# Supplementary material for: Non‐linear models of species' responses to environmental and spatial gradients
Source: Ecol Lett. 2022 Oct 21;25(12):2739–52. doi: 10.1111/ele.14121 (PMC9828393; doi:10.1111/ele.14121)
Supplement: Supplementary file 2 — Data S1 [file ELE-25-2739-s002.csv]

	trawl_id	area_swept_ha_der	latitude_hi_prec_dd	longitude_hi_prec_dd	depth_hi_prec_m	project	year	Entosphenus tridentata	Eptatretus deani	Eptatretus stoutii	Apristurus brunneus	Parmaturus xaniurus	Apristurus kampae	Cephaloscyllium ventriosum	Hexanchus griseus	Squatina californica	Squalus suckleyi	Centroscyllium nigrum	Somniosus pacificus	Galeorhinus galeus	Mustelus henlei	Mustelus californicus	Prionace glauca	Triakis semifasciata	Bathyraja abyssicola	Raja binoculata	Raja inornata	Bathyraja kincaidii	Raja rhina	Raja stellulata	Bathyraja trachura	Bathyraja aleutica	Torpedo californica	Hydrolagus colliei	Citharichthys xanthostigma	Citharichthys sordidus	Citharichthys stigmaeus	Hippoglossina stomata	Paralichthys californicus	Xystreurys liolepis	Atheresthes stomias	Hippoglossus stenolepis	Hippoglossoides elassodon	Lyopsetta exilis	Eopsetta jordani	Parophrys vetulus	Embassichthys bathybius	Glyptocephalus zachirus	Platichthys stellatus
1	199901001002	1.883697112	47.60980034	-125.52414703	1168.5551	Groundfish Slope Survey	1999	0	0	0	0	0	0	0	0	0	0	0	0	0	0	0	0	0	0	0	0	0	0	0	6	0	0	0	0	0	0	0	0	0	0	0	0	0	0	0	2	0	0
2	199901001006	1.775881494	47.64933205	-125.11553574	371.4865	Groundfish Slope Survey	1999	0	0	0	0	0	0	0	0	0	0	0	0	0	0	0	0	0	0	0	0	3	8	0	0	0	0	24	0	0	0	0	0	0	21	0	0	3	0	1	0	15	0
3	199901001008	1.933655604	46.9915	-124.98333333	370.3696	Groundfish Slope Survey	1999	0	0	0	0	0	0	0	0	0	0	0	0	0	0	0	0	0	0	0	0	2	6	0	0	0	0	0	0	0	0	0	0	0	6	0	0	6	0	0	0	21	0
4	199901001010	1.981818135	46.99485	-124.990325	430.9584	Groundfish Slope Survey	1999	0	0	0	8	0	0	0	0	0	0	0	0	0	0	0	0	0	0	0	0	1	2	0	0	0	0	1	0	0	0	0	0	0	17	0	0	1	0	0	0	16	0
5	199901001014	1.881380448	46.364048	-124.97000122	1187.5824	Groundfish Slope Survey	1999	0	0	0	0	0	0	0	0	0	0	0	0	0	0	0	0	0	0	0	0	0	0	0	3	0	0	0	0	0	0	0	0	0	0	0	0	0	0	0	4	0	0
6	199901001016	1.965877942	46.2915554	-124.81114197	750.873	Groundfish Slope Survey	1999	0	0	0	8	0	0	0	0	0	0	0	0	0	0	0	0	0	0	0	0	0	0	0	1	0	0	0	0	0	0	0	0	0	0	0	0	0	0	0	9	0	0
7	199901001018	1.765138396	46.26839447	-124.35743713	240.8424	Groundfish Slope Survey	1999	0	0	0	0	0	0	0	0	0	0	0	0	0	0	0	0	0	0	0	0	23	6	0	0	0	0	15	0	0	0	0	0	0	13	0	0	18	0	0	0	689	0
8	199901001019	1.878746862	45.65884209	-124.67207336	380.8827	Groundfish Slope Survey	1999	0	0	0	2	0	0	0	0	0	0	0	0	0	0	0	0	0	0	0	0	6	3	0	0	0	0	0	0	0	0	0	0	0	4	0	0	0	0	0	0	60	0
9	199901001020	1.838822439	45.66468811	-124.69096756	440.4015	Groundfish Slope Survey	1999	0	0	0	3	0	0	0	0	0	0	0	0	0	0	0	0	0	0	0	0	0	1	0	0	0	0	0	0	0	0	0	0	0	3	0	0	0	0	0	0	16	0
10	199901001021	2.00213744	45.73692894	-124.80581284	610.7539	Groundfish Slope Survey	1999	0	0	0	1	0	0	0	0	0	0	0	0	0	0	0	0	0	0	0	0	1	0	0	0	0	0	0	0	0	0	0	0	0	1	0	0	0	0	0	1	0	0
11	199901001024	1.945275415	44.9893074	-125.04911041	1138.5336	Groundfish Slope Survey	1999	0	0	0	0	0	0	0	0	0	0	0	0	0	0	0	0	0	0	0	0	0	0	0	9	0	0	0	0	0	0	0	0	0	0	0	0	0	0	0	3	0	0
12	199901001026	1.93584096	45.02509499	-124.80849457	620.185	Groundfish Slope Survey	1999	0	0	0	8	0	0	0	0	0	0	0	0	0	0	0	0	0	0	0	0	0	0	0	0	0	0	0	0	0	0	0	0	0	0	0	0	0	0	0	1	0	0
13	199901001027	1.91395664	45.02528	-124.73176956	518.5709	Groundfish Slope Survey	1999	0	0	0	30	0	0	0	0	0	0	0	0	0	0	0	0	0	0	0	0	3	1	0	0	0	0	0	0	0	0	0	0	0	0	0	0	0	0	0	0	1	0
14	199901001028	1.728317444	45.00201797	-124.42869186	293.6626	Groundfish Slope Survey	1999	0	0	0	0	0	0	0	0	0	4	0	0	0	0	0	0	0	0	0	0	6	9	0	0	0	0	1	0	0	0	0	0	0	27	0	0	144	0	0	0	50	0
15	199901001030	1.926504104	44.331775	-125.02163333	775.2553	Groundfish Slope Survey	1999	0	0	0	0	0	0	0	0	0	0	0	0	0	0	0	0	0	0	0	0	0	0	0	0	0	0	0	0	0	0	0	0	0	0	0	0	0	0	0	5	0	0
16	199901001032	1.911247158	44.340675	-124.82816667	271.2846	Groundfish Slope Survey	1999	0	0	0	2	0	0	0	0	0	0	0	0	0	0	0	0	0	0	0	0	1	0	0	0	0	0	5	0	0	0	0	0	0	0	0	0	172	0	14	0	115	0
17	199901001034	1.614797604	43.6806	-124.5739	223.0616	Groundfish Slope Survey	1999	0	0	0	0	0	0	0	0	0	0	0	0	0	0	0	0	0	0	0	0	3	3	0	0	0	0	1	0	0	0	0	0	0	6	0	0	83	0	15	0	29	0
18	199901001035	1.643479344	43.676	-124.61535	291.168	Groundfish Slope Survey	1999	0	0	0	0	0	0	0	0	0	17	0	0	0	0	0	0	0	0	0	0	21	0	0	0	0	0	0	0	0	0	0	0	0	7	0	0	59	0	0	0	181	0
19	199901001036	1.984767267	43.66994167	-124.84078333	779.7971	Groundfish Slope Survey	1999	0	0	0	13	0	0	0	0	0	0	0	0	0	0	0	0	0	0	0	0	0	0	0	0	0	0	0	0	0	0	0	0	0	0	0	0	0	0	0	3	0	0
20	199901001041	1.928721396	42.952425	-124.96511667	786.7187	Groundfish Slope Survey	1999	0	0	0	1	0	0	0	0	0	0	0	0	0	0	0	0	0	0	0	0	0	0	0	0	0	0	0	0	0	0	0	0	0	0	0	0	0	0	0	12	0	0
21	199901001043	1.947954508	42.98445833	-124.87530833	283.6587	Groundfish Slope Survey	1999	0	0	0	0	0	0	0	0	0	0	0	0	0	0	0	0	0	0	0	0	8	0	0	0	0	0	1	0	0	0	0	0	0	0	0	0	21	0	0	0	11	0
22	199901001046	1.953157764	42.29920833	-124.64970833	296.6531	Groundfish Slope Survey	1999	0	0	0	0	0	0	0	0	0	0	0	0	0	0	0	0	0	0	0	0	27	10	0	0	0	0	13	0	0	0	0	0	0	1	0	0	19	0	1	0	302	0
23	199901001050	1.908773368	42.29924167	-124.94035833	1199.7103	Groundfish Slope Survey	1999	0	0	0	0	0	0	0	0	0	0	0	0	0	0	0	0	0	0	0	0	0	0	0	4	0	0	0	0	0	0	0	0	0	0	0	0	0	0	0	8	0	0
24	199901001051	1.737268821	41.66706667	-124.50376667	368.1953	Groundfish Slope Survey	1999	0	0	0	27	0	0	0	0	0	1	0	0	0	0	0	0	0	0	0	0	7	6	0	0	0	0	0	0	0	0	0	0	0	2	0	0	2	0	0	0	64	0
25	199901001055	1.630997548	41.68614769	-125.03119278	1189.6514	Groundfish Slope Survey	1999	0	0	0	2	0	0	0	0	0	0	0	0	0	0	0	0	0	0	0	0	0	0	0	4	0	0	0	0	0	0	0	0	0	0	0	0	0	0	0	9	0	0
26	199901001056	1.8783344	41.0567894	-124.39403915	291.1493	Groundfish Slope Survey	1999	0	0	0	5	0	0	0	0	0	0	0	0	0	0	0	0	0	0	0	0	46	5	0	0	0	0	0	0	0	0	0	0	0	1	0	0	26	2	0	0	196	0
27	199901001057	1.988095761	41.0206852	-124.46695328	501.8852	Groundfish Slope Survey	1999	0	0	0	19	0	0	0	0	0	0	0	0	0	0	0	0	0	0	0	0	5	6	0	0	0	0	0	0	0	0	0	0	0	0	0	0	23	0	0	0	340	0
28	199901001064	1.615023897	39.66883333	-124.03378333	445.0767	Groundfish Slope Survey	1999	0	0	0	4	0	0	0	0	0	36	0	0	0	0	0	0	0	0	0	0	4	9	0	0	0	0	0	0	0	0	0	0	0	0	0	0	0	0	0	0	47	0
29	199901001066	1.91467968	39.66666667	-124.06841667	616.9425	Groundfish Slope Survey	1999	0	0	0	52	0	0	0	0	0	0	0	0	0	0	0	0	0	0	0	0	0	1	0	1	0	0	0	0	0	0	0	0	0	0	0	0	0	0	0	1	0	0
30	199901001070	1.949631129	38.93511772	-124.01794815	507.8285	Groundfish Slope Survey	1999	0	0	0	9	0	0	0	0	0	0	0	0	0	0	0	0	0	0	0	0	4	1	0	0	0	0	0	0	0	0	0	0	0	0	0	0	0	0	0	0	50	0
31	199901001071	1.692387732	38.92962646	-123.99894333	442.589	Groundfish Slope Survey	1999	0	0	0	16	0	0	0	0	0	0	0	0	0	0	0	0	0	0	0	0	8	8	0	0	0	0	0	0	0	0	0	0	0	0	0	0	0	0	0	0	92	0
32	199901001072	1.782139196	38.97098333	-123.94829167	282.3054	Groundfish Slope Survey	1999	0	0	0	1	0	0	0	0	0	5	0	0	0	0	0	0	0	0	0	0	24	30	0	0	0	0	6	0	0	0	0	0	0	0	0	0	73	0	20	0	69	0
33	199901001073	1.808938395	38.30517387	-123.45235825	223.0035	Groundfish Slope Survey	1999	0	0	0	0	0	0	0	0	0	0	0	0	0	0	0	0	0	0	0	0	2	12	0	0	0	0	16	0	0	0	0	0	0	0	0	0	83	0	46	0	138	0
34	199901001074	1.875047737	38.35775757	-123.55764008	291.6592	Groundfish Slope Survey	1999	1	0	0	0	0	0	0	0	0	0	0	0	0	0	0	0	0	0	0	0	21	9	0	0	0	0	39	0	0	0	0	0	0	0	0	0	61	3	31	0	83	0
35	199901001075	1.77596034	38.38291359	-123.62502289	507.5758	Groundfish Slope Survey	1999	0	0	0	15	0	0	0	0	0	0	0	0	0	0	0	0	0	0	0	0	11	4	0	0	0	0	0	0	0	0	0	0	0	0	0	0	0	0	1	0	40	0
36	199901001079	2.008242318	37.63497925	-123.1086998	742.2888	Groundfish Slope Survey	1999	0	0	0	10	0	0	0	0	0	0	0	0	0	0	0	0	0	0	0	0	0	1	0	0	0	0	0	0	0	0	0	0	0	0	0	0	0	0	0	3	0	0
37	199901001089	1.939249324	36.99321747	-122.79224396	1158.6894	Groundfish Slope Survey	1999	0	0	0	5	0	0	0	0	0	0	0	0	0	0	0	0	0	0	0	0	0	0	0	2	0	0	0	0	0	0	0	0	0	0	0	0	0	0	0	12	0	0
38	199901001092	1.98994304	36.33409691	-122.13036728	609.5137	Groundfish Slope Survey	1999	0	0	0	145	5	0	0	0	0	0	0	0	0	0	0	0	0	0	0	0	0	2	0	0	0	0	0	0	0	0	0	0	0	0	0	0	0	0	0	4	0	0
39	199901001093	1.669116676	36.32078934	-122.10206985	368.7514	Groundfish Slope Survey	1999	0	0	0	0	0	0	0	0	0	0	0	0	0	0	0	0	0	0	0	0	5	4	0	0	0	0	41	0	0	0	0	0	0	1	0	0	1	26	0	0	71	0
40	199901001095	1.673979348	35.62042809	-121.34189606	218.0989	Groundfish Slope Survey	1999	0	0	0	0	0	0	0	0	0	0	0	0	0	0	0	0	0	0	0	0	0	34	0	0	0	1	87	0	10	0	0	0	0	0	0	0	61	0	NA	0	6	0
41	199901001096	1.993515094	35.64165833	-121.42275833	445.9883	Groundfish Slope Survey	1999	0	0	0	24	135	0	0	0	0	0	0	0	0	0	0	0	0	0	0	0	4	21	0	0	0	0	19	0	0	0	0	0	0	0	0	0	0	0	0	0	38	0
42	199901001102	1.85748684	35.07448578	-121.33026505	640.3724	Groundfish Slope Survey	1999	0	0	0	15	0	0	0	0	0	0	0	0	0	0	0	0	0	0	0	0	0	0	0	0	0	0	0	0	0	0	0	0	0	0	0	0	0	0	0	0	0	0
43	199901001103	1.899688788	35.03637123	-121.07824707	507.1877	Groundfish Slope Survey	1999	0	0	0	14	10	0	0	0	0	0	0	0	0	0	0	0	0	0	0	0	3	2	0	0	0	0	0	0	0	0	0	0	0	0	0	0	0	0	0	0	1	0
44	199901001104	1.750861035	35.01295471	-120.93851089	295.2598	Groundfish Slope Survey	1999	0	0	0	1	4	0	0	0	0	0	0	0	0	0	0	0	0	0	0	0	1	12	0	0	0	0	0	0	0	0	0	0	0	0	0	0	244	0	1	0	298	0
45	199901001105	1.60256778	35.0263443	-120.90849686	226.643	Groundfish Slope Survey	1999	0	0	0	0	0	0	0	0	0	0	0	0	0	0	0	0	0	0	0	0	1	15	0	0	0	0	2	0	1	0	0	0	0	0	0	0	190	0	1	0	22	0
46	199901003007	1.851085897	47.23011208	-124.99567795	440.0068	Groundfish Slope Survey	1999	0	0	0	0	0	0	0	0	0	0	0	0	0	0	0	0	0	0	0	0	2	3	0	0	0	0	0	0	0	0	0	0	0	0	0	0	0	0	0	0	45	0
47	199901003013	1.87584015	46.5030117	-124.72620392	614.1096	Groundfish Slope Survey	1999	0	0	0	10	0	0	0	0	0	0	0	0	0	0	0	0	0	0	0	0	1	0	0	0	0	0	0	0	0	0	0	0	0	0	0	0	0	0	0	5	0	0
48	199901003014	1.630216989	46.54324167	-124.627875	300.3888	Groundfish Slope Survey	1999	0	0	0	0	0	0	0	0	0	1	0	0	0	0	0	0	0	0	0	0	4	7	0	0	0	0	1	0	0	0	0	0	0	13	1	0	3	0	2	0	83	0
49	199901003017	1.896208644	45.81276321	-124.76012039	451.9637	Groundfish Slope Survey	1999	0	0	0	1	0	0	0	0	0	0	0	0	0	0	0	0	0	0	0	0	0	1	0	0	0	0	0	0	0	0	0	0	0	3	0	0	0	0	0	2	12	0
50	199901003024	1.960452026	45.33838654	-124.72750854	533.5575	Groundfish Slope Survey	1999	0	0	0	8	0	0	0	0	0	0	0	0	0	0	0	0	0	0	0	0	0	0	0	0	0	0	0	0	0	0	0	0	0	0	0	0	0	0	0	0	0	0
51	199901003025	1.748835865	45.34187126	-124.56435013	399.934	Groundfish Slope Survey	1999	0	0	0	0	0	0	0	0	0	0	0	0	0	0	0	0	0	0	0	0	0	0	0	0	0	0	0	0	0	0	0	0	0	0	0	0	3	0	0	0	6	0
52	199901003032	1.92108847	44.48973083	-124.83050537	208.4227	Groundfish Slope Survey	1999	0	0	0	0	0	0	0	0	0	0	0	0	0	0	0	0	0	0	0	0	1	3	0	0	0	0	0	0	0	0	0	0	0	1	0	0	0	0	0	0	7	0
53	199901003033	1.645810236	43.88968086	-124.73711014	244.5286	Groundfish Slope Survey	1999	0	0	0	0	0	0	0	0	0	0	0	0	0	0	0	0	0	0	0	0	5	4	0	0	0	0	0	0	0	0	0	0	0	2	0	0	52	0	0	0	1	0
54	199901003035	1.80988842	43.81675339	-124.93146133	832.7339	Groundfish Slope Survey	1999	0	0	0	5	0	0	0	0	0	0	0	0	0	0	0	0	0	0	0	0	0	0	0	0	0	0	0	0	0	0	0	0	0	0	0	0	0	0	0	7	1	0
55	199901003043	1.96315399	43.10109138	-124.83223343	237.4758	Groundfish Slope Survey	1999	0	0	0	0	0	0	0	0	0	2	0	0	0	0	0	0	0	0	0	0	3	4	0	0	0	0	23	0	0	0	0	0	0	4	0	0	51	1	20	0	139	0
56	199901003051	1.9641486	41.11916542	-124.44451523	614.4279	Groundfish Slope Survey	1999	0	0	0	8	0	0	0	0	0	0	0	0	0	0	0	0	0	0	0	0	0	1	0	0	0	0	0	0	0	0	0	0	0	0	0	0	0	0	0	1	183	0
57	199901003053	1.891399575	41.12405833	-124.7081	1206.2855	Groundfish Slope Survey	1999	0	0	0	0	0	0	0	0	0	0	0	0	0	0	0	0	0	0	0	0	0	0	0	2	0	0	0	0	0	0	0	0	0	0	0	0	0	0	0	5	0	0
58	199901003059	1.95108696	39.84902191	-124.1144104	241.6859	Groundfish Slope Survey	1999	0	0	0	0	0	0	0	0	0	1	0	0	0	0	0	0	0	0	0	0	51	13	0	0	0	0	62	0	0	0	0	0	0	2	1	0	83	6	25	0	231	0
59	199901003064	1.815625665	39.22558212	-124.00415802	452.2317	Groundfish Slope Survey	1999	0	0	0	17	0	0	0	0	0	0	0	0	0	0	0	0	0	0	0	0	11	9	0	0	0	0	3	0	0	0	0	0	0	0	0	0	1	0	0	0	126	0
60	199901003069	1.853831642	38.52526474	-123.74449921	1045.4818	Groundfish Slope Survey	1999	0	0	0	1	0	0	0	0	0	0	0	0	0	0	0	0	0	0	0	0	0	0	0	4	0	0	0	0	0	0	0	0	0	0	0	0	0	0	0	12	0	0
61	199901003071	1.96674483	38.42933655	-123.62896729	506.8378	Groundfish Slope Survey	1999	0	0	0	24	0	0	0	0	0	0	0	0	0	0	0	0	0	0	0	0	0	7	0	0	0	0	1	0	0	0	0	0	0	0	0	0	0	0	0	0	94	0
62	199901003072	1.819190968	38.42729568	-123.61449814	439.2487	Groundfish Slope Survey	1999	0	0	0	9	0	0	0	0	0	0	0	0	0	0	0	0	0	0	0	0	8	8	0	0	0	0	1	0	0	0	0	0	0	0	0	0	42	0	2	0	290	0
63	199901003074	1.736874218	38.43616867	-123.61122513	307.7979	Groundfish Slope Survey	1999	0	0	0	2	0	0	0	0	0	0	0	0	0	0	0	0	0	0	0	0	15	1	0	0	0	0	10	0	0	0	0	0	0	0	0	0	40	0	29	0	268	0
64	199901003076	1.945655838	37.80262566	-123.34726334	755.9598	Groundfish Slope Survey	1999	0	0	0	9	0	0	0	0	0	0	0	0	0	0	0	0	0	0	0	0	0	0	0	0	0	0	0	0	0	0	0	0	0	0	0	0	0	0	0	0	0	0
65	199901003081	1.789911135	37.14723778	-123.07629776	766.3215	Groundfish Slope Survey	1999	0	0	0	5	0	0	0	0	0	0	0	0	0	0	0	0	0	0	0	0	0	3	0	0	0	0	0	0	0	0	0	0	0	0	0	0	0	0	0	0	0	0
66	199901003083	1.92588852	37.20200348	-122.81865311	301.623	Groundfish Slope Survey	1999	0	0	0	0	0	0	0	0	0	4	0	0	0	0	0	0	0	0	0	0	14	9	0	0	0	0	10	0	0	0	0	0	0	0	0	0	52	2	16	0	604	0
67	199901003087	1.949326352	36.46669769	-122.01202393	418.5464	Groundfish Slope Survey	1999	0	0	0	2	50	0	0	0	0	3	0	0	0	0	0	0	0	0	0	0	22	14	0	0	0	0	19	0	0	0	0	0	0	0	0	0	1	0	0	0	837	0
68	199901003088	1.890827425	36.47196007	-122.0097847	355.5172	Groundfish Slope Survey	1999	0	0	0	0	17	0	0	0	0	2	0	0	0	0	0	0	0	0	0	0	15	14	0	0	0	0	47	0	0	0	0	0	0	0	0	0	5	0	22	0	302	0
69	199901003089	1.970662596	35.88024521	-121.87647629	1162.6725	Groundfish Slope Survey	1999	0	0	0	1	0	0	0	0	0	0	0	0	0	0	0	0	0	0	0	0	0	0	0	0	0	0	0	0	0	0	0	0	0	0	0	0	0	0	0	0	0	0
70	199901003092	1.967046906	35.87251667	-121.56983333	512.3027	Groundfish Slope Survey	1999	0	0	0	47	42	0	0	0	0	1	0	0	0	0	0	0	0	0	0	0	0	3	0	0	0	0	1	0	0	0	0	0	0	0	0	0	0	0	0	0	1	0
71	199901003093	1.77238518	35.88309167	-121.53696667	341.6047	Groundfish Slope Survey	1999	0	0	0	1	8	0	0	0	0	1	0	0	0	0	0	0	0	0	0	0	2	14	0	0	0	0	23	0	0	0	0	0	0	0	0	0	2	0	0	0	5	0
72	199901005013	1.614800342	46.81563759	-124.9370079	497.1336	Groundfish Slope Survey	1999	0	0	0	6	0	0	0	0	0	0	0	0	0	0	0	0	0	0	0	0	1	2	0	0	0	0	0	0	0	0	0	0	0	0	0	0	0	0	0	0	7	0
73	199901005014	1.82886165	46.79427338	-124.85608673	213.7664	Groundfish Slope Survey	1999	0	0	0	0	0	0	0	0	0	0	0	0	0	0	0	0	0	0	0	0	1	4	0	0	0	0	3	0	0	0	0	0	0	15	0	0	105	0	7	0	33	0
74	199901005019	1.919853166	46.17403984	-124.71276855	894.8761	Groundfish Slope Survey	1999	0	0	0	4	0	0	0	0	0	0	0	0	0	0	0	0	0	0	0	0	0	0	0	0	0	0	0	0	0	0	0	0	0	0	0	0	0	0	0	10	0	0
75	199901005026	1.967282402	44.87704849	-125.03053665	1077.3098	Groundfish Slope Survey	1999	0	0	0	3	0	0	0	0	0	0	0	0	0	0	0	0	0	0	0	0	NA	0	0	0	0	0	0	0	0	0	0	0	0	0	0	0	0	0	0	2	0	0
76	199901005028	2.005776908	44.85364151	-124.91901779	613.5534	Groundfish Slope Survey	1999	0	0	0	4	0	0	0	0	0	0	0	0	0	0	0	0	0	0	0	0	0	NA	0	0	0	0	0	0	0	0	0	0	0	0	0	0	0	0	0	0	0	0
77	199901005030	1.83421227	44.89735222	-124.47562027	226.9053	Groundfish Slope Survey	1999	0	0	0	0	0	0	0	0	0	0	0	0	0	0	0	0	0	0	0	0	3	8	0	0	0	0	1	0	0	0	0	0	0	8	0	0	174	1	0	0	24	0
78	199901005054	1.984875402	41.57392311	-124.50619507	300.0653	Groundfish Slope Survey	1999	0	0	0	2	0	0	0	0	0	1	0	0	0	0	0	0	0	0	0	0	9	4	0	0	0	0	0	0	0	0	0	0	0	2	0	0	0	0	0	0	102	0
79	199901005065	1.78320969	39.4661541	-123.97238541	224.3048	Groundfish Slope Survey	1999	0	0	0	4	0	0	0	0	0	5	0	0	0	0	0	0	0	0	0	0	9	35	0	0	0	0	39	0	0	0	0	0	0	0	0	0	96	0	0	0	94	0
80	199901005067	1.82352492	38.86542702	-123.95024109	383.5842	Groundfish Slope Survey	1999	0	0	0	0	0	0	0	0	0	0	0	0	0	0	0	0	0	0	0	0	8	35	0	0	0	0	5	0	0	0	0	0	0	0	0	0	2	0	0	0	62	0
81	199901005069	1.600434944	38.83321571	-123.97655869	1029.0919	Groundfish Slope Survey	1999	0	0	0	9	0	0	0	0	0	0	0	0	0	0	0	0	0	0	0	0	0	1	0	1	0	0	0	0	0	0	0	0	0	0	0	0	0	0	0	14	3	0
82	199901005075	1.697054214	38.18865833	-123.50070833	427.67	Groundfish Slope Survey	1999	0	0	0	3	0	0	0	0	0	0	0	0	0	0	0	0	0	0	0	0	7	14	0	0	0	0	19	0	0	0	0	0	0	0	0	0	NA	0	2	0	98	0
83	199901005077	1.660407192	37.49005508	-122.98336792	278.4662	Groundfish Slope Survey	1999	0	0	0	0	0	0	0	0	0	0	0	0	0	0	0	0	0	0	0	0	17	8	0	0	0	1	32	0	0	0	0	0	0	0	0	0	17	0	2	0	42	0
84	199901006002	1.838258445	47.97153664	-125.62182236	352.0234	Groundfish Slope Survey	1999	0	0	0	0	0	0	0	0	0	0	0	0	0	0	0	0	0	0	0	0	8	1	0	0	0	0	0	0	0	0	0	0	0	29	0	0	16	0	0	0	138	0
85	199901006033	1.972717604	43.91584206	-124.71332169	190.1538	Groundfish Slope Survey	1999	0	0	0	0	0	0	0	0	0	12	0	0	0	0	0	0	0	0	0	0	2	9	0	0	0	0	1	0	0	0	0	0	0	0	0	0	37	2	0	0	4	0
86	199901006040	1.832634887	42.69886208	-124.73496246	294.9028	Groundfish Slope Survey	1999	0	0	0	0	0	0	0	0	0	0	0	0	0	0	0	0	0	0	0	0	16	2	0	0	0	0	11	0	0	0	0	0	0	6	0	0	17	0	56	0	201	0
87	199901006041	1.8845456508	42.69665	-124.75401667	446.532	Groundfish Slope Survey	1999	2	0	0	11	0	0	0	0	0	0	0	0	0	0	0	0	0	0	0	0	14	15	0	0	0	0	3	0	0	0	0	0	0	1	0	0	1	0	1	0	62	0
88	199901006044	1.981690984	41.97893333	-124.60696667	382.2983	Groundfish Slope Survey	1999	0	0	0	11	0	0	0	0	0	2	0	0	0	0	0	0	0	0	0	0	16	16	0	0	0	0	0	0	0	0	0	0	0	8	0	0	1	0	0	0	119	0
89	199901006050	1.849100216	41.34697533	-124.53616714	737.342	Groundfish Slope Survey	1999	0	0	0	5	0	0	0	0	0	0	0	0	0	0	0	0	0	0	0	0	0	0	0	0	0	0	0	0	0	0	0	0	0	0	0	0	0	0	0	11	0	0
90	199901006053	1.91286495	41.26325833	-124.40443333	210.3717	Groundfish Slope Survey	1999	0	0	0	1	0	0	0	0	0	0	0	0	0	0	0	0	0	0	0	0	4	2	0	0	0	0	2	0	0	0	0	0	0	0	0	0	20	3	6	0	151	0
91	199901006058	1.61409795	40.71648333	-124.50784167	210.4971	Groundfish Slope Survey	1999	0	0	0	0	0	0	0	0	0	1	0	0	0	0	0	0	0	0	0	0	6	5	0	0	0	0	1	0	0	0	0	0	0	0	1	0	186	4	20	0	185	0
92	199901006069	1.61183694	38.06665	-123.523025	216.7039	Groundfish Slope Survey	1999	0	0	0	0	0	0	0	0	0	0	0	0	0	0	0	0	0	0	0	0	4	12	0	0	0	0	1199	0	0	0	0	0	0	0	0	0	118	2	145	0	37	0
93	199901006071	1.91766568	38.06883333	-123.53823333	516.7686	Groundfish Slope Survey	1999	0	0	0	55	1	0	0	0	0	0	0	0	0	0	0	0	0	0	0	0	16	20	0	0	0	0	19	0	0	0	0	0	0	0	0	0	6	0	1	0	163	0
94	199901006072	1.637251532	38.07100487	-123.52843857	298.4761	Groundfish Slope Survey	1999	0	0	0	0	0	0	0	0	0	0	0	0	0	0	0	0	0	0	0	0	4	3	0	0	0	1	20	0	0	0	0	0	0	0	0	0	175	0	178	0	133	0
95	199901006073	1.730152424	37.363675	-122.89136667	233.2901	Groundfish Slope Survey	1999	0	0	0	0	0	0	0	0	0	0	0	0	0	0	0	0	0	0	0	0	17	18	0	0	0	1	22	0	0	0	0	0	0	0	0	0	101	1	35	0	410	0
96	199901006081	1.856068668	35.96447182	-121.57608032	384.2009	Groundfish Slope Survey	1999	0	0	0	12	104	0	0	0	0	0	0	0	0	0	0	0	0	0	0	0	2	18	0	0	0	0	60	0	0	0	0	0	0	0	0	0	0	0	0	0	16	0
97	200001001003	1.945286302	48.00283	-125.6643	633.481	Groundfish Slope Survey	2000	0	0	0	3	0	0	0	0	0	0	0	0	0	0	0	0	0	0	0	0	0	1	0	1	0	0	0	0	0	0	0	0	0	0	0	0	0	0	0	3	0	0
98	200001001004	1.69405220499	48.004415	-125.65985	561.42	Groundfish Slope Survey	2000	0	0	0	2	0	0	0	0	0	0	0	0	0	0	0	0	0	0	0	0	0	3	0	0	0	0	0	0	0	0	0	0	0	0	0	0	0	0	0	1	8	0
99	200001001005	1.866051076355	47.97511	-125.6157	301.1833	Groundfish Slope Survey	2000	0	0	0	0	0	0	0	0	0	0	0	0	0	0	0	0	0	0	0	0	14	1	0	0	0	0	0	0	0	0	0	0	0	2	0	0	2	0	0	0	5	0
100	200001001007	1.896173780516	47.248535	-124.9865	427.8947	Groundfish Slope Survey	2000	0	0	0	2	0	0	0	0	0	0	0	0	0	0	0	0	0	0	0	0	0	2	0	0	0	0	0	0	0	0	0	0	0	0	0	0	0	0	0	4	0	0
101	200001001008	1.8684603388	47.26505	-125.01285	615.7647	Groundfish Slope Survey	2000	0	0	0	4	0	0	0	0	0	0	0	0	0	0	0	0	0	0	0	0	0	0	0	1	0	0	0	0	0	0	0	0	0	2	0	0	0	0	0	2	0	0
102	200001001011	1.594038253869	46.600705	-125.13775	1193.825	Groundfish Slope Survey	2000	0	0	0	0	0	0	0	0	0	0	0	0	0	0	0	0	0	0	0	0	0	0	0	6	0	0	0	0	0	0	0	0	0	0	0	0	0	0	0	4	0	0
103	200001001012	1.840340050287	46.638945	-125.16065	1031.2	Groundfish Slope Survey	2000	0	0	0	2	0	0	0	0	0	0	0	0	0	0	0	0	0	0	0	0	0	0	0	0	0	0	0	0	0	0	0	0	0	0	0	0	0	0	0	1	0	0
104	200001001014	1.91851817796	46.69222	-124.8226	439.9294	Groundfish Slope Survey	2000	0	0	0	11	0	0	0	0	0	0	0	0	0	0	0	0	0	0	0	0	0	3	0	0	0	0	0	0	0	0	0	0	0	2	0	0	0	0	0	0	8	0
105	200001001015	1.822164827661	46.661125	-124.77475	291.1008	Groundfish Slope Survey	2000	0	0	0	0	0	0	0	0	0	0	0	0	0	0	0	0	0	0	0	0	5	0	0	0	0	0	2	0	0	0	0	0	0	5	0	0	34	0	8	0	142	0
106	200001001016	1.850634002448	46.00822	-124.7894	427.5583	Groundfish Slope Survey	2000	0	0	0	0	0	0	0	0	0	0	0	0	0	0	0	0	0	0	0	0	5	3	0	0	0	0	1	0	0	0	0	0	0	6	0	0	2	0	0	0	33	0
107	200001001018	1.7820162555	45.982555	-124.8296	608.4176	Groundfish Slope Survey	2000	0	0	0	25	0	0	0	0	0	0	0	0	0	0	0	0	0	0	0	0	0	1	0	0	0	0	0	0	0	0	0	0	0	2	0	0	0	0	0	1	1	0
108	200001001023	1.78060876938	45.30195	-124.93255	1074.16	Groundfish Slope Survey	2000	0	0	0	1	0	0	0	0	0	0	0	0	0	0	0	0	0	0	0	0	0	0	0	0	0	0	0	0	0	0	0	0	0	0	0	0	0	0	0	0	0	0
109	200001001024	1.696634639808	45.334695	-124.6193	430.7833	Groundfish Slope Survey	2000	0	0	0	0	0	0	0	0	0	0	0	0	0	0	0	0	0	0	0	0	0	0	0	0	0	0	0	0	0	0	0	0	0	3	0	0	1	0	0	0	1	0
110	200001001025	1.8153599856	45.33523	-124.38785	297.8333	Groundfish Slope Survey	2000	0	0	0	0	0	0	0	0	0	0	0	0	0	0	0	0	0	0	0	0	2	1	0	0	0	0	0	0	0	0	0	0	0	11	0	0	74	0	0	0	129	0
111	200001001026	1.700842532404	45.346485	-124.358	222.7696	Groundfish Slope Survey	2000	0	0	0	0	0	0	0	0	0	1	0	0	0	0	0	0	0	0	0	0	1	1	0	0	0	0	0	0	0	0	0	0	0	19	0	0	23	0	0	0	4	0
112	200001001027	1.835341018118	44.60758	-124.7292	285.7107	Groundfish Slope Survey	2000	0	0	0	0	0	0	0	0	0	0	0	0	0	0	0	0	0	0	0	0	3	3	0	0	0	0	14	0	0	0	0	0	0	2	0	0	68	0	0	0	14	0
113	200001001029	1.865013546434	44.65551667	-124.913675	615.8625	Groundfish Slope Survey	2000	0	0	0	5	0	0	0	0	0	0	0	0	0	0	0	0	0	0	0	0	0	0	0	1	0	0	1	0	0	0	0	0	0	0	0	0	4	0	0	0	0	0
114	200001001032	1.911420454909	44.625775	-125.052475	1195.66	Groundfish Slope Survey	2000	0	0	0	0	0	0	0	0	0	0	0	0	0	0	0	0	0	0	0	0	0	0	0	1	0	0	0	0	0	0	0	0	0	0	0	0	0	0	0	2	0	0
115	200001001036	1.64807215104	44.06026667	-124.95785833	448.6278	Groundfish Slope Survey	2000	0	0	0	1	0	0	0	0	0	0	0	0	0	0	0	0	0	0	0	0	4	4	0	0	0	0	0	0	0	0	0	0	0	2	0	0	17	0	0	0	118	0
116	200001001037	1.618930159002	44.06636667	-124.94234167	302.7688	Groundfish Slope Survey	2000	0	0	0	0	0	0	0	0	0	0	0	0	0	0	0	0	0	0	0	0	24	15	0	0	0	0	102	0	0	0	0	0	0	5	0	0	13	0	2	0	257	0
117	200001001038	1.620600053682	43.334125	-124.684825	215.3748	Groundfish Slope Survey	2000	0	0	0	0	0	0	0	0	0	0	0	0	0	0	0	0	0	0	0	0	3	5	0	0	0	0	4	0	0	0	0	0	0	1	0	0	108	0	0	0	37	0
118	200001001039	2.004187469844	43.32376667	-124.77145	516.4781	Groundfish Slope Survey	2000	0	0	0	8	0	0	0	0	0	0	0	0	0	0	0	0	0	0	0	0	3	0	0	0	0	0	0	0	0	0	0	0	0	1	0	0	0	0	0	0	23	0
119	200001001040	1.922305035	43.3252	-124.84445	606.7	Groundfish Slope Survey	2000	0	0	0	27	0	0	0	0	0	0	0	0	0	0	0	0	0	0	0	0	0	0	0	0	0	0	0	0	0	0	0	0	0	0	0	0	0	0	0	0	11	0
120	200001001042	1.847812725534	43.2713	-124.93705833	764.1333	Groundfish Slope Survey	2000	0	0	0	18	0	0	0	0	0	0	0	0	0	0	0	0	0	0	0	0	0	0	0	0	0	0	0	0	0	0	0	0	0	0	0	0	0	0	0	11	0	0
121	200001001043	1.974200389675	43.28685833	-125.0247	1057.7667	Groundfish Slope Survey	2000	0	0	0	4	0	0	0	0	0	0	0	0	0	0	0	0	0	0	0	0	0	0	0	0	0	0	0	0	0	0	0	0	0	0	0	0	0	0	0	8	0	0
122	200001001044	1.889031901795	42.64669167	-124.99335833	1157.6727	Groundfish Slope Survey	2000	0	0	0	0	0	0	0	0	0	0	0	0	0	0	0	0	0	0	0	0	0	0	0	2	0	0	0	0	0	0	0	0	0	0	0	0	0	0	0	7	0	0
123	200001001046	1.7905080324	42.60891667	-124.75528333	490.25	Groundfish Slope Survey	2000	0	0	0	7	0	0	0	0	0	0	0	0	0	0	0	0	0	0	0	0	2	1	0	0	0	0	0	0	0	0	0	0	0	0	0	0	0	0	0	0	132	0
124	200001001050	1.936653480927	42.04901667	-124.63395	439.6158	Groundfish Slope Survey	2000	0	0	0	17	0	0	0	0	0	0	0	0	0	0	0	0	0	0	0	0	0	1	0	0	0	0	0	0	0	0	0	0	0	0	0	0	8	0	0	0	68	0
125	200001001051	1.993448655	42.03440833	-124.64644167	483.3579	Groundfish Slope Survey	2000	0	0	0	40	0	0	0	0	0	0	0	0	0	0	0	0	0	0	0	0	0	3	0	0	0	0	0	0	0	0	0	0	0	0	0	0	1	0	0	0	206	0
126	200001001052	1.8853430125	42.04328333	-124.70935833	599.7222	Groundfish Slope Survey	2000	0	0	0	11	0	0	0	0	0	0	0	0	0	0	0	0	0	0	0	0	0	0	0	0	0	0	0	0	0	0	0	0	0	0	0	0	0	0	0	1	114	0
127	200001001054	1.685821163635	42.02990833	-125.02059167	1149.4	Groundfish Slope Survey	2000	0	0	0	0	0	0	0	0	0	0	0	0	0	0	0	0	0	0	0	0	0	0	0	0	0	0	0	0	0	0	0	0	0	0	0	0	0	0	0	6	0	0
128	200001001055	1.811464677	41.26026667	-124.79781667	1137.6833	Groundfish Slope Survey	2000	0	0	0	0	0	0	0	0	0	0	0	0	0	0	0	0	0	0	0	0	0	1	0	4	0	0	0	0	0	0	0	0	0	0	0	0	0	0	0	8	0	0
129	200001001056	1.822757138686	41.33395	-124.576075	1060.5	Groundfish Slope Survey	2000	0	0	0	5	0	0	0	0	0	0	0	0	0	0	0	0	0	0	0	0	0	0	0	1	0	0	0	0	0	0	0	0	0	0	0	0	0	0	0	2	0	0
130	200001001057	1.788122680851	41.33295833	-124.53709167	741.85	Groundfish Slope Survey	2000	0	0	0	25	0	0	0	0	0	0	0	0	0	0	0	0	0	0	0	0	0	0	0	0	0	0	0	0	0	0	0	0	0	0	0	0	0	0	0	7	0	0
131	200001001058	1.706278683788	41.29521667	-124.46825833	428.8615	Groundfish Slope Survey	2000	0	0	0	10	0	0	0	0	0	2	0	0	0	0	0	0	0	0	0	0	3	5	0	0	0	0	0	0	0	0	0	0	0	15	0	0	0	0	0	0	57	0
132	200001001059	1.627333166416	41.28375833	-124.43514167	282.2051	Groundfish Slope Survey	2000	0	0	0	0	0	0	0	0	0	1	0	0	0	0	0	0	0	0	0	0	19	1	0	0	0	0	0	0	0	0	0	0	0	2	0	0	0	0	0	0	304	0
133	200001001060	1.678518021705	40.72994167	-124.73678333	1171.7564	Groundfish Slope Survey	2000	0	0	0	0	0	0	0	0	0	0	0	0	0	0	0	0	0	1	0	0	0	0	0	3	0	0	0	0	0	0	0	0	0	0	0	0	0	0	0	13	0	0
134	200001001061	1.74039460845	40.70086667	-124.72375833	1052.0167	Groundfish Slope Survey	2000	0	0	0	1	0	0	0	0	0	0	0	0	0	0	0	0	0	0	0	0	0	0	0	2	0	0	0	0	0	0	0	0	0	0	0	0	0	0	0	5	0	0
135	200001001062	1.77230587903	40.70554167	-124.61600833	746.4899	Groundfish Slope Survey	2000	0	0	0	25	0	0	0	0	0	0	0	0	0	0	0	0	0	0	0	0	0	0	0	0	0	0	0	0	0	0	0	0	0	0	0	0	0	0	0	3	14	0
136	200001001064	1.672528384348	40.724925	-124.51940833	330.9535	Groundfish Slope Survey	2000	0	0	0	3	0	0	0	0	0	7	0	0	0	0	0	0	0	0	0	0	41	11	0	0	0	0	0	0	0	0	0	0	0	0	0	0	3	0	0	0	161	0
137	200001001065	1.621906135578	40.04929167	-124.25663333	277.2607	Groundfish Slope Survey	2000	0	0	0	0	0	0	0	0	0	1	0	0	0	0	0	0	0	0	0	0	5	9	0	0	0	0	29	0	0	0	0	0	0	0	0	0	34	0	0	0	30	0
138	200001001067	1.661428934638	40.0664	-124.3141	506.2	Groundfish Slope Survey	2000	0	0	0	156	0	0	0	0	0	0	0	0	0	0	0	0	0	0	0	0	1	0	0	0	0	0	0	0	0	0	0	0	0	0	0	0	0	0	0	0	25	0
139	200001001068	1.654010967	40.05974	-124.3308	617.8071	Groundfish Slope Survey	2000	0	0	0	40	0	0	0	0	0	0	0	0	0	0	0	0	0	0	0	0	0	0	0	0	0	0	0	0	0	0	0	0	0	0	0	0	0	0	0	0	0	0
140	200001001069	1.918641664716	39.985205	-124.47205	1034.3	Groundfish Slope Survey	2000	0	0	0	4	0	0	0	0	0	0	0	0	0	0	0	0	0	0	0	0	0	0	0	2	0	0	0	0	0	0	0	0	0	0	0	0	0	0	0	12	0	0
141	200001001071	1.67367487695	39.33899	-124.1091	755.5636	Groundfish Slope Survey	2000	0	0	0	25	0	0	0	0	0	0	0	0	0	0	0	0	0	0	0	0	0	0	0	0	0	0	0	0	0	0	0	0	0	0	0	0	0	0	0	7	0	0
142	200001001076	1.817703344097	38.66235	-123.783	364.7368	Groundfish Slope Survey	2000	0	0	0	0	0	0	0	0	0	1	0	0	0	0	0	0	0	0	0	0	2	2	0	0	0	0	49	0	0	0	0	0	0	0	0	0	78	0	9	0	393	0
143	200001001077	1.776038781951	38.63501	-123.77645	621.4583	Groundfish Slope Survey	2000	0	0	0	17	0	0	0	0	0	0	0	0	0	0	0	0	0	0	0	0	4	3	0	0	0	0	0	0	0	0	0	0	0	0	0	0	0	0	0	0	1	0
144	200001001086	1.6946378625	37.3071	-122.8577	220.5571	Groundfish Slope Survey	2000	0	0	0	0	0	0	0	0	0	0	0	0	0	0	0	0	0	0	0	0	0	2	0	0	0	1	0	0	0	0	0	0	0	0	0	0	25	5	49	0	104	0
145	200001001087	1.802541603665	37.280175	-122.90595	344.1158	Groundfish Slope Survey	2000	0	0	0	0	0	0	0	0	0	0	0	0	0	0	0	0	0	0	0	0	6	3	0	0	0	0	4	0	0	0	0	0	0	0	0	0	18	1	2	0	59	0
146	200001001091	1.96655838548	37.363405	-123.2082	1132.9333	Groundfish Slope Survey	2000	0	0	0	3	0	0	0	0	0	0	0	0	0	0	0	0	0	0	0	0	0	0	0	5	0	0	0	0	0	0	0	0	0	0	0	0	0	0	0	14	0	0
147	200001001092	1.87373465952	36.73744	-122.28745	1112.1833	Groundfish Slope Survey	2000	0	0	0	0	0	0	0	0	0	0	0	0	0	0	0	0	0	1	0	0	0	0	0	6	0	0	0	0	0	0	0	0	0	0	0	0	0	0	0	11	0	0
148	200001001095	1.732146746526	36.663175	-122.0166	336.5375	Groundfish Slope Survey	2000	0	0	0	0	0	0	0	0	0	0	0	0	0	0	0	0	0	0	0	0	26	31	0	0	0	0	90	0	0	0	0	0	0	0	0	0	26	0	2	0	311	0
149	200001001096	1.767216001803	35.976645	-121.56915	300.1261	Groundfish Slope Survey	2000	0	0	0	2	0	0	0	0	0	0	0	0	0	0	0	0	0	0	0	0	4	40	0	0	0	0	57	0	0	0	0	0	0	0	0	0	8	0	3	0	13	0
150	200001001098	1.809654785	35.99033	-121.62895	500.3	Groundfish Slope Survey	2000	0	0	0	72	67	0	0	0	0	0	0	0	0	0	0	0	0	0	0	0	7	4	0	0	0	0	0	0	0	0	0	0	0	0	0	0	0	0	0	0	0	0
151	200001001099	1.714513486801	35.95273	-121.6175	593.3571	Groundfish Slope Survey	2000	0	0	0	15	28	0	0	0	0	0	0	0	0	0	0	0	0	0	0	0	3	2	0	0	0	0	0	0	0	0	0	0	0	0	0	0	0	0	0	0	0	0
152	200001001101	1.720228653	35.28959	-121.68515	1005.4111	Groundfish Slope Survey	2000	0	0	0	0	0	0	0	0	0	0	0	0	0	0	0	0	0	0	0	0	0	0	0	7	0	0	0	0	0	0	0	0	0	0	0	0	0	0	0	1	0	0
153	200001001104	1.921031881264	35.32089	-121.39135	758.2824	Groundfish Slope Survey	2000	0	0	0	37	1	0	0	0	0	0	0	0	0	0	0	0	0	0	0	0	0	0	0	0	0	0	0	0	0	0	0	0	0	0	0	0	0	0	0	3	0	0
154	200001001105	1.80053054	35.382365	-121.2438	433.85	Groundfish Slope Survey	2000	0	0	0	5	6	0	0	0	0	0	0	0	0	0	0	0	0	0	0	0	8	32	0	0	0	0	3	0	0	0	0	0	0	0	0	0	0	0	0	0	15	0
155	200001006004	1.712453088786	48.11987	-125.75855	356.675	Groundfish Slope Survey	2000	0	0	0	0	0	0	0	0	0	0	0	0	0	0	0	0	0	0	0	0	0	2	0	0	NA	0	0	0	0	0	0	0	0	4	0	0	5	0	0	0	34	0
156	200001006005	1.632868394976	47.57224	-125.07355	371.0025	Groundfish Slope Survey	2000	0	0	0	0	0	0	0	0	0	0	0	0	0	0	0	0	0	0	0	0	2	8	0	0	0	0	1	0	0	0	0	0	0	3	0	0	5	0	0	0	87	0
157	200001006006	1.584421436375	47.571235	-125.08805	453.4035	Groundfish Slope Survey	2000	0	0	0	3	0	0	0	0	0	0	0	0	0	0	0	0	0	0	0	0	3	3	0	0	0	0	0	0	0	0	0	0	0	2	0	0	0	0	0	0	54	0
158	200001006007	1.799059693572	47.51866	-125.10795	596.646	Groundfish Slope Survey	2000	0	0	0	7	0	0	0	0	0	0	0	0	0	0	0	0	0	0	0	0	1	0	0	2	0	0	0	0	0	0	0	0	0	1	0	0	0	0	0	5	1	0
159	200001006010	1.9959010225	46.83245	-125.216475	1065.0039	Groundfish Slope Survey	2000	0	0	0	1	0	0	0	0	0	0	0	0	0	0	0	0	0	0	0	0	0	0	0	2	0	0	0	0	0	0	0	0	0	0	0	0	0	0	0	6	0	0
160	200001006013	1.7174605	46.80451667	-124.86853333	226.0495	Groundfish Slope Survey	2000	0	0	0	0	0	0	0	0	0	0	0	0	0	0	0	0	0	0	0	0	1	3	0	0	0	0	11	0	0	0	0	0	0	9	0	0	29	0	4	0	247	0
161	200001006015	1.7479745628	46.11553	-124.7026	519.1731	Groundfish Slope Survey	2000	0	0	0	2	0	0	0	0	0	0	0	0	0	0	0	0	0	0	0	0	1	2	0	0	0	0	0	0	0	0	0	0	0	1	0	0	0	0	0	0	9	0
162	200001006020	1.8110786967	45.468965	-124.5095	459.584	Groundfish Slope Survey	2000	0	0	0	4	0	0	0	0	0	0	0	0	0	0	0	0	0	0	0	0	1	0	0	0	0	0	0	0	0	0	0	0	0	3	0	0	0	0	0	0	4	0
163	200001006021	1.810183119704	45.446925	-124.41505	222.6773	Groundfish Slope Survey	2000	0	0	0	0	0	0	0	0	0	0	0	0	0	0	0	0	0	0	0	0	1	4	0	0	0	0	0	0	0	0	0	0	0	20	0	0	54	0	0	0	15	0
164	200001006022	1.758639254124	44.792765	-124.5694	232.987	Groundfish Slope Survey	2000	0	0	0	0	0	0	0	0	0	0	0	0	0	0	0	0	0	0	0	0	8	15	0	0	0	0	0	0	NA	0	0	0	0	34	0	0	57	0	0	0	NA	0
165	200001006023	1.942668759966	44.77821	-124.79145	437	Groundfish Slope Survey	2000	0	0	0	1	0	0	0	0	0	0	0	0	0	0	0	0	0	0	0	0	0	2	0	0	0	0	1	0	0	0	0	0	0	1	0	0	3	0	0	0	10	0
166	200001006031	1.837804081971	44.186645	-124.98545	372.5824	Groundfish Slope Survey	2000	0	0	0	0	0	0	0	0	0	0	0	0	0	0	0	0	0	0	0	0	19	8	0	0	0	0	15	0	0	0	0	0	0	6	0	0	1	0	0	0	72	0
167	200001006032	1.875481204226	43.46049	-124.62285	215.5917	Groundfish Slope Survey	2000	0	0	0	0	0	0	0	0	0	2	0	0	0	0	0	0	0	0	0	0	9	3	0	0	0	0	0	0	0	0	0	0	0	3	0	0	41	3	1	0	145	0
168	200001006039	1.946339764392	42.897565	-124.9398	629.5955	Groundfish Slope Survey	2000	0	0	0	11	0	0	0	0	0	0	0	0	0	0	0	0	0	0	0	0	0	0	0	0	0	0	0	0	0	0	0	0	0	0	0	0	0	0	0	0	41	0
169	200001006041	1.833174868161	42.907985	-124.98855	1090.3083	Groundfish Slope Survey	2000	0	0	0	1	0	1	0	0	0	0	0	0	0	0	0	0	0	0	0	0	0	0	0	1	0	0	0	0	0	0	0	0	0	0	0	0	0	0	0	13	0	0
170	200001006045	1.909664422164	42.13664	-124.6352	432.3	Groundfish Slope Survey	2000	0	0	0	10	0	1	0	0	0	0	0	0	0	0	0	0	0	0	0	0	0	0	0	0	0	0	0	0	0	0	0	0	0	0	0	0	0	0	0	0	21	0
171	200001006046	1.6793603625	42.10007	-124.58855	226	Groundfish Slope Survey	2000	0	0	0	0	0	0	0	0	0	0	0	0	0	0	0	0	0	0	0	0	5	6	0	0	0	0	6	0	0	0	0	0	0	1	0	0	53	0	0	0	223	0
172	200001006051	2.00742180466	40.82279	-124.5222	511.2167	Groundfish Slope Survey	2000	0	0	0	24	0	0	0	0	0	0	0	0	0	0	0	0	0	0	0	0	0	6	0	0	0	0	0	0	0	0	0	0	0	0	0	0	0	0	0	0	389	0
173	200001006057	1.937733988308	40.211275	-124.5465	502.113	Groundfish Slope Survey	2000	0	0	0	22	0	2	0	0	0	0	0	0	0	0	0	0	0	0	0	0	7	1	0	0	0	0	2	0	0	0	0	0	0	0	0	0	0	0	0	0	15	0
174	200001006059	1.939698128778	39.51271	-123.97305	294.3733	Groundfish Slope Survey	2000	0	0	0	0	0	0	0	0	0	0	0	0	0	0	0	0	0	0	0	0	3	5	0	0	0	0	5	0	0	0	0	0	0	1	0	0	0	0	0	0	42	0
175	200001006066	1.844045619444	38.85349	-123.93745	428.3471	Groundfish Slope Survey	2000	0	0	0	30	0	0	0	0	0	0	0	0	0	0	0	0	0	0	0	0	2	7	0	0	0	0	15	0	0	0	0	0	0	0	0	0	4	0	0	0	122	0
176	200001006067	1.97165907382	38.871015	-123.92785	296.6909	Groundfish Slope Survey	2000	0	0	0	0	0	0	0	0	0	3	0	0	0	0	0	0	0	0	0	0	9	5	0	0	0	0	83	0	0	0	0	0	0	0	0	0	46	0	3	0	142	0
177	200001006068	1.738281675568	38.765385	-123.8202	210.4917	Groundfish Slope Survey	2000	0	0	0	0	0	0	0	0	0	265	0	0	0	0	0	0	0	0	0	0	1	4	0	0	0	0	2	0	0	0	0	0	0	0	0	0	24	0	3	0	2	0
178	200001006070	1.812430755	38.14282	-123.47955	428.8727	Groundfish Slope Survey	2000	0	0	0	1	0	0	0	0	0	1	0	0	0	0	0	0	0	0	0	0	17	4	0	0	0	0	9	0	0	0	0	0	0	0	0	0	5	0	0	0	404	0
179	200001006071	1.606940949632	38.14054	-123.4589	293.8625	Groundfish Slope Survey	2000	0	0	0	0	0	0	0	0	0	19	0	0	0	0	0	0	0	0	0	0	0	1	0	0	0	0	4	0	0	0	0	0	0	0	0	0	1	0	3	0	53	0
180	200001006072	1.5986448212	37.510605	-122.9798	201.6818	Groundfish Slope Survey	2000	0	0	0	0	0	0	0	0	0	0	0	0	0	0	0	0	0	0	0	0	0	1	0	0	0	0	10	0	0	0	0	0	0	0	0	0	14	2	10	0	119	0
181	200001006074	1.722092117148	37.49721	-123.00525	374.4	Groundfish Slope Survey	2000	0	0	0	1	0	0	0	0	0	3	0	0	0	0	0	0	0	0	0	0	6	7	0	0	0	0	19	0	0	0	0	0	0	0	0	0	0	0	0	0	11	0
182	200001006078	1.984539278722	36.77599	-122.2552	787.8318	Groundfish Slope Survey	2000	0	0	0	48	0	0	0	0	0	0	0	0	0	0	0	0	0	0	0	0	0	0	0	0	0	0	0	0	0	0	0	0	0	0	0	0	0	0	0	0	0	0
183	200001006080	1.67595532376	36.79652	-122.18735	464.7786	Groundfish Slope Survey	2000	0	0	0	10	8	1	0	0	0	0	0	0	0	0	0	0	0	0	0	0	6	9	0	0	0	0	0	0	0	0	0	0	0	0	0	0	0	0	0	0	133	0
184	200001006089	1.677334738829	35.453575	-121.2699	434.187	Groundfish Slope Survey	2000	0	0	0	18	34	0	0	0	0	0	0	0	0	0	0	0	0	0	0	0	8	17	0	0	0	0	8	0	0	0	0	0	0	0	0	0	0	0	0	0	11	0
185	200001006090	1.802782989784	35.430515	-121.1423	298.46	Groundfish Slope Survey	2000	0	0	0	0	0	0	0	0	0	36	0	0	0	0	0	0	0	0	0	0	0	16	0	0	0	0	4	0	0	0	0	0	0	0	0	0	18	0	0	0	9	0
186	200001007012	1.957682190441	46.503205	-124.5081	231.388	Groundfish Slope Survey	2000	0	0	0	1	0	0	0	0	0	0	0	0	0	0	0	0	0	0	0	0	23	0	0	0	0	0	0	0	0	0	0	0	0	33	0	0	203	0	0	0	278	0
187	200001007014	1.637664941375	45.803415	-124.62675	210.0941	Groundfish Slope Survey	2000	0	0	0	0	0	0	0	0	0	0	0	0	0	0	0	0	0	0	0	0	0	9	0	10	0	0	1	0	0	0	0	0	0	9	0	0	163	0	0	0	146	0
188	200001007015	1.85892814648	45.778935	-124.6868	294.2333	Groundfish Slope Survey	2000	0	0	0	0	0	0	0	0	0	0	0	0	0	0	0	0	0	0	0	0	16	3	0	0	0	0	1	0	0	0	0	0	0	3	0	0	65	0	3	0	63	0
189	200001007020	1.847556294428	45.178435	-125.00595	1036.85	Groundfish Slope Survey	2000	0	0	0	0	0	0	0	0	0	0	0	0	0	0	0	0	0	0	0	0	0	0	0	0	0	0	0	0	0	0	0	0	0	0	0	0	0	0	0	2	9	0
190	200001007022	1.969828449134	45.12538333	-124.59165833	371.4583	Groundfish Slope Survey	2000	0	0	0	0	0	0	0	0	0	0	0	0	0	0	0	0	0	0	0	0	1	0	0	0	0	0	0	0	0	0	0	0	0	2	0	0	10	0	0	0	79	0
191	200001007024	1.86544382825	45.10191	-124.3351	224.268	Groundfish Slope Survey	2000	0	0	0	0	0	0	0	0	0	0	0	0	0	0	0	0	0	0	0	0	2	6	0	0	0	0	0	0	0	0	0	0	0	30	2	0	189	NA	0	0	38	0
192	200001007029	1.898190724	44.45853333	-124.745825	195.1227	Groundfish Slope Survey	2000	0	0	0	0	0	0	0	0	0	0	0	0	0	0	0	0	0	0	0	0	0	0	0	0	0	0	0	0	0	0	0	0	0	0	0	0	0	0	0	0	0	0
193	200001007035	1.819692432216	43.15948333	-124.7446	292.9273	Groundfish Slope Survey	2000	0	0	0	0	0	0	0	0	0	2	0	0	0	0	0	0	0	0	0	0	20	5	0	0	0	0	0	0	0	0	0	0	0	5	0	0	32	0	0	0	333	0
194	200001007047	1.987240888059	41.099885	-124.44845	629.6391	Groundfish Slope Survey	2000	0	0	0	46	0	0	0	0	0	0	0	0	0	0	0	0	0	0	0	0	0	1	0	0	0	0	0	0	0	0	0	0	0	0	0	0	0	0	0	1	119	0
195	200001007049	1.869460773048	41.097445	-124.3819	299.825	Groundfish Slope Survey	2000	0	0	0	3	0	0	0	0	0	0	0	0	0	0	0	0	0	0	0	0	49	7	0	0	0	0	0	0	0	0	0	0	0	0	0	0	4	0	0	0	258	0
196	200001007050	1.669211917284	40.5135	-124.63355	219.0185	Groundfish Slope Survey	2000	0	0	0	0	0	0	0	0	0	0	0	0	0	0	0	0	0	0	0	0	2	4	0	0	0	0	158	0	0	0	0	0	0	0	0	0	5	0	0	0	43	0
197	200001007056	1.629439305265	39.84019167	-124.12718333	354.2	Groundfish Slope Survey	2000	0	0	0	0	0	0	0	0	0	0	0	0	0	0	0	0	0	0	0	0	40	17	0	0	0	0	6	0	0	0	0	0	0	0	0	0	12	0	0	0	135	0
198	200001007065	1.994400434152	39.17981	-123.95805	216.3143	Groundfish Slope Survey	2000	0	0	0	1	0	0	0	0	0	111	0	0	0	0	0	0	0	0	0	0	4	10	0	0	0	0	10	0	0	0	0	0	0	0	0	0	16	7	5	0	15	0
199	200001007066	1.87250979552	38.54818	-123.6705	287.2737	Groundfish Slope Survey	2000	0	0	0	0	0	0	0	0	0	1	0	0	0	0	0	0	0	0	0	0	15	17	0	0	0	0	28	0	0	0	0	0	0	0	0	0	176	0	19	0	61	0
200	200001007071	1.823986982908	37.22736667	-122.84698333	295.6115	Groundfish Slope Survey	2000	0	0	0	0	0	0	0	0	0	13	0	0	0	0	0	0	0	0	0	0	5	1	0	0	0	0	0	0	0	0	0	0	0	0	0	0	26	0	40	0	371	0
201	200001007077	1.740938584858	36.464675	-122.01235	294.7333	Groundfish Slope Survey	2000	0	0	0	1	0	0	0	0	0	0	0	0	0	0	0	0	0	0	0	0	1	7	0	0	0	0	353	0	0	0	0	0	0	0	0	0	69	1	47	0	112	0
202	200001007086	1.990932341056	35.175045	-121.0229	380.6842	Groundfish Slope Survey	2000	0	0	0	2	24	0	0	0	0	0	0	0	0	0	0	0	0	0	0	0	10	68	0	0	0	0	4	0	0	0	0	0	0	0	0	0	0	0	0	0	331	0
203	200001007087	1.827199035423	35.21107	-120.9753	205.1667	Groundfish Slope Survey	2000	0	0	0	0	0	0	0	0	0	0	0	0	0	0	0	0	0	0	0	0	1	3	0	0	0	0	7	0	0	0	0	0	0	0	0	0	50	0	2	0	5	0
204	200001008001	1.627038121125	47.65082	-125.11495	372.0667	Groundfish Slope Survey	2000	0	0	0	0	0	0	0	0	0	2	0	0	0	0	0	0	0	0	0	0	7	2	0	0	0	0	2	0	0	0	0	0	0	13	1	0	1	0	0	0	31	0
205	200001008002	1.72993597641	47.65123	-125.1208	430.9917	Groundfish Slope Survey	2000	0	0	0	3	0	0	0	0	0	0	0	0	0	0	0	0	0	0	0	0	2	3	0	0	0	0	0	0	0	0	0	0	0	19	2	0	0	0	0	0	10	0
206	200001008003	1.73044374775	47.65846	-125.15425	605.9364	Groundfish Slope Survey	2000	0	0	0	6	0	0	0	0	0	0	0	0	0	0	0	0	0	0	0	0	0	0	0	0	0	0	0	0	0	0	0	0	0	1	0	0	0	0	0	0	0	0
207	200001008012	1.640590976425	46.94943333	-124.95325	207.9607	Groundfish Slope Survey	2000	0	0	0	1	0	0	0	0	0	3	0	0	0	0	0	0	0	0	0	0	0	3	0	0	0	0	0	0	0	0	0	0	0	15	4	0	38	0	0	0	73	0
208	200001008024	1.8990864	44.98205	-124.88185	777.22	Groundfish Slope Survey	2000	0	0	0	3	0	0	0	0	0	0	0	0	0	0	0	0	0	0	0	0	0	0	0	0	0	0	0	0	0	0	0	0	0	0	0	0	0	0	0	2	0	0
209	200001008026	1.769805314375	44.40194167	-124.78993333	232.9	Groundfish Slope Survey	2000	0	0	0	0	0	0	0	0	0	5	0	0	0	0	0	0	0	0	0	0	1	2	0	0	0	0	0	0	0	0	0	0	0	3	0	0	53	0	0	0	81	0
210	200001008027	1.882982781056	44.35515833	-124.83411667	364.5562	Groundfish Slope Survey	2000	0	0	0	0	0	0	0	0	0	1	0	0	0	0	0	0	0	0	0	0	0	3	0	0	0	0	0	0	0	0	0	0	0	5	0	0	6	0	1	0	17	0
211	200001008029	1.93581258304	44.29285833	-124.97288333	631.2944	Groundfish Slope Survey	2000	0	0	0	6	0	0	0	0	0	0	0	0	0	0	0	0	0	0	0	0	0	0	0	1	0	0	0	0	0	0	0	0	0	3	0	0	0	0	0	1	2	0
212	200001008030	1.809333231102	44.28538333	-125.02805833	802.3	Groundfish Slope Survey	2000	0	0	0	38	0	0	0	0	0	0	0	0	0	0	0	0	0	0	0	0	0	0	0	0	0	0	0	0	0	0	0	0	0	0	0	0	0	0	0	2	0	0
213	200001008033	1.88296194708	43.65039167	-124.83305	752.38	Groundfish Slope Survey	2000	0	0	0	0	0	0	0	0	0	0	0	0	0	0	0	0	0	0	0	0	0	0	0	0	0	0	0	0	0	0	0	0	0	0	0	0	0	0	0	1	0	0
214	200001008034	1.636709639628	43.60166667	-124.71265	522.5833	Groundfish Slope Survey	2000	0	0	0	17	0	1	0	0	0	0	0	0	0	0	0	0	0	0	0	0	0	1	0	0	0	0	0	0	0	0	0	0	0	0	0	0	0	0	0	0	72	0
215	200001008035	1.701289790544	43.61619	-124.6013	251.1429	Groundfish Slope Survey	2000	0	0	0	0	0	1	0	0	0	0	0	0	0	0	0	0	0	0	0	0	5	0	0	0	0	0	0	0	0	0	0	0	0	1	0	0	48	0	0	0	154	0
216	200001008036	1.606887317085	43.038305	-124.86615	251.64	Groundfish Slope Survey	2000	0	0	0	1	0	0	0	0	0	2	0	0	0	0	0	0	0	0	0	0	6	11	0	0	0	0	210	0	0	0	0	0	0	4	0	0	236	1	89	0	400	0
217	200001008037	1.829931797067	43.00293	-124.86645	294.3812	Groundfish Slope Survey	2000	0	0	0	0	0	0	0	0	0	6	0	0	0	0	0	0	0	0	0	0	4	6	0	0	0	0	30	0	0	0	0	0	0	0	2	0	97	0	0	0	213	0
218	200001008038	1.80754156548	42.955855	-124.97345	770.5467	Groundfish Slope Survey	2000	0	0	0	7	0	0	0	0	0	0	0	0	0	0	0	0	0	0	0	0	0	0	0	0	0	0	0	0	0	0	0	0	0	0	0	0	0	0	0	4	0	0
219	200001008039	1.832586313467	42.92059	-124.96615	905.15	Groundfish Slope Survey	2000	0	0	0	10	0	0	0	0	0	0	0	0	0	0	0	0	0	0	0	0	0	0	0	0	0	0	0	0	0	0	0	0	0	0	0	0	0	0	0	4	0	0
220	200001008041	1.704878437248	42.33513	-124.9255	1210.4111	Groundfish Slope Survey	2000	0	0	0	0	0	0	0	0	0	0	0	0	0	0	0	0	0	0	0	0	0	0	0	0	0	0	0	0	0	0	0	0	0	0	0	0	0	0	0	0	0	0
221	200001008043	1.930306897233	42.337065	-124.7738	623.9	Groundfish Slope Survey	2000	0	0	0	13	0	0	0	0	0	0	0	0	0	0	0	0	0	0	0	0	0	0	0	1	0	0	0	0	0	0	0	0	0	0	0	0	0	0	0	0	0	0
222	200001008045	1.888677731976	42.3534	-124.72765	357.5	Groundfish Slope Survey	2000	0	0	0	6	0	0	0	0	0	1	0	0	0	0	0	0	0	0	0	0	5	2	0	0	0	0	3	0	0	0	0	0	0	3	0	0	0	0	0	0	280	0
223	200001008046	1.7300051629	41.729625	-124.4717	210.619	Groundfish Slope Survey	2000	0	0	0	3	0	0	0	0	0	3	0	0	0	0	0	0	0	0	0	0	2	0	0	0	0	0	0	0	0	0	0	0	0	0	0	0	28	0	1	0	182	0
224	200001008055	1.848404207454	40.954965	-124.42005	238.4222	Groundfish Slope Survey	2000	0	0	0	0	0	0	0	0	0	123	0	0	0	0	0	0	0	0	0	0	10	0	0	0	0	0	0	0	0	0	0	0	0	0	0	0	26	0	0	0	79	0
225	200001008059	1.964941282898	40.38673	-124.5694	445.5045	Groundfish Slope Survey	2000	0	0	0	6	0	0	0	0	0	0	0	0	0	0	0	0	0	0	0	0	4	5	0	0	0	0	11	0	0	0	0	0	0	1	0	0	0	0	0	0	65	0
226	200001008063	1.82911326024	39.6804	-124.05405	504.8789	Groundfish Slope Survey	2000	0	0	0	13	0	0	0	0	0	0	0	0	0	0	0	0	0	0	0	0	4	3	0	0	0	0	0	0	0	0	0	0	0	0	0	0	0	0	0	0	1	0
227	200001008065	1.762295703648	39.68258333	-124.10136667	749.9143	Groundfish Slope Survey	2000	0	0	0	11	0	0	0	0	0	0	0	0	0	0	0	0	0	0	0	0	0	0	0	0	0	0	0	0	0	0	0	0	0	0	0	0	0	0	0	5	0	0
228	200001008069	1.787583852215	39.07864167	-123.99158333	492.6857	Groundfish Slope Survey	2000	0	0	0	0	0	0	0	0	0	0	0	0	0	0	0	0	0	0	0	0	1	3	0	0	0	0	0	0	0	0	0	0	0	0	0	0	0	0	0	1	20	0
229	200001008070	1.578262755357	39.078305	-123.9887	428.6	Groundfish Slope Survey	2000	0	0	0	1	0	0	0	0	0	0	0	0	0	0	0	0	0	0	0	0	1	17	0	0	0	0	0	0	0	0	0	0	0	0	0	0	0	0	0	0	14	0
230	200001008071	1.98902442888	38.98197	-123.94655	218.4684	Groundfish Slope Survey	2000	0	0	0	0	0	0	0	0	0	0	0	0	0	0	0	0	0	0	0	0	0	3	0	0	0	0	1	0	0	0	0	0	0	0	0	0	3	2	5	0	9	0
231	200001008072	1.642407379204	38.377535	-123.5661	281.0571	Groundfish Slope Survey	2000	0	0	0	0	0	0	0	0	0	0	0	0	0	0	0	0	0	0	0	0	6	2	0	0	0	0	25	0	0	0	0	0	0	0	0	0	64	0	27	0	121	0
232	200001008074	1.88570356863	38.376685	-123.6234	522.881	Groundfish Slope Survey	2000	0	0	0	7	0	0	0	0	0	0	0	0	0	0	0	0	0	0	0	0	13	3	0	0	0	0	0	0	0	0	0	0	0	0	0	0	0	0	0	0	29	0
233	200001008083	1.74851654208	37.044405	-122.6642	352.45	Groundfish Slope Survey	2000	0	0	0	0	0	0	0	0	0	1	0	0	0	0	0	0	0	0	0	0	9	5	0	0	0	0	61	0	0	0	0	0	0	0	0	0	8	8	14	0	289	0
234	200001008087	1.687432392416	36.39471667	-122.22450833	1109.3	Groundfish Slope Survey	2000	0	0	0	5	0	0	0	0	0	0	0	0	0	0	0	0	0	0	0	0	0	0	0	2	0	0	0	0	0	0	0	0	0	0	0	0	0	0	0	2	0	0
235	200001008088	1.757307951864	36.40316667	-122.18905833	957.41	Groundfish Slope Survey	2000	0	0	0	8	0	0	0	0	0	0	0	0	0	0	0	0	0	0	0	0	0	0	0	2	0	0	0	0	0	0	0	0	0	0	0	0	0	0	0	11	0	0
236	200001008089	1.78090317734	36.37429167	-122.156525	797.325	Groundfish Slope Survey	2000	0	0	0	17	0	0	0	0	0	0	0	0	0	0	0	0	0	0	0	0	0	0	0	0	0	0	0	0	0	0	0	0	0	0	0	0	0	0	0	0	0	0
237	200001008094	1.993671882107	35.62457	-121.3456	221.9636	Groundfish Slope Survey	2000	0	0	0	0	0	0	0	0	0	0	0	0	0	0	0	0	0	0	0	0	1	0	0	0	0	0	15	0	3	0	0	0	0	0	0	0	2	1	0	0	0	0
238	200001008100	1.929450224846	35.035625	-121.27119167	612.8857	Groundfish Slope Survey	2000	0	0	0	9	0	0	0	0	0	0	0	0	0	0	0	0	0	0	0	0	0	1	0	1	0	0	0	0	0	0	0	0	0	0	0	0	0	0	0	1	0	0
239	200001008101	1.709831803695	35.05910833	-121.09604167	527.635	Groundfish Slope Survey	2000	0	0	0	26	3	0	0	0	0	0	0	0	0	0	0	0	0	0	0	0	3	0	0	0	0	0	0	0	0	0	0	0	0	0	0	0	0	0	0	0	0	0
240	200001008102	2.0068835988	35.069075	-120.99305833	386.495	Groundfish Slope Survey	2000	0	0	0	1	11	0	0	0	0	0	0	0	0	0	0	0	0	0	0	0	2	10	0	0	0	0	2	0	0	0	0	0	0	0	0	0	23	1	0	0	235	0
241	200101001001	1.743543382084	47.82802391	-125.14544296	329.1257	Groundfish Slope Survey	2001	0	0	0	0	0	0	0	0	0	0	0	0	0	0	0	0	0	0	0	0	1	6	0	0	0	0	0	0	0	0	0	0	0	104	0	0	38	0	0	0	46	0
242	200101001002	1.826828039778	47.84610176	-125.23714447	455.7262	Groundfish Slope Survey	2001	0	0	0	0	0	0	0	0	0	0	0	0	0	0	0	0	0	0	0	0	1	6	0	0	0	0	0	0	0	0	0	0	0	1	0	0	2	0	0	0	8	0
243	200101001003	1.872071818771	47.85243797	-125.31759644	555.3478	Groundfish Slope Survey	2001	0	0	0	1	0	0	0	0	0	0	0	0	0	0	0	0	0	0	0	0	0	1	0	0	0	0	0	0	0	0	0	0	0	0	0	0	0	0	0	0	0	0
244	200101001004	1.781495100864	47.86904144	-125.62683487	751.2785	Groundfish Slope Survey	2001	0	0	0	4	0	0	0	0	0	0	0	0	0	0	0	0	0	0	0	0	0	1	0	0	0	0	0	0	0	0	0	0	0	0	0	0	0	0	0	5	0	0
245	200101001007	2.004881669131	47.24777794	-125.21192169	1137.229	Groundfish Slope Survey	2001	0	0	0	0	0	0	0	0	0	0	0	0	0	0	0	0	0	0	0	0	0	0	0	6	0	0	0	0	0	0	0	0	0	0	0	0	0	0	0	2	0	0
246	200101001009	1.577856054151	47.19135475	-124.97789764	482.0012	Groundfish Slope Survey	2001	0	0	0	2	0	0	0	0	0	0	0	0	0	0	0	0	0	0	0	0	7	8	0	0	0	0	0	0	0	0	0	0	0	1	0	0	1	0	0	0	14	0
247	200101001010	1.81820688984	47.2460022	-124.99262619	412.7731	Groundfish Slope Survey	2001	0	0	0	0	0	0	0	0	0	2	0	0	0	0	0	0	0	0	0	0	1	2	0	0	0	0	0	0	0	0	0	0	0	1	0	0	1	0	0	4	3	0
248	200101001012	1.974664392734	46.55895805	-124.62302399	262.815	Groundfish Slope Survey	2001	0	0	0	0	0	0	0	0	0	0	0	0	0	0	0	0	0	0	0	0	1	4	0	0	0	0	19	0	0	0	0	0	0	19	0	0	19	0	0	0	31	0
249	200101001015	1.876360082868	46.45438004	-124.76008987	875.1532	Groundfish Slope Survey	2001	0	0	0	1	0	0	0	0	0	0	0	0	0	0	0	0	0	0	0	0	0	0	0	0	0	0	0	0	0	0	0	0	0	0	0	0	0	0	0	10	0	0
250	200101001019	1.818955274766	45.7918129	-124.77360535	551.2883	Groundfish Slope Survey	2001	0	0	0	13	0	0	0	0	0	0	0	0	0	0	0	0	0	0	0	0	0	1	0	0	0	0	0	0	0	0	0	0	0	1	0	0	0	0	0	0	0	0
251	200101001020	1.85590555528	45.82792473	-124.7720871	517.3741	Groundfish Slope Survey	2001	0	0	0	9	0	0	0	0	0	0	0	0	0	0	0	0	0	0	0	0	0	0	0	0	0	0	0	0	0	0	0	0	0	0	0	0	0	0	0	0	3	0
252	200101001021	1.598558907309	45.84144974	-124.75657654	426.1878	Groundfish Slope Survey	2001	0	0	0	0	0	0	0	0	0	0	0	0	0	0	0	0	0	0	0	0	1	2	0	0	0	0	1	0	0	0	0	0	0	5	0	0	0	0	0	0	7	0
253	200101001023	1.731201683262	45.12447357	-124.62024689	457.6387	Groundfish Slope Survey	2001	0	0	0	0	0	0	0	0	0	0	0	0	0	0	0	0	0	0	0	0	0	0	0	0	0	0	0	0	0	0	0	0	0	2	0	0	0	0	0	0	0	0
254	200101001024	1.71564793766	45.19882393	-124.67053604	515.3879	Groundfish Slope Survey	2001	0	0	0	10	0	0	0	0	0	0	0	0	0	0	0	0	0	0	0	0	1	2	0	0	0	0	0	0	0	0	0	0	0	1	0	0	0	0	0	0	9	0
255	200101001028	1.584315580844	44.52520943	-125.03457642	1154.979	Groundfish Slope Survey	2001	0	0	0	3	0	0	0	0	0	0	0	0	0	0	0	0	0	0	0	0	0	0	0	NA	0	0	0	0	0	0	0	0	0	0	0	0	0	0	0	0	0	0
256	200101001031	1.86286703818	44.51472473	-124.91756821	468.2845	Groundfish Slope Survey	2001	0	0	0	1	0	0	0	0	0	0	0	0	0	0	0	0	0	0	0	0	1	4	0	0	0	0	0	0	0	0	0	0	0	0	0	0	1	0	0	0	48	0
257	200101001036	1.93016620797	43.80930519	-124.81549835	459.5821	Groundfish Slope Survey	2001	0	0	0	7	0	0	0	0	0	4	0	0	0	0	0	0	0	0	0	0	4	0	0	0	0	0	0	0	0	0	0	0	0	0	0	0	1	0	0	1	100	0
258	200101001037	1.89033183725	43.85737419	-124.77451324	296.8626	Groundfish Slope Survey	2001	0	0	0	0	0	0	0	0	0	4	0	0	0	0	0	0	0	0	0	0	11	3	0	0	0	0	0	0	NA	0	0	0	0	5	0	0	28	0	0	0	100	0
259	200101001038	1.819339304244	43.88421822	-124.74907303	244.2067	Groundfish Slope Survey	2001	0	0	0	0	0	0	0	0	0	1	0	0	0	0	0	0	0	0	0	0	14	11	0	0	0	0	0	0	0	0	0	0	0	7	0	0	94	0	0	0	266	0
260	200101001040	1.753587160704	43.16234207	-124.88146591	375.1654	Groundfish Slope Survey	2001	0	0	0	0	0	0	0	0	0	2	0	0	0	0	0	0	0	0	0	0	15	3	0	0	0	0	1	0	0	0	0	0	0	0	0	0	1	0	0	0	64	0
261	200101001044	1.929982110784	43.13105011	-124.97335052	1014.2669	Groundfish Slope Survey	2001	0	0	0	3	0	0	0	0	0	0	0	0	0	0	0	0	0	0	0	0	0	0	0	1	0	0	0	0	0	0	0	0	0	0	0	0	0	0	0	17	0	0
262	200101001049	1.811240752716	42.57255173	-124.7316246	264.6694	Groundfish Slope Survey	2001	0	0	0	2	0	0	0	0	0	0	0	0	0	0	0	0	0	0	0	0	13	10	0	0	0	0	0	0	0	0	0	0	0	52	1	0	138	0	0	0	312	0
263	200101001051	1.783968199143	41.88725471	-124.54246902	305.5832	Groundfish Slope Survey	2001	0	0	0	3	0	0	0	0	0	0	0	0	0	0	0	0	0	0	0	0	6	13	0	0	0	0	0	0	0	0	0	0	0	16	0	0	10	0	0	0	1071	0
264	200101001052	1.725096213922	41.86609077	-124.53381729	368.339	Groundfish Slope Survey	2001	0	0	0	0	0	0	0	0	0	2	0	0	0	0	0	0	0	0	0	0	2	13	0	0	0	0	0	0	0	0	0	0	0	2	0	0	0	0	0	0	136	0
265	200101001057	1.836632641943	41.13765526	-124.47895432	789.0058	Groundfish Slope Survey	2001	0	0	0	16	0	0	0	0	0	0	0	0	0	0	0	0	0	0	0	0	0	0	0	0	0	0	0	0	0	0	0	0	0	0	0	0	0	0	0	3	0	0
266	200101001059	1.988257186275	41.16958618	-124.41575241	504.0671	Groundfish Slope Survey	2001	0	0	0	24	0	0	0	0	0	0	0	0	0	0	0	0	0	0	0	0	1	0	0	0	0	0	0	0	0	0	0	0	0	0	0	0	0	0	0	0	213	0
267	200101001060	1.718928370698	41.17058563	-124.38632965	317.6663	Groundfish Slope Survey	2001	0	0	0	3	0	0	0	0	0	238	0	0	0	0	0	0	0	0	0	0	16	13	0	0	0	0	0	0	0	0	0	0	0	3	0	0	2	0	0	0	161	0
268	200101001061	1.971334269688	40.54355812	-124.7677536	1200.2752	Groundfish Slope Survey	2001	0	0	0	0	0	0	0	0	0	0	0	0	0	0	0	0	0	0	0	0	0	0	0	1	0	0	0	0	0	0	0	0	0	0	0	0	0	0	0	10	0	0
269	200101001066	1.69577889325	39.8472805	-124.11929703	282.4231	Groundfish Slope Survey	2001	0	0	0	6	0	0	0	0	0	19	0	0	0	0	0	0	0	0	0	0	7	9	0	0	0	0	8	0	0	0	0	0	0	0	0	0	33	0	5	0	28	0
270	200101001067	1.718475776154	39.85591507	-124.15158081	432.8234	Groundfish Slope Survey	2001	0	0	0	20	0	0	0	0	0	0	0	0	0	0	0	0	0	0	0	0	6	7	0	0	0	0	0	0	0	0	0	0	0	0	0	0	8	0	0	0	238	0
271	200101001068	1.975968013453	39.7725563	-124.14838028	744.7785	Groundfish Slope Survey	2001	0	0	0	10	0	0	0	0	0	0	0	0	0	0	0	0	0	0	0	0	1	0	0	0	0	0	0	0	0	0	0	0	0	0	0	0	0	0	0	8	0	0
272	200101001073	1.8374360172	39.21389008	-124.08807373	715.1664	Groundfish Slope Survey	2001	0	0	0	20	0	0	0	0	0	0	0	0	0	0	0	0	0	0	0	0	0	0	0	0	0	0	0	0	0	0	0	0	0	0	0	0	0	0	0	6	0	0
273	200101001074	1.690229594769	39.19958115	-124.02937317	506.5639	Groundfish Slope Survey	2001	0	0	0	7	0	0	0	0	0	0	0	0	0	0	0	0	0	0	0	0	1	1	0	0	0	0	0	0	0	0	0	0	0	0	0	0	0	0	0	0	28	0
274	200101001075	1.7806803975	39.23074913	-123.99930573	410.5819	Groundfish Slope Survey	2001	0	0	0	0	0	0	0	0	0	2	0	0	0	0	0	0	0	0	0	0	5	1	0	0	0	0	5	0	0	0	0	0	0	0	0	0	0	0	0	0	272	0
275	200101001076	1.71626711371	39.22383118	-123.94962311	187.7645	Groundfish Slope Survey	2001	0	0	0	0	0	0	0	0	0	0	0	0	0	0	0	0	0	0	0	0	1	4	0	0	0	0	7	0	0	0	0	0	0	1	0	0	10	2	78	0	72	0
276	200101001077	1.697557031452	38.48235893	-123.58317566	208.5739	Groundfish Slope Survey	2001	0	0	0	0	0	0	0	0	0	0	0	0	0	0	0	0	0	0	0	0	1	12	0	0	0	0	4	0	0	0	0	0	0	0	0	0	82	0	58	0	17	0
277	200101001078	1.756224595697	38.52815819	-123.68217468	432.0899	Groundfish Slope Survey	2001	0	0	0	11	0	0	0	0	0	0	0	0	0	0	0	0	0	0	0	0	23	18	0	0	0	0	4	0	0	0	0	0	0	0	0	0	9	0	0	0	289	0
278	200101001079	1.71438597813	38.53892708	-123.70875549	640.6933	Groundfish Slope Survey	2001	0	0	0	12	0	0	0	0	0	0	0	0	0	0	0	0	0	0	0	0	0	6	0	0	0	0	0	0	0	0	0	0	0	0	0	0	0	0	0	1	0	0
279	200101001080	1.789859949615	38.52669907	-123.72563934	843.6239	Groundfish Slope Survey	2001	0	0	0	3	0	0	0	0	0	0	0	0	0	0	0	0	0	0	0	0	0	1	0	2	0	0	0	0	0	0	0	0	0	0	0	0	0	0	0	18	0	0
280	200101001086	1.774687082275	37.85468864	-123.40472031	194.7229	Groundfish Slope Survey	2001	0	0	0	0	0	0	0	0	0	0	0	0	0	0	0	0	0	0	0	0	0	1	0	0	0	0	50	0	0	0	0	0	0	0	0	0	35	0	4	0	192	0
281	200101001091	1.938797744916	37.18382645	-122.96372604	566.6371	Groundfish Slope Survey	2001	0	0	0	679	1	0	0	0	0	0	0	0	0	0	0	0	0	0	0	0	0	0	0	6	0	0	0	0	0	0	0	0	0	0	0	0	0	0	0	0	24	0
282	200101001092	1.630808491536	37.17819023	-122.94546509	523.3643	Groundfish Slope Survey	2001	0	0	0	64	0	0	0	0	0	0	0	0	0	0	0	0	0	0	1	0	4	1	0	0	0	0	0	0	0	0	0	0	0	0	0	0	0	0	0	0	91	0
283	200101001093	1.61976915293	36.48779678	-122.02219009	439.3933	Groundfish Slope Survey	2001	0	0	0	39	97	0	0	0	0	0	0	0	0	0	0	0	0	0	0	0	10	21	0	0	0	0	4	0	0	0	0	0	0	0	0	0	0	0	0	0	648	0
284	200101001094	1.791605165154	36.46001816	-122.02761841	586.442	Groundfish Slope Survey	2001	0	0	0	21	21	0	0	0	0	0	0	0	0	0	0	0	0	0	0	0	2	5	0	0	0	0	0	0	0	0	0	0	0	0	0	0	0	0	0	4	2	0
285	200101001095	1.858715514441	36.460989	-122.00166321	248.4905	Groundfish Slope Survey	2001	0	0	0	2	1	0	0	0	0	0	0	0	0	0	0	0	0	0	0	0	1	3	0	0	0	1	17	0	0	0	0	0	0	0	0	0	40	3	183	0	42	0
286	200101001100	1.965707124225	35.87578773	-121.61200333	630.7055	Groundfish Slope Survey	2001	0	0	0	51	16	0	0	0	0	0	0	0	0	0	0	0	0	0	0	0	0	1	0	0	0	0	0	0	0	0	0	0	0	0	0	0	0	0	0	0	0	0
287	200101001101	1.896442252848	35.87437057	-121.56878281	502.5317	Groundfish Slope Survey	2001	0	0	0	37	31	0	0	0	0	0	0	1	0	0	0	0	0	0	0	0	0	17	0	0	0	0	0	0	0	0	0	0	0	0	0	0	0	0	0	0	1	0
288	200101001102	1.772461163642	35.87719917	-121.53443909	350.2623	Groundfish Slope Survey	2001	0	0	0	14	19	0	0	0	0	1	0	0	0	0	0	0	0	0	0	0	0	16	0	0	0	0	88	0	0	0	0	0	0	0	0	0	2	0	1	0	6	0
289	200101001103	1.76140159824	35.15195656	-120.98623657	295.2308	Groundfish Slope Survey	2001	0	0	0	0	0	0	0	0	0	3	0	0	0	0	0	0	0	0	0	0	0	21	0	0	0	0	2	0	0	0	0	0	0	0	0	0	3	0	0	0	1	0
290	200101001104	1.88718464334	35.16527176	-121.03539658	395.1198	Groundfish Slope Survey	2001	0	0	0	3	19	0	0	0	0	3	0	0	0	0	0	0	0	0	0	0	8	11	0	0	0	0	1	0	0	0	0	0	0	0	0	0	20	0	0	0	66	0
291	200101006002	1.606168105372	47.6175518	-125.08999252	317.5751	Groundfish Slope Survey	2001	0	0	0	0	0	0	0	0	0	0	0	0	0	0	0	0	0	0	0	0	3	1	0	0	0	0	0	0	0	0	0	0	0	0	0	0	5	0	0	0	81	0
292	200101006003	1.60453937594	47.63334846	-125.16594315	604.6402	Groundfish Slope Survey	2001	0	0	0	26	0	0	0	0	0	0	0	0	0	0	0	0	0	0	0	0	0	0	0	0	0	0	0	0	0	0	0	0	0	1	0	0	0	0	0	3	0	0
293	200101006005	1.661998043685	46.97447968	-124.99452591	426.5476	Groundfish Slope Survey	2001	0	0	0	4	0	0	0	0	0	0	0	0	0	0	0	0	0	0	0	0	1	2	0	0	0	0	1	0	0	0	0	0	0	2	0	0	2	0	0	0	20	0
294	200101006006	1.652286619204	46.9705143	-124.98917389	376.3807	Groundfish Slope Survey	2001	0	0	0	2	0	0	0	0	0	0	0	0	0	0	0	0	0	0	0	0	3	4	0	0	0	0	2	0	0	0	0	0	0	4	1	0	29	0	0	0	93	0
295	200101006011	1.982720396007	46.40024185	-124.65810013	1092.3784	Groundfish Slope Survey	2001	0	0	0	0	0	0	0	0	0	0	0	0	0	0	0	0	0	0	0	0	0	0	0	0	0	0	0	0	0	0	0	0	0	0	0	0	0	0	0	0	0	0
296	200101006013	1.74440490375	46.32348442	-124.73283005	601.1998	Groundfish Slope Survey	2001	0	0	0	39	0	0	0	0	0	0	0	0	0	0	0	0	0	0	0	0	0	0	0	1	0	0	0	0	0	0	0	0	0	1	0	0	0	0	0	8	6	0
297	200101006021	1.817141390715	45.02668571	-124.35953522	214.0676	Groundfish Slope Survey	2001	0	0	0	0	0	0	0	0	0	0	0	0	0	0	0	0	0	0	0	0	3	7	0	0	0	0	3	0	0	0	0	0	0	122	0	9	221	3	2	0	50	0
298	200101006029	1.59852314375	44.39249992	-124.83889008	453.7636	Groundfish Slope Survey	2001	0	0	0	2	0	0	0	0	0	0	0	0	0	0	0	0	0	0	0	0	1	1	0	0	0	0	NA	0	0	0	0	0	0	1	0	0	0	0	0	0	20	0
299	200101006030	1.617952265291	44.40213585	-124.81144714	310.6809	Groundfish Slope Survey	2001	0	0	0	0	0	0	0	0	0	0	0	0	0	0	0	0	0	0	0	0	9	1	0	0	0	0	0	0	0	0	0	0	0	2	0	0	5	0	0	0	26	0
300	200101006032	1.993935225024	43.60735512	-124.70646667	491.8349	Groundfish Slope Survey	2001	0	0	0	20	0	0	0	0	0	0	0	0	0	0	0	0	0	0	0	0	2	2	0	0	0	0	0	0	0	0	0	0	0	0	0	0	0	0	0	0	139	0
301	200101006040	1.87142399752	43.0421524	-124.87191391	272.3265	Groundfish Slope Survey	2001	0	0	0	2	0	0	0	0	0	0	0	0	0	0	0	0	0	0	0	0	4	6	0	0	0	0	9	0	0	0	0	0	0	0	0	0	31	0	7	0	214	0
302	200101006041	1.89054960912	42.98062897	-124.95973969	775.3	Groundfish Slope Survey	2001	0	0	0	7	0	0	0	0	0	0	0	0	0	0	0	0	0	0	0	0	0	0	0	0	0	0	0	0	0	0	0	0	0	0	0	0	0	0	0	3	0	0
303	200101006045	1.89062959464	42.60341263	-124.78549957	595.8536	Groundfish Slope Survey	2001	0	0	0	4	0	0	0	0	0	0	0	0	0	0	0	0	0	0	0	0	0	0	0	0	0	0	0	0	0	0	0	0	0	0	0	0	0	0	0	0	3	0
304	200101006046	1.7985867342	42.60078239	-124.77273178	513.6023	Groundfish Slope Survey	2001	0	0	0	3	0	0	0	0	0	0	0	0	0	0	0	0	0	0	0	0	3	0	0	0	0	0	0	0	0	0	0	0	0	0	0	0	1	0	0	0	249	0
305	200101006048	1.907296013068	41.70155334	-124.46681976	197.5346	Groundfish Slope Survey	2001	0	0	0	0	0	0	0	0	0	0	0	0	0	0	0	0	0	0	0	0	1	3	0	0	0	0	0	0	0	0	0	0	0	5	1	0	81	0	1	0	240	0
306	200101006049	1.821930889433	41.71251869	-124.51549911	423.942	Groundfish Slope Survey	2001	0	0	0	8	0	0	0	0	0	0	0	0	0	0	0	0	0	0	0	0	4	2	0	0	0	0	0	0	0	0	0	0	0	0	0	0	0	0	0	0	296	0
307	200101006050	1.79576983068	41.68462563	-124.57543182	603.1592	Groundfish Slope Survey	2001	0	0	0	14	0	0	0	0	0	0	0	0	0	0	0	0	0	0	0	0	0	2	0	0	0	0	0	0	0	0	0	0	0	0	0	0	0	0	0	0	14	0
308	200101006056	1.706748214	40.93614388	-124.48460388	439.0475	Groundfish Slope Survey	2001	0	0	0	0	0	0	0	0	0	0	0	1	0	0	0	0	0	0	0	0	0	8	0	0	0	0	0	0	0	0	0	0	0	0	0	0	0	0	0	0	175	0
309	200101006064	1.942092366799	39.72831726	-124.04859543	351.7203	Groundfish Slope Survey	2001	0	0	0	12	0	0	0	0	0	0	0	0	0	0	0	0	0	0	0	0	29	16	0	0	0	0	3	0	0	0	0	0	0	NA	0	0	18	0	2	0	172	0
310	200101006069	1.909440312129	39.06666756	-124.14833069	1118.6015	Groundfish Slope Survey	2001	0	0	0	2	0	0	0	0	0	0	0	0	0	0	0	0	0	0	0	0	0	0	0	4	0	0	0	0	0	0	0	0	0	0	0	0	0	0	0	6	0	0
311	200101006071	1.636428733038	39.01922035	-123.9761734	426.7125	Groundfish Slope Survey	2001	0	0	0	3	0	0	0	0	0	0	0	0	0	0	0	0	0	0	0	0	1	1	0	0	0	0	0	0	0	0	0	0	0	0	0	0	0	0	0	0	10	0
312	200101006072	1.73899462975	39.00159645	-123.93560791	198.8094	Groundfish Slope Survey	2001	0	0	0	0	0	0	0	0	0	0	0	0	0	0	0	0	0	0	0	0	10	NA	0	0	0	0	1	0	0	0	0	0	0	2	0	0	30	0	69	0	7	0
313	200101006074	1.708111461293	38.34270287	-123.52788544	236.949	Groundfish Slope Survey	2001	0	0	0	0	0	0	0	0	0	1	0	0	0	0	0	0	0	0	0	0	2	8	0	0	0	0	2	0	0	0	0	0	0	0	0	0	52	1	45	0	268	0
314	200101006082	1.936520859091	37.06383705	-122.78237152	768.9324	Groundfish Slope Survey	2001	0	0	0	4	0	0	0	0	0	0	0	0	0	0	0	0	0	0	0	0	0	0	0	0	0	0	0	0	0	0	0	0	0	0	0	0	0	0	0	6	0	0
315	200101006085	1.816360064892	36.96265221	-122.4860878	342.6179	Groundfish Slope Survey	2001	0	0	0	10	0	0	0	0	0	0	0	0	0	0	0	0	0	0	0	0	14	1	0	0	0	0	20	0	0	0	0	0	0	0	0	0	3	1	49	0	456	0
316	200101006086	1.745926377152	36.3693676	-122.00177002	209.7333	Groundfish Slope Survey	2001	0	0	0	0	0	0	0	0	0	0	0	0	0	0	0	0	0	0	0	0	0	2	0	0	0	0	1884	0	1	0	0	0	0	0	0	0	4	1	16	0	38	0
317	200101006090	1.771766241504	36.30400658	-122.36192322	1189.7791	Groundfish Slope Survey	2001	0	0	0	4	0	0	0	0	0	0	0	0	0	0	0	0	0	0	0	0	0	0	0	0	0	0	0	0	0	0	0	0	0	0	0	0	0	0	0	0	0	0
318	200101006091	1.943583855564	35.72540474	-121.8196106	1034.7367	Groundfish Slope Survey	2001	0	0	0	2	0	0	0	0	0	0	0	0	0	0	0	0	0	0	0	0	0	0	0	0	0	0	0	0	0	0	0	0	0	0	0	0	0	0	0	0	0	0
319	200101006094	1.915302557968	35.69907379	-121.45810318	448.6904	Groundfish Slope Survey	2001	0	0	0	53	0	0	0	0	0	8	0	0	0	0	0	0	0	0	0	0	2	8	0	0	0	0	2	0	0	0	0	0	0	0	0	0	0	0	0	0	19	0
320	200101006095	1.675634854834	35.70451355	-121.44895935	381.4355	Groundfish Slope Survey	2001	0	0	0	1	0	0	0	0	0	2	0	0	0	0	0	0	0	0	0	0	0	6	0	0	0	1	6	0	0	0	0	0	0	0	0	0	0	0	0	0	13	0
321	200101006096	1.801287851175	35.03329086	-120.98403168	372.1066	Groundfish Slope Survey	2001	0	0	0	2	17	0	0	0	0	0	0	0	0	0	0	0	0	0	0	0	0	6	0	0	0	0	0	0	0	0	0	0	0	0	0	0	128	0	0	0	568	0
322	200101006097	1.809759021093	34.97226906	-121.00196457	421.3358	Groundfish Slope Survey	2001	0	0	0	4	0	0	0	0	0	4	0	0	0	0	0	0	0	0	0	0	0	3	0	0	0	1	0	0	0	0	0	0	0	0	0	0	1	0	0	0	927	0
323	200101006098	1.591111719496	35.0144062	-121.22684097	588.8099	Groundfish Slope Survey	2001	0	0	0	4	0	0	0	0	0	0	0	0	0	0	0	0	0	0	0	0	0	0	0	0	0	0	0	0	0	0	0	0	0	0	0	0	0	0	0	0	0	0
324	200101006104	1.697930945568	34.39338112	-120.68294144	474.532	Groundfish Slope Survey	2001	0	0	0	0	5	0	0	0	0	0	0	0	0	0	0	0	0	0	0	0	2	22	0	0	0	0	1	0	0	0	0	0	0	0	0	0	0	0	0	0	0	0
325	200101006105	1.684994141946	34.40991592	-120.62233353	287.9305	Groundfish Slope Survey	2001	0	0	0	0	1	0	0	0	0	0	0	0	0	0	0	0	0	0	0	0	1	6	0	0	0	0	0	0	0	0	0	0	0	0	0	0	55	0	0	0	0	0
326	200101008001	1.721767213644	48.12364006	-125.66944122	215.5429	Groundfish Slope Survey	2001	0	0	0	0	0	0	0	0	0	0	0	0	0	0	0	0	0	0	0	0	1	3	0	0	0	0	0	0	0	0	0	0	0	58	0	0	0	0	0	0	10	0
327	200101008002	1.70305787736	48.11401176	-125.73683929	307.3299	Groundfish Slope Survey	2001	0	0	0	0	0	0	0	0	0	0	0	0	0	0	0	0	0	0	0	0	0	1	0	0	0	0	2	0	0	0	0	0	0	1	0	0	6	0	0	0	32	0
328	200101008003	1.660128254309	48.09539413	-125.75027847	522.3321	Groundfish Slope Survey	2001	0	0	0	1	0	0	0	0	0	0	0	0	0	0	0	0	0	0	0	0	1	1	0	0	0	0	0	0	0	0	0	0	0	0	0	0	0	0	0	1	2	0
329	200101008010	1.61444378425	47.55198479	-125.1525116	526.5111	Groundfish Slope Survey	2001	0	0	0	2	0	0	0	0	0	0	0	0	0	0	0	0	0	0	0	0	0	1	0	0	0	0	0	0	0	0	0	0	0	1	0	0	0	0	0	0	7	0
330	200101008012	1.832894479404	46.75667763	-124.86022568	344.6308	Groundfish Slope Survey	2001	0	0	0	0	0	0	0	0	0	0	0	0	0	0	0	0	0	0	0	0	3	7	0	0	0	0	3	0	0	0	0	0	0	5	0	0	25	0	0	0	86	0
331	200101008014	1.89192128284	46.7723999	-125.07466507	708.2962	Groundfish Slope Survey	2001	0	0	0	14	0	0	0	0	0	0	0	0	0	0	0	0	0	0	0	0	0	0	0	0	0	0	0	0	0	0	0	0	0	0	0	0	0	0	0	3	0	0
332	200101008016	1.874400892143	46.81238747	-125.23752975	1237.7828	Groundfish Slope Survey	2001	0	0	0	1	0	0	0	0	0	0	0	0	0	0	0	0	0	0	0	0	0	0	0	13	0	0	0	0	0	0	0	0	0	0	0	0	0	0	0	6	0	0
333	200101008021	1.651218260808	46.09883499	-124.75231171	448.531	Groundfish Slope Survey	2001	0	0	0	13	0	0	0	0	0	0	0	0	0	0	0	0	0	0	0	0	5	3	0	0	0	0	0	0	0	0	0	0	0	5	0	0	0	0	0	0	15	0
334	200101008022	1.727536924932	46.09807396	-124.73854828	337.9893	Groundfish Slope Survey	2001	0	0	0	0	0	0	0	0	0	0	0	0	0	0	0	0	0	0	0	0	3	1	0	0	0	0	0	0	0	0	0	0	0	3	0	0	1	0	0	0	58	0
335	200101008024	1.655650300727	45.53642273	-124.50827789	351.5373	Groundfish Slope Survey	2001	0	0	0	0	0	0	0	0	0	0	0	0	0	0	0	0	0	0	0	0	3	7	0	0	0	0	0	0	NA	0	0	0	0	26	0	0	21	0	0	0	162	0
336	200101008025	1.603018430748	45.56024742	-124.62709808	434.2617	Groundfish Slope Survey	2001	0	0	0	1	0	0	0	0	0	0	0	0	0	0	0	0	0	0	0	0	3	0	0	0	0	0	0	0	0	0	0	0	0	2	0	0	0	0	0	0	3	0
337	200101008026	1.6901442166	45.44378853	-124.78065872	710.01	Groundfish Slope Survey	2001	0	0	0	30	0	0	0	0	0	0	0	0	0	0	0	0	0	0	0	0	0	0	0	0	0	0	0	0	0	0	0	0	0	0	0	0	0	0	0	6	0	0
338	200101008027	1.945248231758	45.45524979	-124.91155624	1159.1295	Groundfish Slope Survey	2001	0	0	0	0	0	0	0	0	0	0	0	0	0	0	0	0	0	0	0	0	0	0	0	0	0	0	0	0	0	0	0	0	0	0	0	0	0	0	0	0	0	0
339	200101008029	1.57728297857	44.78447914	-124.96143723	644.5838	Groundfish Slope Survey	2001	0	0	0	5	0	0	0	0	0	0	0	0	0	0	0	0	0	0	0	0	0	0	0	4	0	0	0	0	0	0	0	0	0	0	0	0	0	0	0	0	0	0
340	200101008030	1.608295911904	44.84008598	-124.88842392	527.3958	Groundfish Slope Survey	2001	0	0	0	21	0	0	0	0	0	0	0	0	0	0	0	0	0	0	0	0	NA	1	0	0	0	0	0	0	0	0	0	0	0	0	0	0	0	0	0	1	1	0
341	200101008033	1.628580980481	44.21058655	-124.9721489	288.9307	Groundfish Slope Survey	2001	0	0	0	0	0	0	0	0	0	10	0	0	0	0	0	0	0	0	0	0	0	2	0	0	0	0	44	0	0	0	0	0	0	0	0	0	81	0	3	0	186	0
342	200101008034	1.70201029	44.14702415	-124.98502731	334.0709	Groundfish Slope Survey	2001	0	0	0	0	0	0	0	0	0	29	0	0	0	0	0	0	0	0	0	0	0	0	0	0	0	0	9	0	0	0	0	0	0	1	0	0	33	0	0	0	131	0
343	200101008039	1.88538538488	43.5488739	-124.98735809	1029.912	Groundfish Slope Survey	2001	0	0	0	0	0	0	0	0	0	0	0	0	0	0	0	0	0	0	0	0	0	0	0	3	0	0	0	0	0	0	0	0	0	0	0	0	0	0	0	10	0	0
344	200101008040	1.912405806997	43.55913162	-124.8435936	662.254	Groundfish Slope Survey	2001	0	0	0	1	0	0	0	0	0	0	0	0	0	0	0	0	0	0	0	0	0	0	0	1	0	0	0	0	0	0	0	0	0	0	0	0	0	0	0	0	0	0
345	200101008043	1.936315571586	42.87009048	-124.86122513	305.978	Groundfish Slope Survey	2001	0	0	0	0	0	0	0	0	0	3	0	0	0	0	0	0	0	0	0	0	8	5	0	0	0	0	3	0	0	0	0	0	0	0	0	0	19	0	0	0	55	0
346	200101008044	1.625046560052	42.82799911	-124.88043213	349.5388	Groundfish Slope Survey	2001	0	0	0	0	0	0	0	0	0	0	0	0	0	0	0	0	0	0	0	0	4	3	0	0	0	0	0	0	0	0	0	0	0	0	0	0	4	0	0	0	28	0
347	200101008045	1.612723203588	42.83390236	-124.93090057	511.2718	Groundfish Slope Survey	2001	0	0	0	8	0	0	0	0	0	0	0	0	0	0	0	0	0	0	0	0	1	1	0	0	0	0	0	0	0	0	0	0	0	0	0	0	4	0	0	0	90	0
348	200101008048	1.61232133608	42.87963486	-124.96047592	732.4058	Groundfish Slope Survey	2001	0	0	0	5	0	0	0	0	0	0	0	0	0	0	0	0	0	0	0	0	0	0	0	0	0	0	0	0	0	0	0	0	0	0	0	0	0	0	0	3	0	0
349	200101008050	1.742979283056	42.14298248	-124.92271042	1069.2648	Groundfish Slope Survey	2001	0	0	0	1	0	0	0	0	0	0	0	0	0	0	0	0	0	0	0	0	0	0	0	9	0	0	0	0	0	0	0	0	0	0	0	0	0	0	0	15	0	0
350	200101008054	1.997048295102	42.18814278	-124.67634201	478.6617	Groundfish Slope Survey	2001	0	0	0	31	0	0	0	0	0	0	0	0	0	0	0	0	0	0	0	0	4	2	0	0	0	0	0	0	0	0	0	0	0	0	0	0	3	0	0	0	179	0
351	200101008055	1.597913216064	42.15724564	-124.60795593	308.8023	Groundfish Slope Survey	2001	0	0	0	1	0	0	0	0	0	1	0	0	0	0	0	0	0	0	0	0	6	3	0	0	0	0	3	0	0	0	0	0	0	0	0	0	3	0	0	0	154	0
352	200101008061	1.754498208958	40.83735657	-124.52482224	515.4075	Groundfish Slope Survey	2001	0	0	0	1	0	0	0	0	0	0	0	0	0	0	0	0	0	0	0	0	0	5	0	0	0	0	0	0	0	0	0	0	0	0	0	0	0	0	0	0	324	0
353	200101008062	1.75058588125	40.89002419	-124.65485001	626.4461	Groundfish Slope Survey	2001	0	0	0	16	0	0	0	0	0	0	0	1	0	0	0	0	0	0	0	0	0	2	0	0	0	0	0	0	0	0	0	0	0	0	0	0	0	0	0	1	0	0
354	200101008065	1.662229648714	40.7942276	-124.74556351	1205.6338	Groundfish Slope Survey	2001	0	0	0	0	0	0	0	0	0	0	0	0	0	0	0	0	0	0	0	0	0	0	0	5	0	0	0	0	0	0	0	0	0	0	0	0	0	0	0	12	0	0
355	200101008068	1.738340752773	40.17741776	-124.69914246	818.6851	Groundfish Slope Survey	2001	0	0	0	8	0	0	0	0	0	0	0	0	0	0	0	0	0	0	0	0	0	0	0	0	0	0	0	0	0	0	0	0	0	0	0	0	0	0	0	5	0	0
356	200101008072	1.798228432	40.18447113	-124.51802063	519.5769	Groundfish Slope Survey	2001	0	0	0	5	0	0	0	0	0	0	0	0	0	0	0	0	0	0	0	0	5	0	0	0	0	0	0	0	0	0	0	0	0	0	0	0	0	0	0	0	28	0
357	200101008075	1.60383001058	39.46949387	-124.0157814	498.2212	Groundfish Slope Survey	2001	0	0	0	35	0	0	0	0	0	0	0	0	0	0	0	0	0	0	0	0	2	2	0	0	0	0	0	0	0	0	0	0	0	0	0	0	0	0	0	0	8	0
358	200101008081	1.814174466752	38.81941986	-123.9208374	490.6107	Groundfish Slope Survey	2001	0	0	0	3	0	0	0	0	0	0	0	0	0	0	0	0	0	0	0	0	4	7	0	0	0	0	1	0	0	0	0	0	0	0	0	0	0	0	0	0	57	0
359	200101008085	1.835932010139	38.18940163	-123.60282516	1055.1447	Groundfish Slope Survey	2001	0	0	0	0	0	0	0	0	0	0	0	0	0	0	0	0	0	0	0	0	0	0	0	2	0	0	0	0	0	0	0	0	0	0	0	0	0	0	0	20	0	0
360	200101008086	1.639538496692	38.16339111	-123.58132553	915.4662	Groundfish Slope Survey	2001	0	0	0	4	0	0	0	0	0	0	0	0	0	0	0	0	0	0	0	0	0	0	0	0	0	0	0	0	0	0	0	0	0	0	0	0	0	0	0	16	0	0
361	200101008093	1.660923	37.56947517	-123.11450195	876.1681	Groundfish Slope Survey	2001	0	0	0	3	0	0	0	0	0	0	0	0	0	0	0	0	0	0	0	0	0	1	0	0	0	0	0	0	0	0	0	0	0	0	0	0	0	0	0	12	0	0
362	200101008094	1.7380431123	37.56307983	-123.08431244	714.4633	Groundfish Slope Survey	2001	0	0	0	5	0	0	0	0	0	0	0	0	0	0	0	0	0	0	0	0	0	0	0	0	0	0	0	0	0	0	0	0	0	0	0	0	0	0	0	0	0	0
363	200101008095	1.718344391247	37.56715393	-123.05846786	577.931	Groundfish Slope Survey	2001	0	0	0	16	2	0	0	0	0	0	0	0	0	0	0	0	0	0	0	0	2	6	0	0	0	0	0	0	0	0	0	0	0	0	0	0	0	0	0	1	0	0
364	200101008096	1.681756349832	37.56370926	-123.04507446	528.4218	Groundfish Slope Survey	2001	0	0	0	5	0	0	0	0	0	0	0	0	0	0	0	0	0	0	0	0	8	9	0	0	0	0	0	0	0	0	0	0	0	0	0	0	1	0	0	0	41	0
365	200101008099	2.006478831472	36.86798286	-122.33293152	732.899	Groundfish Slope Survey	2001	0	0	0	7	0	0	0	0	0	0	0	0	0	0	0	0	0	0	0	0	0	3	0	0	0	0	0	0	0	0	0	0	0	0	0	0	0	0	0	2	0	0
366	200101008100	1.582465216956	36.87761688	-122.32787704	598.2589	Groundfish Slope Survey	2001	0	0	0	2	2	0	0	0	0	0	0	0	0	0	0	0	0	0	0	0	0	5	0	0	0	0	0	0	0	0	0	0	0	0	0	0	0	0	0	0	0	0
367	200101008107	1.796008773	36.23512459	-122.07463837	581.5084	Groundfish Slope Survey	2001	0	0	0	21	6	0	0	0	0	0	0	0	0	0	0	0	0	0	0	0	4	4	0	0	0	0	0	0	0	0	0	0	0	0	0	0	0	0	0	4	0	0
368	200101008109	1.583736525	36.15035439	-121.7101059	286.6447	Groundfish Slope Survey	2001	0	0	0	0	9	0	0	0	0	0	0	0	0	0	0	0	0	0	0	0	0	4	1	0	0	0	34	0	0	0	0	0	0	0	0	0	8	0	0	0	3	0
369	200101008112	1.692921617488	35.55160904	-121.45990753	669.4461	Groundfish Slope Survey	2001	0	0	0	46	18	0	0	0	0	0	0	0	0	0	0	0	0	0	0	0	0	0	0	0	0	0	0	0	0	0	0	0	0	0	0	0	0	0	0	3	0	0
370	200101008118	1.620971938952	34.87241745	-121.0843544	523.0161	Groundfish Slope Survey	2001	0	0	0	20	19	0	0	0	0	0	0	0	0	0	0	0	0	0	0	0	1	5	0	0	0	0	0	0	0	0	0	0	0	0	0	0	0	0	0	0	0	0
371	200101008119	1.724738213413	34.86841393	-120.95128632	311.7181	Groundfish Slope Survey	2001	0	0	0	1	0	0	0	0	0	0	0	0	0	0	0	0	0	0	0	0	3	90	0	0	0	0	20	0	0	0	0	0	0	0	0	0	594	1	16	0	912	0
372	200101009005	1.6645617824	47.94714737	-125.25754929	235.7226	Groundfish Slope Survey	2001	0	0	0	0	0	0	0	0	0	0	0	0	0	0	0	0	0	0	0	0	4	1	0	0	0	0	1	0	0	0	0	0	0	23	0	0	22	0	7	0	99	0
373	200101009008	1.966417960189	47.41249466	-125.17544937	699.0728	Groundfish Slope Survey	2001	0	0	0	2	0	0	0	0	0	0	0	0	0	0	0	0	0	0	0	0	0	0	0	1	0	0	0	0	0	0	0	0	0	0	0	0	0	0	0	15	0	0
374	200101009011	1.774368556687	46.01605797	-124.70319366	228.1542	Groundfish Slope Survey	2001	0	0	0	0	0	0	0	0	0	0	0	0	0	0	0	0	0	0	0	0	1	7	0	0	0	0	3	0	0	0	0	0	0	9	0	0	15	0	37	0	207	0
375	200101009012	1.666135805612	45.98033333	-124.73943329	367.681	Groundfish Slope Survey	2001	0	0	0	0	0	0	0	0	0	0	0	0	0	0	0	0	0	0	0	0	4	4	0	0	0	0	0	0	0	0	0	0	0	2	1	0	1	0	0	0	27	0
376	200101009016	1.84479884085	45.26964188	-124.93991852	1061.4577	Groundfish Slope Survey	2001	0	0	0	2	0	0	0	0	0	0	0	0	0	0	0	0	0	0	0	0	0	0	0	0	0	0	0	0	0	0	0	0	0	0	0	0	0	0	0	1	0	0
377	200101009018	1.728334131314	45.33447838	-124.50554276	401.6867	Groundfish Slope Survey	2001	0	0	0	0	0	0	0	0	0	0	0	0	0	0	0	0	0	0	0	0	0	1	0	0	0	0	0	0	0	0	0	0	0	4	0	0	13	0	0	0	23	0
378	200101009019	1.5716899002	45.35123253	-124.40345383	310.2271	Groundfish Slope Survey	2001	0	0	0	0	0	0	0	0	0	0	0	0	0	0	0	0	0	0	0	0	5	0	0	0	0	0	0	0	0	0	0	0	0	2	0	0	38	0	0	0	139	0
379	200101009020	1.955575917945	44.6882	-124.62117386	255.1891	Groundfish Slope Survey	2001	0	0	0	0	0	0	0	0	0	0	0	0	0	0	0	0	0	0	0	0	5	3	0	0	0	0	1	0	0	0	0	0	0	14	0	0	230	0	0	0	16	0
380	200101009021	1.85121605373	44.71139145	-124.65895844	287.8588	Groundfish Slope Survey	2001	0	0	0	0	0	0	0	0	0	0	0	0	0	0	0	0	0	0	0	0	14	4	0	0	0	0	2	0	0	0	0	0	0	5	0	0	147	0	0	0	12	0
381	200101009022	1.96577202436	44.72468948	-124.76712418	395.8508	Groundfish Slope Survey	2001	0	0	0	0	0	0	0	0	0	0	0	0	0	0	0	0	0	0	0	0	0	0	0	0	0	0	4	0	0	0	0	0	0	0	0	0	0	0	0	0	4	0
382	200101009023	1.904997664047	44.7110405	-125.03127289	1072.5339	Groundfish Slope Survey	2001	0	0	0	4	0	0	0	0	0	0	0	0	0	0	0	0	0	0	0	0	0	0	0	14	0	0	0	0	0	0	0	0	0	0	0	0	0	0	0	4	0	0
383	200101009026	1.898028612755	44.06364059	-124.96834946	455.8588	Groundfish Slope Survey	2001	0	0	0	9	0	0	0	0	0	0	0	0	0	0	0	0	0	0	0	0	4	2	0	0	0	0	1	0	0	0	0	0	0	0	0	0	15	0	0	0	142	0
384	200101009032	1.66463137365	43.37605667	-124.70660782	371.9226	Groundfish Slope Survey	2001	0	0	0	3	0	0	0	0	0	0	0	0	0	0	0	0	0	1	0	0	2	1	0	0	0	0	0	0	0	0	0	0	0	0	0	0	0	0	0	0	60	0
385	200101009033	1.83551846625	42.0659771	-124.59611511	291.5499	Groundfish Slope Survey	2001	0	0	0	1	0	0	0	0	0	16	0	0	0	0	0	0	0	0	0	0	2	3	0	0	0	0	1	0	0	0	0	0	0	1	0	0	4	0	0	0	545	0
386	200101009035	1.852487569575	42.05938911	-124.69581985	593.3182	Groundfish Slope Survey	2001	0	0	0	16	0	0	0	0	0	0	0	0	0	0	0	0	0	0	0	0	0	2	0	0	0	0	0	0	0	0	0	0	0	0	0	0	0	0	0	1	106	0
387	200101009039	1.621886337438	41.31441689	-124.43851852	222.1793	Groundfish Slope Survey	2001	0	0	0	0	0	0	0	0	0	2	0	0	0	0	0	0	0	0	0	0	1	2	0	0	0	0	0	0	0	0	0	0	0	7	0	0	8	0	2	0	147	0
388	200101009042	1.682913635403	40.7039814	-124.69207764	894.0181	Groundfish Slope Survey	2001	0	0	0	1	0	0	0	0	0	0	0	0	0	0	0	0	0	0	0	0	0	0	0	1	0	0	0	0	0	0	0	0	0	0	0	0	0	0	0	8	0	0
389	200101009043	1.952457276	40.70968246	-124.54994965	480.7292	Groundfish Slope Survey	2001	0	0	0	3	0	0	0	0	0	0	0	0	0	0	0	0	0	0	0	0	0	2	0	0	0	0	0	0	0	0	0	0	0	0	0	0	0	0	0	0	139	0
390	200101009044	1.773822179424	40.70531082	-124.52283478	274.7818	Groundfish Slope Survey	2001	0	0	0	0	0	0	0	0	0	1	0	0	0	0	0	0	0	0	0	0	31	24	0	0	0	0	0	0	0	0	0	0	0	4	0	0	1	0	0	0	316	0
391	200101009045	1.759910632041	40.06899643	-124.26757431	219.0373	Groundfish Slope Survey	2001	0	0	0	0	0	0	0	0	0	0	0	0	0	0	0	0	0	0	0	0	0	4	0	0	0	0	2	0	0	0	0	0	0	1	0	0	12	0	0	0	17	0
392	200101009047	1.623020549205	40.06039047	-124.31984711	597.7296	Groundfish Slope Survey	2001	0	0	0	10	0	0	0	0	0	0	0	0	0	0	0	0	0	0	0	0	0	1	0	0	0	0	0	0	0	0	0	0	0	0	0	0	0	0	0	0	0	0
393	200101009049	1.901910920712	39.94170761	-124.56470871	1137.3605	Groundfish Slope Survey	2001	0	0	0	0	0	0	0	0	0	0	0	0	0	0	0	0	0	NA	0	0	0	0	0	0	0	0	0	0	0	0	0	0	0	0	0	0	0	0	0	5	0	0
394	200101009051	1.713741477	39.34596634	-124.19658279	1034.0675	Groundfish Slope Survey	2001	0	0	0	1	0	0	0	0	0	0	0	0	0	0	0	0	0	0	0	0	0	0	0	0	0	0	0	0	0	0	0	0	0	0	0	0	0	0	0	5	0	0
395	200101009052	1.901236726998	39.37253952	-124.12003326	768.1412	Groundfish Slope Survey	2001	0	0	0	23	0	0	0	0	0	0	0	0	0	0	0	0	0	0	0	0	0	0	0	0	0	0	0	0	0	0	0	0	0	0	0	0	0	0	0	4	0	0
396	200101009055	1.576919283378	38.73669052	-123.82471085	282.9362	Groundfish Slope Survey	2001	0	0	0	0	0	0	0	0	0	0	0	0	0	0	0	0	0	0	0	0	6	4	0	0	0	0	8	0	0	0	0	0	0	0	0	0	48	0	12	0	161	0
397	200101009056	1.793806304796	38.6605835	-123.7939415	453.9802	Groundfish Slope Survey	2001	0	0	0	0	0	0	0	0	0	0	0	0	0	0	0	0	0	0	0	0	6	1	0	0	0	0	0	0	0	0	0	0	0	0	0	0	0	0	0	8	69	0
398	200101009061	1.747213951636	37.35833359	-122.94715118	601.5985	Groundfish Slope Survey	2001	0	0	0	10	4	0	0	0	0	0	0	0	0	0	0	0	0	0	0	0	1	0	0	0	0	0	0	0	0	0	0	0	0	0	0	0	0	0	0	0	0	0
399	200101009062	1.867985626528	37.33353615	-122.90267563	297.869	Groundfish Slope Survey	2001	0	0	0	0	0	0	0	0	0	0	0	0	0	0	0	0	0	0	0	0	9	0	0	0	0	0	3	0	0	0	0	0	0	0	0	0	54	0	1	0	7	0
400	200101009075	1.622525724	35.28838348	-121.09704971	372.4868	Groundfish Slope Survey	2001	0	0	0	NA	10	0	0	0	0	0	0	0	0	0	0	0	0	0	0	0	5	9	0	0	0	0	4	0	0	0	0	0	0	0	0	0	0	0	0	0	3	0
401	200101009078	1.777569592176	34.72817802	-121.06793594	522.0847	Groundfish Slope Survey	2001	0	0	0	21	0	0	0	0	0	0	0	0	0	0	0	0	0	0	0	0	1	39	0	0	0	0	0	0	0	0	0	0	0	0	0	0	0	0	0	0	1	0
402	200102006001	1.961069104891	45.4387188	-124.06302261	72.403	Groundfish Shelf Survey	2001	0	0	0	0	0	0	0	0	0	0	0	0	0	0	0	0	0	0	0	0	0	1	0	0	0	0	32	0	530	0	0	0	0	0	0	0	0	2	20	0	71	0
403	200102006002	1.824649605936	45.45265007	-124.15180588	113.1518	Groundfish Shelf Survey	2001	0	0	0	0	0	0	0	0	0	2	0	0	0	0	0	0	0	0	0	0	0	2	0	0	0	0	7	0	236	0	0	0	0	2	0	0	8	3	99	0	13	0
404	200102006003	1.64665742562	45.54469681	-124.27259064	156.0443	Groundfish Shelf Survey	2001	0	0	0	0	0	0	0	0	0	2	0	0	0	0	0	0	0	0	0	0	2	12	0	0	0	0	13	0	0	0	0	0	0	23	0	12	76	11	2	0	57	0
405	200102006005	1.7795898775	45.46986008	-124.20574188	135.6013	Groundfish Shelf Survey	2001	0	0	0	0	0	0	0	0	0	44	0	0	0	0	0	0	0	0	0	0	0	0	0	0	0	0	9	0	401	0	0	0	0	NA	0	3	50	5	38	0	0	0
406	200102006006	1.797881501152	45.18983459	-124.24583817	167.8212	Groundfish Shelf Survey	2001	0	0	0	0	0	0	0	0	0	0	0	0	0	0	0	0	0	0	0	0	1	4	0	0	0	0	5	0	12	0	0	0	0	12	0	10	223	5	3	0	132	0
407	200102006008	1.665958763222	45.12408447	-124.10351563	87.2106	Groundfish Shelf Survey	2001	0	0	0	0	0	0	0	0	0	0	0	0	0	0	0	0	0	0	0	0	0	1	0	0	0	0	22	0	410	0	0	0	0	0	0	0	1	8	59	0	44	0
408	200102006009	1.649188552032	45.14691734	-124.06761551	66.526	Groundfish Shelf Survey	2001	0	0	0	0	0	0	0	0	0	2	0	0	0	0	0	0	0	0	0	0	0	0	0	0	0	0	8	0	129	0	0	0	0	0	0	0	1	0	70	0	50	0
409	200102006011	1.8121980604	44.80972862	-124.39788437	140.723	Groundfish Shelf Survey	2001	0	0	0	0	0	0	0	0	0	0	0	0	0	0	0	0	0	0	0	0	0	1	0	0	0	0	5	0	180	0	0	0	0	1	4	0	97	3	8	0	31	0
410	200102006012	1.590302201138	44.78466225	-124.35273361	124.6231	Groundfish Shelf Survey	2001	0	0	0	0	0	0	0	0	0	0	0	0	0	0	0	0	0	0	0	0	0	1	0	0	0	0	1	0	137	0	0	0	0	0	2	0	0	6	18	0	19	0
411	200102006016	1.774537055125	44.76208687	-124.14592743	61.9846	Groundfish Shelf Survey	2001	0	0	0	0	0	0	0	0	0	0	0	0	0	0	0	0	0	0	5	0	0	0	0	0	0	0	27	0	76	0	0	0	0	1	0	0	0	4	41	0	25	1
412	200102006017	1.661145424646	44.5709362	-124.21159744	61.3396	Groundfish Shelf Survey	2001	0	0	0	0	0	0	0	0	0	6	0	0	0	0	0	0	0	0	2	0	0	0	0	0	0	0	13	0	228	0	0	0	0	0	1	0	3	5	56	0	87	0
413	200102006019	1.5741246525	44.5509491	-124.51688766	113.325	Groundfish Shelf Survey	2001	0	0	0	0	0	0	0	0	0	1	0	0	0	0	0	0	0	0	0	0	2	2	0	0	0	0	5	0	66	0	0	0	0	4	0	0	22	17	58	0	46	0
414	200102006021	1.763122547683	44.50501251	-124.61103439	164.5347	Groundfish Shelf Survey	2001	0	0	0	0	0	0	0	0	0	0	0	0	0	0	0	0	0	0	0	0	0	3	0	0	0	0	4	0	0	0	0	0	0	52	0	1	94	0	1	0	55	0
415	200102006022	1.73362126938	44.23548126	-124.27436447	74.0022	Groundfish Shelf Survey	2001	0	0	0	0	0	0	0	0	0	0	0	0	0	0	0	0	0	0	0	0	0	0	0	0	0	0	1	0	375	0	0	0	0	0	0	0	1	15	38	0	76	0
416	200102006024	1.682876164955	44.2048645	-124.49701691	104.0805	Groundfish Shelf Survey	2001	0	0	0	0	0	0	0	0	0	1	0	0	0	0	0	0	0	0	0	0	0	5	0	0	0	0	7	0	14	0	0	0	0	3	0	6	24	3	9	0	211	0
417	200102006025	1.876587403348	44.1660614	-124.64729309	122.1434	Groundfish Shelf Survey	2001	0	0	0	0	0	0	0	0	0	0	0	0	0	0	0	0	0	0	0	0	0	1	0	0	0	0	2	0	93	0	0	0	0	5	0	3	50	2	1	0	110	0
418	200102006028	1.64442001914	43.8079	-124.54784167	183.9907	Groundfish Shelf Survey	2001	0	0	0	0	0	0	0	0	0	2	0	0	0	0	0	0	0	0	0	0	0	3	0	0	0	0	0	0	0	0	0	0	0	4	0	1	47	0	0	0	2	0
419	200102006029	1.739433048252	43.81511667	-124.52913333	159.5776	Groundfish Shelf Survey	2001	0	0	0	0	0	0	0	0	0	0	0	0	0	0	0	0	0	0	0	0	0	5	0	0	0	0	2	0	0	0	0	0	0	11	0	7	354	1	3	0	255	0
420	200102006030	1.776707780227	43.83230782	-124.45745087	125.0416	Groundfish Shelf Survey	2001	0	0	0	0	0	0	0	0	0	0	0	0	0	0	0	0	0	0	0	0	0	10	0	0	0	0	4	0	113	0	0	0	0	16	0	4	123	3	35	0	93	0
421	200102006031	1.66980198	43.7947979	-124.33726501	107.5607	Groundfish Shelf Survey	2001	0	0	0	0	0	0	0	0	0	4	0	0	0	0	0	0	0	0	0	0	0	9	0	0	0	0	13	0	476	0	0	0	0	14	0	15	32	6	270	0	29	0
422	200102008003	1.608187023054	36.48519897	-122.00437546	171.0236	Groundfish Shelf Survey	2001	0	0	0	0	0	0	0	0	0	0	0	0	0	0	0	0	0	0	0	0	0	2	1	0	0	0	204	0	17	0	0	0	0	0	0	0	7	9	151	0	33	0
423	200102008006	1.628918635223	35.81473333	-121.45828333	103.3992	Groundfish Shelf Survey	2001	0	0	0	0	0	0	0	0	0	3	0	0	0	0	0	0	0	0	0	0	0	0	1	0	0	0	2	0	396	0	0	0	0	0	0	0	4	5	21	0	1	0
424	200102008014	1.7388986187	34.90465164	-120.83788681	153.6527	Groundfish Shelf Survey	2001	0	0	0	0	0	0	0	0	0	4	0	0	0	0	0	0	0	0	0	0	0	1	0	0	0	1	2	0	911	0	0	0	0	0	0	0	13	1	23	0	12	0
425	200102009005	1.58811988566	45.32246667	-124.14528333	116.1766	Groundfish Shelf Survey	2001	0	0	0	0	0	0	0	0	0	3	0	0	0	0	0	0	0	0	1	0	0	10	0	0	0	0	1	0	89	0	0	0	0	0	1	0	22	8	54	0	35	0
426	200102009007	1.6520557004	45.69803238	-124.18927002	115.7589	Groundfish Shelf Survey	2001	0	0	0	0	0	0	0	0	0	2	0	0	0	0	0	0	0	0	1	0	0	11	0	0	0	0	18	0	1195	0	0	0	0	2	0	0	34	6	44	0	12	0
427	200102009008	1.746564675078	45.69009399	-124.08412552	81.6806	Groundfish Shelf Survey	2001	0	0	0	0	0	0	0	0	0	0	0	0	0	0	0	0	0	0	1	0	0	0	0	0	0	0	10	0	612	0	0	0	0	0	0	0	0	3	11	0	25	0
428	200102009009	1.5818599068	45.66343498	-124.05770874	74.4677	Groundfish Shelf Survey	2001	0	0	0	0	0	0	0	0	0	0	0	0	0	0	0	0	0	0	1	0	0	0	0	0	0	0	13	0	1010	0	0	0	0	0	0	0	0	5	12	0	30	0
429	200102009010	1.62403943	45.65030833	-124.029025	63.581	Groundfish Shelf Survey	2001	0	0	0	0	0	0	0	0	0	0	0	0	0	0	0	0	0	0	3	0	0	0	0	0	0	0	32	0	199	0	0	0	0	0	1	0	0	5	12	0	10	0
430	200102009012	1.598812837524	45.01313591	-124.18328476	116.6314	Groundfish Shelf Survey	2001	0	0	0	0	0	0	0	0	0	4	0	0	0	0	0	0	0	0	0	0	0	3	0	0	0	0	3	0	131	0	0	0	0	0	0	0	14	2	35	0	22	0
431	200102009017	1.727177562689	44.05050468	-124.42538452	121.84	Groundfish Shelf Survey	2001	0	0	0	0	0	0	0	0	0	0	0	0	0	0	0	0	0	0	0	0	0	2	0	0	0	0	1	0	43	0	0	0	0	10	0	0	124	15	4	0	73	0
432	200102009018	1.815450489455	44.04511452	-124.29441071	88.6832	Groundfish Shelf Survey	2001	0	0	0	0	0	0	0	0	0	1	0	0	0	0	0	0	0	0	0	0	0	1	0	0	0	0	3	0	517	0	0	0	0	0	0	0	5	7	29	0	46	0
433	200102009019	1.81997243577	44.06215477	-124.50777435	131.762	Groundfish Shelf Survey	2001	0	0	0	0	0	0	0	0	0	0	0	0	0	0	0	0	0	0	0	0	1	5	0	0	0	0	1	0	0	0	0	0	0	18	0	0	85	19	0	0	148	0
434	200102009020	1.765889822674	44.03217697	-124.51141739	136.1035	Groundfish Shelf Survey	2001	0	0	0	0	0	0	0	0	0	0	0	0	0	0	0	0	0	0	0	0	0	5	0	0	0	0	1	0	0	0	0	0	0	20	0	0	67	9	0	0	124	0
435	200102009024	1.704188859408	44.34142876	-124.2822876	74.9503	Groundfish Shelf Survey	2001	0	0	0	0	0	0	0	0	0	0	0	0	0	0	0	0	0	0	1	0	0	0	0	0	0	0	3	0	441	0	0	0	0	0	0	0	1	6	125	0	98	0
436	200102009025	1.68395034325	44.33945274	-124.26461411	72.5478	Groundfish Shelf Survey	2001	0	0	0	0	0	0	0	0	0	0	0	0	0	0	0	0	0	0	3	0	0	0	0	0	0	0	0	0	352	0	0	0	0	0	0	0	2	18	112	0	81	4
437	200102009027	1.77610701888	44.68978691	-124.43639755	109.4821	Groundfish Shelf Survey	2001	0	0	0	0	0	0	0	0	0	0	0	0	0	0	0	0	0	0	1	0	0	5	0	0	0	0	16	0	488	0	0	0	0	1	0	0	0	23	9	0	23	0
438	200102009028	1.620511800622	44.68355942	-124.37440109	90.1398	Groundfish Shelf Survey	2001	0	0	0	0	0	0	0	0	0	2	0	0	0	0	0	0	0	0	1	0	0	1	0	0	0	0	12	0	472	0	0	0	0	0	1	0	0	32	7	0	6	0
439	200102009030	1.65957392004	44.65674019	-124.29364777	83.4287	Groundfish Shelf Survey	2001	0	0	0	0	0	0	0	0	0	41	0	0	0	0	0	0	0	0	1	0	0	6	0	0	0	0	18	0	2024	0	0	0	0	0	0	0	0	13	75	0	6	0
440	200201001001	1.812753957829	47.58546829	-125.09182358	421.7267	Groundfish Slope Survey	2002	0	0	0	1	0	0	0	0	0	0	0	0	0	0	0	0	0	0	0	0	5	6	0	0	3	0	1	0	0	0	0	0	0	1	0	0	3	0	0	0	67	0
441	200201001003	1.5713738568	47.56172371	-125.11565018	496.1155	Groundfish Slope Survey	2002	0	0	0	4	0	0	0	0	0	0	0	0	0	0	0	0	0	0	0	0	1	4	0	0	0	0	0	0	0	0	0	0	0	0	0	0	0	0	0	10	13	0
442	200201001007	1.855686721767	47.54520833	-125.29303333	992.7132	Groundfish Slope Survey	2002	0	0	0	3	0	0	0	0	0	0	0	0	0	0	0	0	0	0	0	0	0	0	0	2	0	0	0	0	0	0	0	0	0	0	0	0	0	0	0	10	0	0
443	200201001009	1.609703382823	46.84122276	-124.94454956	505.2651	Groundfish Slope Survey	2002	0	0	0	4	0	0	0	0	0	0	0	0	0	0	0	0	0	0	0	0	1	1	0	0	0	0	0	0	0	0	0	0	0	0	0	0	0	0	0	0	11	0
444	200201001014	1.693421683644	46.16815	-124.94275	884.008	Groundfish Slope Survey	2002	0	0	0	4	0	0	0	0	0	0	0	0	0	0	0	0	0	0	0	0	0	0	0	0	0	0	0	0	0	0	0	0	0	0	0	0	0	0	0	3	0	0
445	200201001017	1.670574233955	46.25808716	-124.43010712	435.3127	Groundfish Slope Survey	2002	0	0	0	0	0	0	0	0	0	0	0	0	0	0	0	0	0	0	0	0	7	0	0	0	0	0	0	0	0	0	0	0	0	0	0	0	0	0	0	0	271	0
446	200201001019	1.699924971327	45.6198864	-124.56229782	295.5454	Groundfish Slope Survey	2002	0	0	0	0	0	0	0	0	0	9	0	0	0	0	0	0	0	0	0	0	13	1	0	0	0	0	0	0	0	0	0	0	0	13	0	0	41	0	0	0	135	0
447	200201001021	1.896081005706	45.528075	-124.80783333	860.29	Groundfish Slope Survey	2002	0	0	0	3	0	0	0	0	0	0	0	0	0	0	0	0	0	0	0	0	0	0	0	0	0	0	0	0	0	0	0	0	0	0	0	0	0	0	0	3	0	0
448	200201001023	1.90175387971	45.56915833	-124.84964167	1153.848	Groundfish Slope Survey	2002	0	0	0	0	0	0	0	0	0	0	0	0	0	0	0	0	0	0	0	0	0	0	0	6	0	0	0	0	0	0	0	0	0	0	0	0	0	0	0	7	0	0
449	200201001028	1.82329126263	44.96775246	-124.48511505	367.492	Groundfish Slope Survey	2002	0	0	0	0	0	0	0	0	0	4	0	0	0	0	0	0	0	0	0	0	3	2	0	0	0	0	0	0	0	0	0	0	0	7	0	0	41	0	0	0	42	0
450	200201001029	1.763710234	44.91734167	-124.42531667	204.6742	Groundfish Slope Survey	2002	0	0	0	1	0	0	0	0	0	2	0	0	0	0	0	0	0	0	0	0	9	30	0	0	0	0	3	0	0	0	0	0	0	42	0	10	316	1	0	0	60	0
451	200201001031	1.992734542106	44.27329254	-124.92011642	289.4444	Groundfish Slope Survey	2002	0	0	0	0	0	0	0	0	0	9	0	0	0	0	0	0	0	0	0	0	15	8	0	0	0	0	5	0	0	0	0	0	0	8	0	0	11	0	0	0	144	0
452	200201001033	1.994904732	44.31797981	-124.90514374	508.7296	Groundfish Slope Survey	2002	0	0	0	5	0	0	0	0	0	0	0	0	0	0	0	0	0	0	0	0	0	2	0	0	0	0	0	0	0	0	0	0	0	0	0	0	0	0	0	0	5	0
453	200201001034	1.897693047912	44.31937408	-124.91285324	534.1161	Groundfish Slope Survey	2002	0	0	0	4	0	0	0	0	0	0	0	0	0	0	0	0	0	0	0	0	0	1	0	1	0	0	0	0	0	0	0	0	0	0	0	0	0	0	0	0	2	0
454	200201001041	1.763705828349	42.8953	-124.78448333	187.3613	Groundfish Slope Survey	2002	0	0	0	0	0	0	0	0	0	0	0	0	0	0	0	0	0	0	1	0	0	14	0	0	0	0	2	0	0	0	0	0	0	26	1	0	131	1	0	0	465	0
455	200201001044	1.848755338125	42.94231224	-124.97277832	891.4014	Groundfish Slope Survey	2002	0	0	0	14	0	0	0	0	0	0	0	0	0	0	0	0	0	0	0	0	0	0	0	0	0	0	0	0	0	0	0	0	0	0	0	0	0	0	0	5	0	0
456	200201001045	1.681858712148	42.91545	-124.98593333	1046.4795	Groundfish Slope Survey	2002	0	0	0	16	0	0	0	0	0	0	0	0	0	0	0	0	0	0	0	0	0	0	0	0	0	0	0	0	0	0	0	0	0	0	0	0	0	0	0	10	0	0
457	200201001047	1.635933468	42.22872925	-124.9758606	1114.4158	Groundfish Slope Survey	2002	0	0	0	1	0	0	0	0	0	0	0	0	0	0	0	0	0	0	0	0	0	0	0	14	0	0	0	0	0	0	0	0	0	0	0	0	0	0	0	7	0	0
458	200201001049	1.629351498723	42.21795833	-124.83116667	743.4268	Groundfish Slope Survey	2002	0	0	0	4	0	0	0	0	0	0	0	0	0	0	0	0	0	0	0	0	0	0	0	0	0	0	0	0	0	0	0	0	0	0	0	0	0	0	0	7	0	0
459	200201001050	1.9724065275	42.26615906	-124.64083862	330.3798	Groundfish Slope Survey	2002	0	0	0	36	0	0	0	0	0	1	0	0	0	0	0	0	0	0	0	0	0	6	0	0	0	0	0	0	0	0	0	0	0	11	1	0	18	0	0	0	173	0
460	200201001051	1.950560621703	42.2840023	-124.61849594	215.9234	Groundfish Slope Survey	2002	0	0	0	5	0	0	0	0	0	4	0	0	0	0	0	0	0	0	0	0	7	5	0	0	0	0	17	0	0	0	0	0	0	25	0	0	58	1	1	0	248	0
461	200201001052	1.8493441835	41.6206913	-124.52370071	460.2484	Groundfish Slope Survey	2002	0	0	0	37	0	0	0	0	0	2	0	0	0	0	0	0	0	0	0	0	10	2	0	0	0	0	1	0	0	0	0	0	0	0	0	0	0	0	0	0	156	0
462	200201001053	1.656246615205	41.6221962	-124.53001404	494.767	Groundfish Slope Survey	2002	0	0	0	32	0	0	0	0	0	0	0	0	0	0	0	0	0	0	0	0	4	2	0	0	0	0	0	0	0	0	0	0	0	0	0	0	2	0	0	0	258	0
463	200201001055	1.900443936405	41.57033333	-124.59635	744.2831	Groundfish Slope Survey	2002	0	0	0	73	0	0	0	0	0	0	0	0	0	0	0	0	0	0	0	0	0	0	0	0	0	0	0	0	0	0	0	0	0	0	0	0	0	0	0	3	0	0
464	200201001058	1.769790689983	40.98286667	-124.794925	1000.6377	Groundfish Slope Survey	2002	0	0	0	4	0	0	0	0	0	0	0	0	0	0	0	0	0	0	0	0	0	0	0	6	0	0	0	0	0	0	0	0	0	0	0	0	0	0	0	13	0	0
465	200201001059	1.8067992	40.93092346	-124.71360016	729.6743	Groundfish Slope Survey	2002	0	0	0	24	0	0	0	0	0	0	0	0	0	0	0	0	0	0	0	0	0	0	0	0	0	0	0	0	0	0	0	0	0	0	0	0	0	0	0	4	0	0
466	200201001061	1.9342152975	40.9349575	-124.44058228	296.4607	Groundfish Slope Survey	2002	0	0	0	0	0	0	0	0	0	0	0	0	0	0	0	0	0	0	0	0	32	4	0	0	0	0	1	0	0	0	0	0	0	3	0	0	25	0	0	0	378	0
467	200201001062	1.889029948074	40.15724182	-125.04138184	1150.9227	Groundfish Slope Survey	2002	0	0	0	0	0	0	0	0	0	0	0	0	0	0	0	0	0	0	0	0	0	0	0	1	0	0	0	0	0	0	0	0	0	0	0	0	0	0	0	2	0	0
468	200201001063	1.710058949856	40.26033211	-124.91210556	857.2235	Groundfish Slope Survey	2002	0	0	0	14	0	0	0	0	0	0	0	0	0	0	0	0	0	0	0	0	0	0	0	2	0	0	0	0	0	0	0	0	0	0	0	0	0	0	0	5	0	0
469	200201001065	1.7223800305	40.19259167	-124.47318333	341.8986	Groundfish Slope Survey	2002	0	0	0	0	0	0	0	0	0	1	0	0	0	0	0	0	0	0	0	0	8	4	0	0	0	0	40	0	0	0	0	0	0	1	0	0	3	0	0	0	430	0
470	200201001066	1.663761132	40.189225	-124.43628333	243.7857	Groundfish Slope Survey	2002	0	0	0	0	0	0	0	0	0	6	0	0	0	0	0	0	0	0	0	0	22	2	0	0	0	0	404	0	0	0	0	0	0	6	0	0	12	12	9	0	41	0
471	200201001067	1.88121843975	39.652668	-124.02073288	412.6476	Groundfish Slope Survey	2002	0	0	0	11	0	0	0	0	0	2	0	0	0	0	0	0	0	0	0	0	2	9	0	0	0	0	9	0	0	0	0	0	0	0	0	0	11	0	0	0	50	0
472	200201001068	1.584026417286	39.66168785	-124.03761673	466.9533	Groundfish Slope Survey	2002	0	0	0	67	0	0	0	0	0	4	0	0	0	0	0	0	0	0	0	0	7	9	0	0	0	0	3	0	0	0	0	0	0	0	0	0	1	0	0	0	73	0
473	200201001069	1.8982944	39.65312195	-124.0836792	703.2477	Groundfish Slope Survey	2002	0	0	0	40	0	0	0	0	0	0	0	0	0	0	0	0	0	0	0	0	0	0	0	0	0	0	0	0	0	0	0	0	0	0	0	0	0	0	0	1	0	0
474	200201001073	1.868900448	38.90447998	-124.03104782	866.2138	Groundfish Slope Survey	2002	0	0	0	4	0	0	0	0	0	0	0	0	0	0	0	0	0	0	0	0	0	0	0	0	0	0	0	0	0	0	0	0	0	0	0	0	0	0	0	23	0	0
475	200201001074	1.59317255889	38.91984749	-123.99343872	432.6778	Groundfish Slope Survey	2002	0	0	0	0	0	0	0	0	0	4	0	0	0	0	0	0	0	0	0	0	NA	15	0	0	0	0	0	0	0	0	0	0	0	0	0	0	0	0	0	0	78	0
476	200201001075	1.8370753303	38.89827538	-123.95837784	344.6768	Groundfish Slope Survey	2002	0	0	0	0	0	0	0	1	0	5	0	0	0	0	0	0	0	0	0	0	2	6	0	0	0	0	36	0	0	0	0	0	0	5	0	0	0	8	17	0	50	0
477	200201001076	1.998949392	38.97363853	-123.94813919	270.9911	Groundfish Slope Survey	2002	0	0	0	0	0	0	0	0	0	0	0	0	0	0	0	0	0	0	0	0	10	0	0	0	0	0	45	0	0	0	0	0	0	5	0	0	46	6	100	0	127	0
478	200201001077	1.830025530481	38.27173424	-123.54470444	441.2424	Groundfish Slope Survey	2002	0	0	0	10	0	0	0	0	0	0	0	0	0	0	0	0	0	0	0	0	7	8	0	0	0	0	0	0	0	0	0	0	0	0	0	0	27	0	0	0	437	0
479	200201001079	1.787505278221	38.16599274	-123.53860855	577.3734	Groundfish Slope Survey	2002	0	0	0	129	0	0	0	0	0	0	0	0	0	0	0	0	0	0	0	0	4	12	0	0	0	0	0	0	0	0	0	0	0	0	0	0	0	0	0	0	0	0
480	200201001081	1.8218469	38.19679167	-123.6099	1139.7168	Groundfish Slope Survey	2002	0	0	0	4	0	1	0	0	0	0	0	0	0	0	0	0	0	1	0	0	0	0	0	0	0	0	0	0	0	0	0	0	0	0	0	0	0	0	0	28	0	0
481	200201001083	1.858129908	37.57577133	-123.11743927	904.0355	Groundfish Slope Survey	2002	0	0	0	5	0	0	0	0	0	0	0	0	0	0	0	0	0	0	0	0	0	0	0	0	0	0	0	0	0	0	0	0	0	0	0	0	0	0	0	27	0	0
482	200201001084	1.583585704	37.57743454	-123.08903122	704.8586	Groundfish Slope Survey	2002	0	0	0	7	0	0	0	0	0	0	0	0	0	0	0	0	0	0	0	0	0	4	0	0	0	0	0	0	0	0	0	0	0	0	0	0	0	0	0	3	0	0
483	200201001085	1.823238744	37.54536629	-123.01131058	302.4503	Groundfish Slope Survey	2002	0	0	0	1	0	0	0	0	0	0	0	0	0	0	0	0	0	0	0	0	14	6	0	0	0	1	0	0	0	0	0	0	0	0	0	0	132	0	6	0	6	0
484	200201001086	1.7254368856	37.55245399	-123.00364685	223.0907	Groundfish Slope Survey	2002	0	0	0	0	0	0	0	0	0	0	0	0	0	0	0	0	0	0	0	0	2	1	0	0	0	2	0	0	0	0	0	0	0	0	0	0	45	0	3	0	67	0
485	200201001089	1.903933729614	36.93845833	-122.51453333	608.0735	Groundfish Slope Survey	2002	0	0	0	5	0	0	0	0	0	0	0	0	0	0	0	0	0	0	0	0	7	9	0	1	0	0	0	0	0	0	0	0	0	0	0	0	0	0	0	0	0	0
486	200201001093	1.84190494107	36.24620819	-122.26942062	1053.5851	Groundfish Slope Survey	2002	0	0	0	0	0	0	0	0	0	0	0	0	0	0	0	0	0	0	0	0	0	0	0	0	0	0	0	0	0	0	0	0	0	0	0	0	0	0	0	2	0	0
487	200201001095	1.66832787264	36.2749958	-122.04535294	293.0093	Groundfish Slope Survey	2002	0	0	0	1	0	0	0	0	0	0	0	0	0	0	0	0	0	0	0	0	2	0	0	0	0	0	740	0	0	0	0	0	0	0	0	0	19	1	75	0	144	0
488	200201001096	1.756559442078	36.28191757	-122.04717636	220.2131	Groundfish Slope Survey	2002	0	0	0	0	0	0	0	0	0	0	0	0	0	0	0	0	0	0	0	0	0	0	0	0	0	0	744	0	3	0	0	0	0	0	0	0	16	56	131	0	126	0
489	200201001097	1.923103578	35.61577034	-121.34997177	262.138	Groundfish Slope Survey	2002	0	0	0	0	0	0	0	0	0	5	0	0	0	0	0	0	0	0	0	0	0	15	0	0	0	0	35	0	0	0	0	0	0	0	0	0	3	0	0	0	4	0
490	200201001101	1.738071771	35.59653473	-121.37693024	398.3638	Groundfish Slope Survey	2002	0	0	0	16	16	0	0	0	0	5	0	0	0	0	0	0	0	0	0	0	2	5	0	0	0	0	23	0	0	0	0	0	0	0	0	0	0	1	0	0	7	0
491	200201001105	1.702483038922	34.96084213	-120.88204193	195.9651	Groundfish Slope Survey	2002	0	0	0	0	0	0	0	0	0	8	0	0	0	0	0	0	0	0	1	0	2	9	0	0	0	0	4	0	123	0	0	0	0	0	0	0	223	9	4	0	33	0
492	200201001106	1.96382718645	34.98580933	-120.93482971	289.5218	Groundfish Slope Survey	2002	0	0	0	0	17	0	0	0	0	5	0	0	0	0	0	0	0	0	0	0	0	44	0	0	0	1	2	0	0	0	0	0	0	0	0	0	198	1	1	0	309	0
493	200201001107	1.738998257625	34.98168755	-121.01296616	432.4059	Groundfish Slope Survey	2002	0	0	0	13	18	0	0	0	0	0	0	0	0	0	0	0	0	0	0	0	0	7	0	0	0	1	7	0	0	0	0	0	0	0	0	0	0	0	0	0	40	0
494	200201001109	1.810859192102	34.17562103	-120.39097595	251.6878	Groundfish Slope Survey	2002	0	0	0	0	0	0	0	0	0	0	0	0	0	0	0	0	0	0	0	0	0	0	0	0	0	0	0	0	0	0	0	0	0	0	0	0	66	0	0	0	5	0
495	200201001117	1.67598735	33.55917549	-119.76021957	461.3537	Groundfish Slope Survey	2002	0	0	0	1	2	0	0	0	0	0	0	0	0	0	0	0	0	0	0	0	0	0	0	0	0	0	1	0	0	0	0	0	0	0	0	0	0	0	0	0	12	0
496	200201001118	1.625070024834	33.54891777	-119.72206497	590.608	Groundfish Slope Survey	2002	0	0	0	17	4	0	0	0	0	0	0	0	0	0	0	0	0	0	0	0	0	3	0	0	0	0	0	0	0	0	0	0	0	0	0	0	0	0	0	0	1	0
497	200201001121	1.72858436849	32.85752678	-117.41862106	541.2979	Groundfish Slope Survey	2002	0	0	0	3	0	0	0	0	0	0	0	0	0	0	0	0	0	0	0	0	0	0	0	0	0	0	2	0	0	0	0	0	0	0	0	0	0	0	0	0	0	0
498	200201001124	1.880473835295	33.5493	-118.29251667	817.9125	Groundfish Slope Survey	2002	0	0	0	0	0	0	0	0	0	0	0	0	0	0	0	0	0	0	0	0	0	0	0	0	0	0	0	0	0	0	0	0	0	0	0	0	0	0	0	0	0	0
499	200201001126	1.63033184608	33.50167465	-118.0401001	471.4643	Groundfish Slope Survey	2002	0	0	0	0	0	0	0	0	0	0	0	0	0	0	0	0	0	0	0	0	0	0	0	0	0	0	0	0	0	0	0	0	0	0	0	0	0	0	0	0	6	0
500	200201001127	1.612707182326	33.52399826	-118.03821182	415.4203	Groundfish Slope Survey	2002	0	0	0	0	0	0	0	0	0	0	0	0	0	0	0	0	0	0	0	0	0	0	0	0	0	0	1	0	0	0	0	0	0	0	0	0	6	0	0	0	59	0
501	200201001129	1.818682523032	33.55719376	-118.03380966	246.7617	Groundfish Slope Survey	2002	0	0	0	0	0	0	0	0	0	0	0	0	0	0	0	0	0	0	0	0	0	1	0	0	0	5	1	0	0	0	0	0	0	0	0	0	18	0	4	0	39	0
502	200201001130	1.8341559845	33.55872726	-118.01769638	199.1693	Groundfish Slope Survey	2002	0	0	0	0	0	0	0	0	0	0	0	0	0	0	0	0	0	0	0	0	0	1	0	0	0	3	5	0	0	0	1	0	0	0	0	0	15	0	16	0	42	0
503	200201006003	1.905853128	47.72185	-125.71699167	1049.4857	Groundfish Slope Survey	2002	0	0	0	0	0	0	0	0	0	0	0	0	0	0	0	0	0	0	0	0	0	0	0	3	0	0	0	0	0	0	0	0	0	0	0	0	0	0	0	1	0	0
504	200201006004	1.766172815752	47.80845	-125.33976667	659.5588	Groundfish Slope Survey	2002	0	0	0	65	0	0	0	0	0	0	0	0	0	0	0	0	0	0	0	0	0	0	0	2	0	0	0	0	0	0	0	0	0	0	0	0	0	0	0	2	0	0
505	200201006005	1.913749017378	47.80693436	-125.15419388	453.7234	Groundfish Slope Survey	2002	0	0	0	14	0	0	0	0	0	0	0	0	0	0	0	0	0	0	0	0	0	4	0	0	0	0	0	0	0	0	0	0	0	0	0	0	0	0	0	0	4	0
506	200201006014	1.95659830152	45.76398468	-124.58595276	196.1857	Groundfish Slope Survey	2002	0	0	0	0	0	0	0	0	0	1	0	0	0	0	0	0	0	0	0	0	1	1	0	0	0	0	1	0	0	0	0	0	0	52	0	0	81	2	0	0	127	0
507	200201006015	1.915926454	45.70739746	-124.7440567	372.7841	Groundfish Slope Survey	2002	1	0	0	0	0	0	0	0	0	0	0	0	0	0	0	0	0	0	0	0	0	2	0	0	0	0	1	0	0	0	0	0	0	0	0	0	0	0	0	0	52	0
508	200201006016	1.73595044375	45.70505833	-124.74961667	448.6017	Groundfish Slope Survey	2002	0	0	0	8	0	0	0	0	0	0	0	0	0	0	0	0	0	0	0	0	0	5	0	0	0	0	7	0	0	0	0	0	0	6	0	0	1	0	0	0	41	0
509	200201006017	1.944515982	45.03792572	-125.06411743	1294.3299	Groundfish Slope Survey	2002	0	0	0	0	0	0	0	0	0	0	0	0	0	0	0	0	0	0	0	0	0	2	0	7	0	0	0	0	0	0	0	0	0	0	0	0	0	0	0	2	0	0
510	200201006020	1.631663418704	45.01381874	-124.44490433	311.3293	Groundfish Slope Survey	2002	0	0	0	0	0	0	0	0	0	0	0	0	0	0	0	0	0	0	0	0	11	2	0	0	0	0	0	0	0	0	0	0	0	31	0	0	31	0	0	0	84	0
511	200201006021	1.841103965715	45.01182556	-124.34103775	189.1141	Groundfish Slope Survey	2002	0	0	0	0	0	0	0	0	0	0	0	0	0	0	0	0	0	0	0	0	3	5	0	0	0	0	0	0	0	0	0	0	0	152	0	3	154	2	0	0	55	0
512	200201006024	2.000472008418	44.35986519	-125.01532745	731.3752	Groundfish Slope Survey	2002	0	0	0	14	0	0	0	0	0	0	0	0	0	0	0	0	0	0	0	0	0	0	0	0	0	0	0	0	0	0	0	0	0	0	0	0	0	0	0	8	0	0
513	200201006026	1.797404819623	44.34069252	-124.8384819	358.704	Groundfish Slope Survey	2002	0	0	0	0	0	0	0	0	0	0	0	0	0	0	0	0	0	0	0	0	0	3	0	0	0	0	0	0	0	0	0	0	0	3	0	0	2	0	0	0	41	0
514	200201006027	1.923914005598	44.33882904	-124.82084656	204.1683	Groundfish Slope Survey	2002	0	0	0	0	0	0	0	0	0	0	0	0	0	0	0	0	0	0	0	0	8	13	0	0	0	0	0	0	0	0	0	0	0	38	0	0	265	0	37	0	55	0
515	200201006030	1.91656679	43.78665833	-124.84244167	562.8764	Groundfish Slope Survey	2002	0	0	0	6	0	0	0	0	0	0	0	0	0	0	0	0	0	0	0	0	0	0	0	1	0	0	0	0	0	0	0	0	0	0	0	0	0	0	0	2	44	0
516	200201006036	1.824681703585	43.11012077	-124.90359497	526.6524	Groundfish Slope Survey	2002	0	0	0	8	0	0	0	0	0	0	0	0	0	0	0	0	0	0	0	0	1	5	0	0	0	0	0	0	0	0	0	0	0	0	0	0	1	0	0	0	22	0
517	200201006038	1.975413171694	43.14063835	-124.87154388	365.7029	Groundfish Slope Survey	2002	0	0	0	1	0	0	0	0	0	0	0	0	0	0	0	0	0	0	0	0	0	3	0	0	0	0	0	0	0	0	0	0	0	1	0	0	1	0	6	0	71	0
518	200201006042	1.799520944976	42.39074135	-124.76879501	500.8572	Groundfish Slope Survey	2002	0	0	0	5	0	0	0	0	0	0	0	0	0	0	0	0	0	0	0	0	0	1	0	0	0	0	0	0	0	0	0	0	0	1	0	0	0	0	0	0	39	0
519	200201006043	1.9030415744	42.35653877	-124.72225189	338.8476	Groundfish Slope Survey	2002	0	0	0	5	0	0	0	0	0	1	0	0	0	0	0	0	0	0	0	0	25	46	0	0	0	0	77	0	0	0	0	0	0	1	0	0	2	0	0	0	163	0
520	200201006044	1.796556212451	41.71164322	-124.46520233	195.731	Groundfish Slope Survey	2002	0	0	0	0	0	0	0	0	0	0	0	0	0	0	0	0	0	0	0	0	8	9	0	0	0	0	5	0	0	0	0	0	0	7	2	0	117	0	5	0	691	0
521	200201006045	1.872293794	41.68501472	-124.51010513	413.8912	Groundfish Slope Survey	2002	0	0	0	1	0	0	0	0	0	1	0	0	0	0	0	0	0	0	0	0	1	2	0	0	0	0	1	0	0	0	0	0	0	0	0	0	0	0	0	0	164	0
522	200201006050	1.80248856781	41.03054428	-124.70708466	818.8591	Groundfish Slope Survey	2002	0	0	0	6	0	0	0	0	0	0	0	0	0	0	0	0	0	0	0	0	0	0	0	0	0	0	0	0	0	0	0	0	0	0	0	0	0	0	0	26	0	0
523	200201006051	1.839198062	41.01468658	-124.56124496	633.6091	Groundfish Slope Survey	2002	0	0	0	22	0	0	0	0	0	0	0	0	0	0	0	0	0	0	0	0	0	0	0	0	0	0	0	0	0	0	0	0	0	0	0	0	0	0	0	2	0	0
524	200201006052	1.57613225077	41.01911354	-124.42277527	370.0133	Groundfish Slope Survey	2002	0	0	0	10	0	0	0	0	0	0	0	0	0	0	0	0	0	0	0	0	0	4	0	0	0	0	0	0	0	0	0	0	0	0	0	0	6	0	0	0	178	0
525	200201006054	1.932723920634	40.45861053	-124.61569595	293.6182	Groundfish Slope Survey	2002	0	0	0	0	0	0	0	0	0	0	0	0	0	0	0	0	0	0	0	0	6	8	0	0	0	0	26	0	0	0	0	0	0	0	0	0	0	0	11	0	333	0
526	200201006057	1.591303435176	40.41859436	-124.61606598	628.8353	Groundfish Slope Survey	2002	0	0	0	7	0	0	0	0	0	0	0	0	0	0	0	0	0	0	0	0	0	1	0	0	0	0	1	0	0	0	0	0	0	0	0	0	0	0	0	0	35	0
527	200201006061	1.904009269628	39.73488426	-124.05148697	347.149	Groundfish Slope Survey	2002	0	0	0	3	0	0	0	0	0	0	0	0	0	0	0	0	0	0	0	0	56	7	0	0	0	0	8	0	0	0	0	0	0	0	0	0	26	0	0	0	351	0
528	200201006063	1.713614824	39.02372169	-123.96232605	352.4833	Groundfish Slope Survey	2002	0	0	0	5	0	0	0	0	0	0	0	0	0	0	0	0	0	0	0	0	5	11	0	0	0	0	0	0	0	0	0	0	0	0	0	0	1	0	0	0	160	0
529	200201006065	1.683173858996	39.01785278	-124.00634003	570.6057	Groundfish Slope Survey	2002	0	0	0	20	0	0	0	0	0	0	0	0	0	0	0	0	0	0	0	0	1	1	0	0	0	0	0	0	0	0	0	0	0	0	0	0	0	0	0	0	0	0
530	200201006067	1.794932920618	38.356493	-123.4838028	199.9853	Groundfish Slope Survey	2002	0	0	0	0	0	0	0	0	0	10	0	0	0	0	0	0	0	0	0	0	1	0	0	0	0	0	5	0	0	0	0	0	0	0	0	0	195	0	3	0	5	0
531	200201006068	1.67928700877	38.35359383	-123.55197144	288.7358	Groundfish Slope Survey	2002	0	0	0	0	0	0	0	0	0	1	0	0	0	0	0	0	0	0	0	0	42	20	0	0	0	0	20	0	0	0	0	0	0	0	0	0	170	0	23	0	192	0
532	200201006074	1.890772993125	37.06288528	-122.77308655	762.3699	Groundfish Slope Survey	2002	0	0	0	16	0	0	0	0	0	0	0	0	0	0	0	0	0	0	0	0	1	2	0	0	0	0	0	0	0	0	0	0	0	0	0	0	0	0	0	4	0	0
533	200201006079	1.9808613825	36.40369797	-122.21860123	1073.0705	Groundfish Slope Survey	2002	0	0	0	2	0	0	0	0	0	0	0	0	0	0	0	0	0	1	0	0	0	0	0	5	0	0	0	0	0	0	0	0	0	0	0	0	0	0	0	0	0	0
534	200201006083	1.674491826293	36.37097931	-122.01171112	361.6852	Groundfish Slope Survey	2002	0	0	0	1	3	0	0	0	0	0	0	0	0	0	0	0	0	0	0	0	7	9	0	0	0	0	171	0	0	0	0	0	0	0	0	0	3	0	52	0	208	0
535	200201006085	2.008219879589	35.81397247	-121.84157944	1107.8985	Groundfish Slope Survey	2002	0	0	0	1	0	0	0	0	0	0	0	0	0	0	0	0	0	0	0	0	0	0	0	0	0	0	0	0	0	0	0	0	0	0	0	0	0	0	0	1	0	0
536	200201006086	1.579156620327	35.807621	-121.59302902	642.2264	Groundfish Slope Survey	2002	0	0	0	43	13	0	0	0	0	0	0	0	0	0	0	0	0	0	0	0	0	2	0	0	0	0	0	0	0	0	0	0	0	0	0	0	0	0	0	0	0	0
537	200201006087	1.935651834844	35.77818108	-121.52430725	497.1907	Groundfish Slope Survey	2002	0	0	0	20	18	0	0	0	0	0	0	0	0	0	0	0	0	0	0	0	5	21	0	0	0	0	2	0	0	0	0	0	0	0	0	0	0	0	0	0	1	0
538	200201006089	1.81359555354	35.68946648	-121.42473221	285.8484	Groundfish Slope Survey	2002	0	0	0	0	0	0	0	0	0	0	0	0	0	0	0	0	0	0	0	0	1	60	0	0	0	0	3	0	0	0	0	0	0	0	0	0	70	0	4	0	331	0
539	200201006092	1.99302415362	35.14407539	-121.25160599	604.2783	Groundfish Slope Survey	2002	0	0	0	22	3	0	0	0	0	0	0	0	0	0	0	0	0	0	0	0	0	0	0	4	0	0	0	0	0	0	0	0	0	0	0	0	0	0	0	0	0	0
540	200201006098	2.008622749137	34.41821671	-120.62911224	282.2957	Groundfish Slope Survey	2002	0	0	0	0	0	0	0	0	0	0	0	0	0	0	0	0	0	0	0	0	4	14	0	0	0	0	4	0	0	0	0	0	0	0	0	0	41	0	0	0	3	0
541	200201006099	1.66863103469	34.39050865	-120.50489426	197.9128	Groundfish Slope Survey	2002	0	0	0	0	0	0	0	0	0	0	0	0	0	0	0	0	0	0	0	0	3	20	0	0	0	0	1	0	51	0	0	0	0	0	0	0	13	18	2	0	12	0
542	200201006100	1.96712189388	34.1210804	-119.34737015	194.3747	Groundfish Slope Survey	2002	0	0	0	0	0	0	0	0	0	0	0	0	0	0	1	0	0	0	0	0	5	3	0	0	0	0	48	0	125	0	12	0	0	0	0	0	1	11	101	0	2	0
543	200201006103	1.832840116905	33.81625175	-120.09612656	200.963	Groundfish Slope Survey	2002	0	0	0	0	0	0	0	0	0	0	0	0	0	0	0	0	0	0	0	0	0	0	0	0	0	2	37	0	25	0	0	0	0	0	0	0	0	1	1	0	0	0
544	200201006104	1.680855583834	33.71953201	-120.08433151	664.4967	Groundfish Slope Survey	2002	0	0	0	2	17	0	0	0	0	0	0	0	0	0	0	0	0	0	0	0	1	5	0	2	0	0	0	0	0	0	0	0	0	0	0	0	0	0	0	0	0	0
545	200201006109	2.004685866091	33.13136101	-120.24371719	667.6022	Groundfish Slope Survey	2002	0	0	0	18	0	0	0	0	0	0	0	0	0	0	0	0	0	0	0	0	0	0	0	0	0	0	0	0	0	0	0	0	0	0	0	0	0	0	0	0	0	0
546	200201006110	1.794414936084	33.09473801	-118.08784866	1028.9247	Groundfish Slope Survey	2002	0	0	0	2	0	0	0	0	0	0	0	0	0	0	0	0	0	0	0	0	0	1	0	0	0	0	0	0	0	0	0	0	0	0	0	0	0	0	0	0	0	0
547	200201006111	2.003630873616	33.0922966	-117.92034531	951.2217	Groundfish Slope Survey	2002	0	0	0	8	0	0	0	0	0	0	0	0	0	0	0	0	0	0	0	0	0	0	0	1	0	0	0	0	0	0	0	0	0	0	0	0	0	0	0	0	0	0
548	200201006112	1.95955310385	33.02749443	-117.49510193	671.1784	Groundfish Slope Survey	2002	0	0	0	2	0	0	0	0	0	0	0	0	0	0	0	0	0	0	0	0	0	0	0	0	0	0	0	0	0	0	0	0	0	0	0	0	0	0	0	0	0	0
549	200201006113	1.59122656708	33.01613426	-117.40485764	499.8213	Groundfish Slope Survey	2002	0	0	0	4	1	0	0	0	0	0	0	0	0	0	0	0	0	0	0	0	0	0	0	0	0	0	1	0	0	0	0	0	0	0	0	0	0	0	0	0	1	0
550	200201008002	1.998856427508	47.9053	-125.70885	718.9073	Groundfish Slope Survey	2002	0	0	0	10	0	0	0	0	0	0	0	0	0	0	0	0	0	0	0	0	0	0	0	0	0	0	0	0	0	0	0	0	0	0	0	0	0	0	0	19	0	0
551	200201008007	1.903484454788	47.28150833	-125.21789167	1199.7093	Groundfish Slope Survey	2002	0	0	0	0	0	0	0	0	0	0	0	0	0	0	0	0	0	1	0	0	0	0	0	8	0	0	0	0	0	0	0	0	0	0	0	0	0	0	0	11	0	0
552	200201008009	1.897035774216	47.22401667	-125.01790833	517.0373	Groundfish Slope Survey	2002	0	0	0	19	0	0	0	0	0	0	0	0	0	0	0	0	0	0	0	0	5	1	0	0	0	0	0	0	0	0	0	0	0	0	0	0	0	0	0	0	12	0
553	200201008010	1.755372509656	47.23084167	-124.99484167	419.2409	Groundfish Slope Survey	2002	0	0	0	9	0	0	0	0	0	0	0	0	0	0	0	0	0	0	0	0	5	7	0	0	0	0	0	0	0	0	0	0	0	0	1	0	1	0	0	0	76	0
554	200201008011	1.910954982648	47.265	-124.85156667	211.096	Groundfish Slope Survey	2002	0	0	0	1	0	0	0	0	0	0	0	0	0	0	0	0	0	0	0	0	12	16	0	0	0	0	0	0	108	0	0	0	0	102	3	17	0	0	0	0	35	0
555	200201008015	1.574567923566	46.54315	-124.60091667	497.5786	Groundfish Slope Survey	2002	0	0	0	26	0	0	0	0	0	0	0	0	0	0	0	0	0	0	0	0	4	0	0	0	0	0	0	0	0	0	0	0	0	1	0	0	0	0	0	0	14	0
556	200201008017	1.96590458988	46.53066667	-124.687	444.898	Groundfish Slope Survey	2002	0	0	0	20	0	0	0	0	0	0	0	0	0	0	0	0	0	0	0	0	5	4	0	0	0	0	0	0	0	0	0	0	0	0	0	0	5	0	0	0	19	0
557	200201008019	1.5728721756	45.93355	-124.76240833	521.5754	Groundfish Slope Survey	2002	0	0	0	1	0	0	0	0	0	0	0	0	0	0	0	0	0	0	0	0	1	1	0	0	0	0	0	0	0	0	0	0	0	2	0	0	1	0	0	1	2	0
558	200201008028	1.599148586296	45.18995	-124.33961667	277.6251	Groundfish Slope Survey	2002	0	0	0	0	0	0	0	0	0	0	0	0	0	0	0	0	0	0	0	0	22	1	0	0	0	0	0	0	0	0	0	0	0	18	0	0	104	0	0	0	11	0
559	200201008029	1.6386535242	44.58771706	-124.7093277	291.1861	Groundfish Slope Survey	2002	0	0	0	0	0	0	0	0	0	0	0	0	0	0	0	0	0	0	0	0	3	4	0	0	0	0	0	0	0	0	0	0	0	17	0	0	56	0	0	0	25	0
560	200201008031	1.81659838482	44.61090088	-124.90900421	616.8906	Groundfish Slope Survey	2002	0	0	0	2	0	0	0	0	0	0	0	0	0	0	0	0	0	0	0	0	0	0	0	1	0	0	0	0	0	0	0	0	0	0	0	0	0	0	0	0	0	0
561	200201008032	1.613505522996	44.64075089	-124.95147705	726.4884	Groundfish Slope Survey	2002	0	0	0	4	0	0	0	0	0	0	0	0	0	0	0	0	0	0	0	0	0	0	0	0	0	0	0	0	0	0	0	0	0	0	0	0	0	0	0	2	0	0
562	200201008035	1.614121845066	43.93265533	-125.00541306	641.0357	Groundfish Slope Survey	2002	0	0	0	4	0	0	0	0	0	0	0	0	0	0	0	0	0	0	0	0	0	0	0	0	0	0	0	0	0	0	0	0	0	0	0	0	0	0	0	8	0	0
563	200201008039	1.613294578056	43.22213936	-124.89520645	461.2609	Groundfish Slope Survey	2002	0	0	0	9	0	0	0	0	0	0	0	0	0	0	0	0	0	0	0	0	0	3	0	0	0	0	0	0	0	0	0	0	0	0	0	0	2	0	0	0	68	0
564	200201008040	1.585692710748	43.23504639	-124.90211105	499.626	Groundfish Slope Survey	2002	0	0	0	6	0	0	0	0	0	0	0	0	0	0	0	0	0	0	0	0	4	3	0	0	0	0	0	0	0	0	0	0	0	0	0	0	1	0	0	0	25	0
565	200201008046	1.628907301248	42.54364967	-124.75760269	314.8656	Groundfish Slope Survey	2002	0	0	0	2	0	0	0	0	0	9	0	0	0	0	0	0	0	0	0	0	16	21	0	0	0	0	0	0	0	0	0	0	0	0	0	0	2	0	0	0	111	0
566	200201008048	2.002107867951	42.59567261	-124.81412125	786.2553	Groundfish Slope Survey	2002	0	0	0	19	0	0	0	0	0	0	0	0	0	0	0	0	0	0	0	0	0	0	0	0	0	0	0	0	0	0	0	0	0	0	0	0	0	0	0	5	0	0
567	200201008049	1.882203334011	42.57290833	-124.91875	1203.5767	Groundfish Slope Survey	2002	0	0	0	0	0	0	0	0	0	0	0	0	0	0	0	0	0	0	0	0	0	0	0	16	0	0	0	0	0	0	0	0	0	0	0	0	0	0	0	55	0	0
568	200201008051	1.690769363175	41.92874527	-124.61462021	498.1181	Groundfish Slope Survey	2002	0	0	0	34	0	0	0	0	0	0	0	0	0	0	0	0	0	0	0	0	2	0	0	0	0	0	0	0	0	0	0	0	0	0	0	0	1	0	0	0	326	0
569	200201008052	1.859802261746	41.90817451	-124.63573074	583.3659	Groundfish Slope Survey	2002	0	0	0	12	0	0	0	0	0	0	0	0	0	0	0	0	0	0	0	0	0	0	0	0	0	0	0	0	0	0	0	0	0	0	0	0	1	0	0	1	88	0
570	200201008055	1.744567311051	41.25369835	-124.65667343	1148.2454	Groundfish Slope Survey	2002	0	0	0	0	0	0	0	0	0	0	0	0	0	0	0	0	0	0	0	0	0	0	0	3	0	0	0	0	0	0	0	0	0	0	0	0	0	0	0	25	0	0
571	200201008058	1.737827345	41.23880577	-124.43600082	512.9426	Groundfish Slope Survey	2002	0	0	0	21	0	0	0	0	0	0	0	0	0	0	0	0	0	0	0	0	5	5	0	0	0	0	0	0	0	0	0	0	0	0	0	0	0	0	0	0	371	0
572	200201008060	1.596684070653	40.6118927	-124.58370972	211.9097	Groundfish Slope Survey	2002	0	0	0	0	0	0	0	0	0	1	0	0	0	0	0	0	0	0	0	0	17	29	0	0	0	0	20	0	1	0	0	0	0	1	0	0	35	0	1	0	265	0
573	200201008062	1.849047743472	40.55309486	-124.69800568	381.7491	Groundfish Slope Survey	2002	0	0	0	0	0	0	0	0	0	2	0	0	0	0	0	0	0	0	0	0	3	5	0	0	0	0	2	0	0	0	0	0	0	0	0	0	0	0	0	0	45	0
574	200201008063	1.675192020254	40.54669952	-124.711689	529.3075	Groundfish Slope Survey	2002	0	0	0	6	0	0	0	0	0	0	0	0	0	0	0	0	0	0	0	0	1	5	0	0	0	0	0	0	0	0	0	0	0	0	0	0	0	0	0	0	67	0
575	200201008066	1.914564495942	39.93671036	-124.41694641	1188.8839	Groundfish Slope Survey	2002	0	0	0	0	0	0	0	0	0	0	0	0	0	0	0	0	0	0	0	0	0	0	0	1	0	0	0	0	0	0	0	0	0	0	0	0	0	0	0	7	0	0
576	200201008068	2.0033759265	39.94994926	-124.35500336	1025.1538	Groundfish Slope Survey	2002	0	0	0	1	0	0	0	0	0	0	0	0	0	0	0	0	0	0	0	0	0	0	0	36	0	0	0	0	0	0	0	0	0	0	0	0	0	0	0	7	0	0
577	200201008070	1.82267668648	39.9629612	-124.24841309	513.5759	Groundfish Slope Survey	2002	0	0	0	23	0	0	0	0	0	0	0	0	0	0	0	0	0	0	0	0	1	0	0	0	0	0	0	0	0	0	0	0	0	0	0	0	0	0	0	0	8	0
578	200201008071	1.629288657174	39.86938667	-124.14723969	366.7067	Groundfish Slope Survey	2002	0	0	0	2	0	0	0	0	0	10	0	0	0	0	0	0	0	0	0	0	10	7	0	0	0	0	0	0	0	0	0	0	0	0	0	0	10	0	0	0	101	0
579	200201008072	1.814534107095	39.31607628	-124.23342514	1166.7952	Groundfish Slope Survey	2002	0	0	0	1	0	0	0	0	0	0	0	0	0	0	0	0	0	0	0	0	0	0	0	0	0	0	0	0	0	0	0	0	0	0	0	0	0	0	0	3	0	0
580	200201008074	1.877888236656	39.19706154	-124.07756042	661.7214	Groundfish Slope Survey	2002	0	0	0	10	0	0	0	0	0	0	0	0	0	0	0	0	0	0	0	0	0	0	0	0	0	0	0	0	0	0	0	0	0	0	0	0	0	0	0	2	0	0
581	200201008076	1.716317570129	39.19668007	-123.96750259	287.6981	Groundfish Slope Survey	2002	0	0	0	0	0	0	0	0	0	0	0	0	0	0	0	0	0	0	0	0	35	19	0	0	0	0	13	0	0	0	0	0	0	0	0	0	6	2	152	0	NA	0
582	200201008077	1.648436498232	38.62584877	-123.80681229	918.0301	Groundfish Slope Survey	2002	0	0	0	0	0	0	0	0	0	0	0	0	0	0	0	0	0	0	0	0	0	0	0	0	0	0	0	0	0	0	0	0	0	0	0	0	0	0	0	8	0	0
583	200201008079	1.740268839991	38.61086845	-123.74354553	526.3373	Groundfish Slope Survey	2002	0	0	0	34	0	0	0	0	0	1	0	0	0	0	0	0	0	0	0	0	11	3	0	1	0	0	0	0	0	0	0	0	0	0	0	0	0	0	0	1	31	0
584	200201008085	1.834355008696	37.92139053	-123.47459793	599.0918	Groundfish Slope Survey	2002	0	0	0	29	0	0	0	0	0	0	0	0	0	0	0	0	0	0	0	0	1	5	0	0	0	0	0	0	0	0	0	0	0	0	0	0	0	0	0	0	0	0
585	200201008086	1.811975279246	37.91356659	-123.46614075	509.7513	Groundfish Slope Survey	2002	0	0	0	52	1	0	0	0	0	0	0	0	0	0	0	0	0	0	0	0	21	6	0	0	0	0	1	0	0	0	0	0	0	0	0	0	0	0	0	3	163	0
586	200201008096	1.815175418901	36.52465	-122.03759167	574.3099	Groundfish Slope Survey	2002	0	0	0	49	35	0	0	0	0	20	0	0	0	0	0	0	0	0	0	0	2	2	0	0	0	0	0	0	0	0	0	0	0	0	0	0	0	0	0	1	3	0
587	200201008097	1.607590539972	36.50435448	-122.01815414	369.4286	Groundfish Slope Survey	2002	0	0	0	1	5	0	0	0	0	0	0	0	0	0	0	0	0	0	0	0	15	4	0	0	0	0	18	0	0	0	0	0	0	0	0	0	24	0	28	0	156	0
588	200201008100	1.970948827065	35.97495833	-121.71105	864.8759	Groundfish Slope Survey	2002	0	0	0	17	0	0	0	0	0	0	0	0	0	0	0	0	0	0	0	0	0	0	0	0	0	0	0	0	0	0	0	0	0	0	0	0	0	0	0	8	0	0
589	200201008101	1.84242920825	35.89889167	-121.596025	577.206	Groundfish Slope Survey	2002	0	0	0	31	35	0	0	0	0	0	0	0	0	0	0	0	0	0	0	0	0	4	0	0	0	0	0	0	0	0	0	0	0	0	0	0	0	0	0	0	0	0
590	200201008104	1.7134453385	35.84496307	-121.49136353	206.5518	Groundfish Slope Survey	2002	0	0	0	0	0	0	0	0	0	7	0	0	0	0	0	0	0	0	0	0	0	0	0	0	0	0	218	0	1	0	0	0	0	0	0	0	15	18	36	0	127	0
591	200201008106	1.719161903617	35.26504167	-121.15975833	480.9607	Groundfish Slope Survey	2002	0	0	0	21	6	0	0	0	0	0	0	0	0	0	0	0	0	0	0	0	3	16	0	0	0	0	0	0	0	0	0	0	0	0	0	0	1	0	0	0	22	0
592	200201008113	1.7824582188	34.61029243	-120.91891098	420.4447	Groundfish Slope Survey	2002	0	0	0	21	34	0	0	0	0	0	0	0	0	0	0	0	0	0	0	0	0	6	0	0	0	0	0	0	0	0	0	0	0	0	0	0	3	0	0	0	408	0
593	200201008117	1.6828266	33.91176224	-120.48929214	681.3139	Groundfish Slope Survey	2002	0	0	0	0	56	0	0	0	0	0	0	0	0	0	0	0	0	0	0	0	0	0	0	0	0	0	0	0	0	0	0	0	0	0	0	0	0	0	0	1	0	0
594	200201008119	1.965300744	33.31055641	-120.03933334	1042.6393	Groundfish Slope Survey	2002	0	0	0	3	0	0	0	0	0	0	0	0	0	0	0	0	0	0	0	0	0	0	0	2	0	0	0	0	0	0	0	0	0	0	0	0	0	0	0	2	0	0
595	200201008126	1.603812333881	33.22023773	-118.02600098	909.2895	Groundfish Slope Survey	2002	0	0	0	6	0	0	0	0	0	0	0	0	0	0	0	0	0	0	0	0	0	0	0	0	0	0	0	0	0	0	0	0	0	0	0	0	0	0	0	5	0	0
596	200201008129	1.688471175456	33.28109167	-117.616725	382.463	Groundfish Slope Survey	2002	0	0	0	0	0	0	0	0	0	0	0	0	0	0	0	0	0	0	0	0	1	6	0	0	0	0	0	0	0	0	0	0	0	0	0	0	8	0	2	0	89	0
597	200201010002	1.671863373864	48.11959076	-125.75820541	372.1675	Groundfish Slope Survey	2002	0	0	0	0	0	0	0	0	0	0	0	0	0	0	0	0	0	0	0	0	3	1	0	0	0	0	0	0	0	0	0	0	0	1	0	0	7	0	0	0	7	0
598	200201010005	1.932084700875	48.08587837	-125.90985107	927.3152	Groundfish Slope Survey	2002	0	0	0	4	0	0	0	0	0	0	0	0	0	0	0	0	0	0	0	0	0	0	0	6	0	0	0	0	0	0	0	0	0	0	0	0	0	0	0	16	0	0
599	200201010010	1.943412098733	47.43756485	-125.17517471	626.6557	Groundfish Slope Survey	2002	0	0	0	16	0	0	0	0	0	0	0	0	0	0	0	0	0	0	0	0	0	0	0	1	0	0	0	0	0	0	0	0	0	0	0	0	0	0	0	6	0	0
600	200201010013	1.9448337324	46.74661667	-125.06206667	765.6017	Groundfish Slope Survey	2002	0	0	0	7	0	0	0	0	0	0	0	0	0	0	0	0	0	0	0	0	0	0	0	0	0	0	0	0	0	0	0	0	0	0	0	0	0	0	0	7	0	0
601	200201010016	1.76341307825	46.07945633	-124.67939758	203.0137	Groundfish Slope Survey	2002	0	0	0	0	0	0	0	0	0	0	0	0	0	0	0	0	0	0	0	0	7	12	0	0	0	0	4	0	0	0	0	0	0	10	0	0	40	0	4	0	53	0
602	200201010017	1.989168942595	46.08365059	-124.77232742	499.6667	Groundfish Slope Survey	2002	0	0	0	4	0	0	0	0	0	0	0	0	0	0	0	0	0	0	0	0	0	1	0	0	0	0	0	0	0	0	0	0	0	2	0	0	0	0	0	0	0	0
603	200201010020	1.866526453893	45.35375977	-124.65786362	454.3376	Groundfish Slope Survey	2002	0	0	0	1	0	0	0	0	0	0	0	0	0	0	0	0	0	0	0	0	0	5	0	1	0	0	0	0	0	0	0	0	0	1	0	0	0	0	0	0	0	0
604	200201010021	1.812612999666	45.35642624	-124.49818802	397.3803	Groundfish Slope Survey	2002	0	0	0	0	0	0	0	0	0	0	0	0	0	0	0	0	0	0	0	0	NA	0	0	0	0	0	0	0	0	0	0	0	0	1	0	0	6	0	0	0	7	0
605	200201010022	1.703371160893	45.34898758	-124.36302185	223.1252	Groundfish Slope Survey	2002	0	0	0	0	0	0	0	0	0	0	0	0	0	0	0	0	0	0	0	0	5	2	0	0	0	0	1	0	0	0	0	0	0	121	0	5	59	0	0	0	65	0
606	200201010023	1.72306797812	44.69047737	-124.5851593	196.3032	Groundfish Slope Survey	2002	0	0	0	0	0	0	0	0	0	1	0	0	0	0	0	0	0	0	0	0	2	2	0	0	0	0	0	0	0	0	0	0	0	131	0	3	144	1	0	0	40	0
607	200201010025	1.991966725294	44.72032356	-124.81070328	436.5126	Groundfish Slope Survey	2002	0	0	0	2	0	0	0	0	0	0	0	0	0	0	0	0	0	0	0	0	0	0	0	0	0	0	1	0	0	0	0	0	0	0	0	0	0	0	0	0	5	0
608	200201010026	1.951316487692	44.76042938	-125.02441406	1027.851	Groundfish Slope Survey	2002	0	0	0	1	0	0	0	0	0	0	0	0	0	0	0	0	0	0	0	0	0	0	0	11	0	0	0	0	0	0	0	0	0	0	0	0	0	0	0	5	0	0
609	200201010029	1.81926105	44.11645833	-125.023025	735.2273	Groundfish Slope Survey	2002	0	0	0	9	0	0	0	0	0	0	0	0	0	0	0	0	0	0	0	0	0	0	0	0	0	0	0	0	0	0	0	0	0	0	0	0	0	0	0	7	0	0
610	200201010030	1.620120541512	44.06282616	-125.02149963	1086.3719	Groundfish Slope Survey	2002	0	0	0	0	0	0	0	0	0	0	0	0	0	0	0	0	0	0	0	0	0	0	0	1	0	0	0	0	0	0	0	0	0	0	0	0	0	0	0	2	0	0
611	200201010033	1.8940525568	44.06225967	-124.96186829	447.9105	Groundfish Slope Survey	2002	0	0	0	2	0	0	0	0	0	0	0	0	0	0	0	0	0	0	0	0	0	6	0	0	0	0	0	0	0	0	0	0	0	1	0	0	36	0	0	0	85	0
612	200201010034	1.908832112	43.47159958	-125.02704239	1174.3712	Groundfish Slope Survey	2002	0	0	0	0	0	0	0	0	0	0	0	0	0	0	0	0	0	0	0	0	0	0	0	3	0	0	0	0	0	0	0	0	0	0	0	0	0	0	0	7	0	0
613	200201010038	1.688509767	43.3946	-124.7045	441.9208	Groundfish Slope Survey	2002	0	0	0	0	0	0	0	0	0	0	0	0	0	0	0	0	0	0	0	0	0	1	0	0	0	0	0	0	0	0	0	0	0	4	0	0	1	0	0	0	43	0
614	200201010039	1.81090558	43.39424133	-124.65461731	208.742	Groundfish Slope Survey	2002	0	0	0	0	0	0	0	0	0	2	0	0	0	0	0	0	0	0	0	0	5	3	0	0	0	0	0	0	0	0	0	0	0	18	0	0	72	0	0	0	106	0
615	200201010040	1.741649900448	42.80882835	-124.74725342	190.4163	Groundfish Slope Survey	2002	0	0	0	0	0	0	0	0	0	0	0	0	0	0	0	0	0	0	0	0	7	7	0	0	0	0	10	0	0	0	0	0	0	18	0	0	53	0	112	0	216	0
616	200201010041	1.578215578842	42.75044632	-124.82440567	443.0666	Groundfish Slope Survey	2002	0	0	0	9	0	0	0	0	0	0	0	0	0	0	0	0	0	0	0	0	2	0	0	0	0	0	0	0	0	0	0	0	0	0	0	0	4	0	0	0	48	0
617	200201010043	1.8300032446	42.6883812	-124.93384933	972.825	Groundfish Slope Survey	2002	0	0	0	2	0	0	0	0	0	0	0	0	0	0	0	0	0	0	0	0	0	0	0	0	0	0	0	0	0	0	0	0	0	0	0	0	0	0	0	13	0	0
618	200201010045	1.90736371	42.13676453	-124.61162567	302.3861	Groundfish Slope Survey	2002	0	0	0	5	0	0	0	0	0	3	0	0	0	0	0	0	0	0	0	0	4	49	0	0	0	0	3	0	0	0	0	0	0	7	0	0	4	0	0	0	253	0
619	200201010052	1.870079123	41.37429167	-124.52538333	585.9836	Groundfish Slope Survey	2002	0	0	0	18	0	0	0	0	0	0	0	0	0	0	0	0	0	0	0	0	0	0	0	3	0	0	0	0	0	0	0	0	0	0	0	0	0	0	0	1	1	0
620	200201010055	1.781525041792	40.78715324	-124.47955322	291.8165	Groundfish Slope Survey	2002	0	0	0	0	0	0	0	0	0	1	0	0	0	0	0	0	0	0	0	0	6	9	0	0	0	0	0	0	0	0	0	0	0	3	0	0	0	0	0	0	371	0
621	200201010056	1.812246326637	40.79771233	-124.50730133	432.506	Groundfish Slope Survey	2002	0	0	0	13	0	0	0	0	0	0	0	0	0	0	0	0	0	0	0	0	0	4	0	0	0	0	0	0	0	0	0	0	0	0	0	0	0	0	0	0	118	0
622	200201010059	1.87422199804	40.10554886	-124.83236694	1048.4186	Groundfish Slope Survey	2002	0	0	0	16	0	0	0	0	0	0	0	0	0	0	0	0	0	0	0	0	0	0	0	1	0	0	0	0	0	0	0	0	0	0	0	0	0	0	0	5	0	0
623	200201010060	1.956035243394	40.10837936	-124.59355545	813.3795	Groundfish Slope Survey	2002	0	0	0	40	0	0	0	0	0	0	0	0	0	0	0	0	0	0	0	0	0	0	0	0	0	0	0	0	0	0	0	0	0	0	0	0	0	0	0	18	0	0
624	200201010061	1.944997087839	40.11660576	-124.40110779	524.0888	Groundfish Slope Survey	2002	0	0	0	78	0	0	0	0	0	0	0	0	0	0	0	0	0	0	0	0	0	0	0	0	0	0	0	0	0	0	0	0	0	0	0	0	0	0	0	0	3	0
625	200201010062	1.727199314498	40.08205605	-124.27346802	201.0867	Groundfish Slope Survey	2002	0	0	0	0	0	0	0	0	0	0	0	0	0	0	0	0	0	0	0	0	0	6	0	0	0	0	1	0	0	0	0	0	0	5	0	0	29	0	0	0	48	0
626	200201010063	1.806361059446	39.46339226	-123.96930313	204.0273	Groundfish Slope Survey	2002	0	0	0	0	0	0	0	0	0	0	0	0	0	0	0	0	0	0	0	0	26	11	0	0	0	0	22	0	0	0	0	0	0	4	0	0	40	0	29	0	108	0
627	200201010064	1.73512852344	39.4480896	-124.0231781	514.8706	Groundfish Slope Survey	2002	0	0	0	42	0	0	0	0	0	0	0	0	0	0	0	0	0	0	0	0	0	0	0	0	0	0	0	0	0	0	0	0	0	0	0	0	0	0	0	0	0	0
628	200201010065	1.960851529824	39.44378281	-124.09701157	737.3015	Groundfish Slope Survey	2002	0	0	0	155	0	0	0	0	0	0	0	0	0	0	0	0	0	0	0	0	0	0	0	0	0	0	0	0	0	0	0	0	0	0	0	0	0	0	0	3	0	0
629	200201010068	1.796391148314	38.7387104	-123.83210754	276.0033	Groundfish Slope Survey	2002	0	0	0	1	0	0	0	0	0	1	0	0	0	0	0	0	0	0	0	0	7	7	0	0	0	0	8	0	0	0	0	0	0	2	0	0	110	0	2	0	254	0
630	200201010069	1.69196349775	38.75103333	-123.85485	374.1835	Groundfish Slope Survey	2002	0	0	0	2	0	0	0	0	0	0	0	0	0	0	0	0	0	0	0	0	2	9	0	0	0	0	5	0	0	0	0	0	0	1	0	0	8	0	0	0	361	0
631	200201010072	1.73628904127	38.70758057	-123.84912491	630.097	Groundfish Slope Survey	2002	0	0	0	36	0	0	0	0	0	0	0	0	0	0	0	0	0	0	0	0	0	1	0	4	0	0	0	0	0	0	0	0	0	0	0	0	0	0	0	3	0	0
632	200201010073	1.81357477	38.69837952	-123.89409256	1170.59	Groundfish Slope Survey	2002	0	0	0	1	0	0	0	0	0	0	0	0	0	0	0	0	0	0	0	0	0	0	0	4	0	0	0	0	0	0	0	0	0	0	0	0	0	0	0	26	0	0
633	200201010074	1.627970500008	38.1359272	-123.57413483	927.0133	Groundfish Slope Survey	2002	0	0	0	4	0	0	0	0	0	0	0	0	0	0	0	0	0	0	0	0	0	0	0	0	0	0	0	0	0	0	0	0	0	0	0	0	0	0	0	9	0	0
634	200201010075	1.720333123142	38.13568115	-123.53583145	660.4107	Groundfish Slope Survey	2002	0	0	0	52	0	0	0	0	0	0	0	0	0	0	0	0	0	0	0	0	0	1	0	0	0	0	0	0	0	0	0	0	0	0	0	0	0	0	0	0	0	0
635	200201010076	1.571187425876	38.13703728	-123.5060997	501.0773	Groundfish Slope Survey	2002	0	0	0	27	0	0	0	0	0	0	0	0	0	0	0	0	0	0	0	0	8	12	0	0	0	0	0	0	0	0	0	0	0	0	0	0	0	0	0	9	49	0
636	200201010082	1.670366113536	37.40596199	-122.87176514	241.1416	Groundfish Slope Survey	2002	0	0	0	0	0	0	0	0	0	0	0	0	0	0	0	0	0	0	0	0	7	0	0	0	0	0	3	0	0	0	0	0	0	0	0	0	1	0	0	0	6	0
637	200201010084	1.976197524304	37.38747215	-123.0707016	736.4062	Groundfish Slope Survey	2002	0	0	0	39	0	0	0	0	0	0	0	0	0	0	0	0	0	0	0	0	0	0	0	0	0	0	0	0	0	0	0	0	0	0	0	0	0	0	0	7	0	0
638	200201010086	1.576839961554	37.38250351	-123.2253952	1181.2804	Groundfish Slope Survey	2002	0	0	0	3	0	0	0	0	0	0	0	0	0	0	0	0	0	0	0	0	0	0	0	0	0	0	0	0	0	0	0	0	0	0	0	0	0	0	0	15	0	0
639	200201010087	1.730985056757	36.74205	-122.30688333	1173.2765	Groundfish Slope Survey	2002	0	0	0	2	0	0	0	0	0	0	0	0	0	0	0	0	0	0	0	0	0	0	0	2	0	0	0	0	0	0	0	0	0	0	0	0	0	0	0	4	0	0
640	200201010090	1.597497729828	36.78967667	-122.12644196	371.4833	Groundfish Slope Survey	2002	0	0	0	3	27	0	0	1	0	3	0	0	0	0	0	0	0	0	0	0	21	12	0	0	0	0	2	0	0	0	0	0	0	0	0	0	0	0	0	0	511	0
641	200201010091	1.720845933328	36.8024025	-122.12410736	202.8318	Groundfish Slope Survey	2002	0	0	0	0	0	0	0	0	0	2	0	0	0	0	0	0	0	0	0	0	1	19	0	0	0	0	4	0	0	0	0	0	0	0	0	0	2	0	52	0	94	0
642	200201010093	1.903459765415	36.06477165	-121.89916229	1078.6846	Groundfish Slope Survey	2002	0	0	0	0	0	0	0	0	0	0	0	0	0	0	0	0	0	0	0	0	0	0	0	0	0	0	0	0	0	0	0	0	0	0	0	0	0	0	0	0	0	0
643	200201010095	1.876928297496	36.16677856	-121.7971344	535.4506	Groundfish Slope Survey	2002	0	0	0	21	33	0	0	0	0	0	0	0	0	0	0	0	0	0	0	0	3	0	0	0	0	0	1	0	0	0	0	0	0	0	0	0	0	0	0	0	0	0
644	200201010096	1.799130610215	36.12199211	-121.6950264	366.6571	Groundfish Slope Survey	2002	0	0	0	7	87	0	0	0	0	2	0	0	0	0	0	0	0	0	0	0	1	12	0	0	0	0	30	0	0	0	0	0	0	0	0	0	1	0	0	0	67	0
645	200201010098	1.815428197352	35.42452812	-121.51548767	915.2782	Groundfish Slope Survey	2002	0	0	0	6	0	0	0	0	0	0	0	0	0	0	0	0	0	0	0	0	0	0	0	2	0	0	0	0	0	0	0	0	0	0	0	0	0	0	0	14	0	0
646	200201010102	1.727621104182	34.7759037	-120.94477081	300.1055	Groundfish Slope Survey	2002	0	0	0	0	1	0	0	0	0	2	0	0	0	0	0	0	0	0	0	0	3	30	0	0	0	1	4	0	0	0	0	0	0	0	0	0	31	0	0	0	32	0
647	200201010103	1.704201655	34.74198151	-120.96489716	362.9476	Groundfish Slope Survey	2002	0	0	0	1	32	0	0	0	0	0	0	0	0	0	0	0	0	0	0	0	0	17	0	0	0	0	4	0	0	0	0	0	0	0	0	0	6	0	0	0	654	0
648	200201010110	1.71802254575	34.14038086	-120.62865067	208.1075	Groundfish Slope Survey	2002	0	0	0	0	0	0	0	0	0	0	0	0	0	0	0	0	0	0	0	0	0	0	0	0	0	0	7	0	0	0	0	0	0	0	0	0	9	1	1	0	18	0
649	200201010111	1.7366954858	33.38539124	-120.21508789	1106.1423	Groundfish Slope Survey	2002	0	0	0	0	0	0	0	0	0	0	0	0	0	0	0	0	0	0	0	0	0	0	0	0	0	0	0	0	0	0	0	0	0	0	0	0	0	0	0	0	0	0
650	200201010115	1.59258767696	33.42850685	-118.19301605	724.6558	Groundfish Slope Survey	2002	0	0	0	17	0	0	0	0	0	0	0	0	0	0	0	0	0	0	0	0	0	0	0	0	0	0	0	0	0	0	0	0	0	0	0	0	0	0	0	0	0	0
651	200201010118	1.686469879639	33.36281586	-117.6613884	212.331	Groundfish Slope Survey	2002	0	0	0	0	0	0	0	0	0	0	0	0	0	0	0	0	0	0	0	0	0	8	0	0	0	0	0	0	3	0	0	0	0	0	0	0	218	0	1	0	31	0
652	200201010120	1.888526333967	32.91461563	-117.51670456	762.8798	Groundfish Slope Survey	2002	0	0	0	16	0	0	0	0	0	0	0	0	0	0	0	0	0	0	0	0	0	0	0	0	0	0	0	0	0	0	0	0	0	0	0	0	0	0	0	1	0	0
653	200201010122	1.58259364512	32.85910988	-117.39202499	424.348	Groundfish Slope Survey	2002	0	0	0	1	1	0	0	0	0	0	0	0	0	0	0	0	0	0	0	0	1	3	0	0	0	0	2	0	0	0	0	0	0	0	0	0	4	0	0	0	26	0
654	200201010123	1.85505211325	32.85728073	-117.35616302	231.3184	Groundfish Slope Survey	2002	0	0	0	0	0	0	0	0	0	0	0	0	0	0	0	0	0	0	0	0	0	1	0	0	0	0	1	0	247	0	12	0	0	0	0	0	22	0	4	0	6	0
655	200303003001	1.656714800772	46.30424583	-124.72509583	527.5357	Groundfish Slope and Shelf Combination Survey	2003	0	0	0	15	0	0	0	0	0	0	0	0	0	0	0	0	0	0	0	0	1	1	0	0	0	0	0	0	0	0	0	0	0	0	0	0	2	0	0	0	31	0
656	200303003003	1.772625693556	46.71926308	-124.81864166	276.165	Groundfish Slope and Shelf Combination Survey	2003	0	0	0	0	0	0	0	0	0	0	0	0	0	0	0	0	0	0	0	0	1	2	0	0	0	0	26	0	0	0	0	0	0	16	0	0	33	0	0	0	90	0
657	200303003005	1.95994720935	47.0143875	-124.98299167	172.6837	Groundfish Slope and Shelf Combination Survey	2003	0	0	0	0	0	0	0	0	0	0	0	0	0	0	0	0	0	0	0	0	0	0	0	0	0	0	5	0	0	0	0	0	0	4	0	0	0	0	0	0	6	0
658	200303003008	1.7877949638	47.54006577	-125.18213654	556.7504	Groundfish Slope and Shelf Combination Survey	2003	0	0	0	0	0	0	0	0	0	0	0	0	0	0	0	0	0	0	0	0	0	0	0	0	0	0	0	0	0	0	0	0	0	0	0	0	0	0	0	3	0	0
659	200303003011	1.867948140393	47.72878333	-124.8536	98.7985	Groundfish Slope and Shelf Combination Survey	2003	0	0	0	0	0	0	0	0	0	2	0	0	0	0	0	0	0	0	0	0	0	4	0	0	0	0	6	0	62	0	0	0	0	8	0	1	76	18	92	0	134	0
660	200303003021	1.750151510037	48.32942009	-125.32455063	113.6444	Groundfish Slope and Shelf Combination Survey	2003	0	0	0	0	0	0	0	0	0	9	0	0	0	0	0	0	0	0	0	0	3	0	0	0	0	0	13	0	9	0	0	0	0	49	NA	0	19	0	27	0	59	0
661	200303003023	2.007410326872	48.22753143	-125.17887497	203.4385	Groundfish Slope and Shelf Combination Survey	2003	0	0	0	0	0	0	0	0	0	4	0	0	0	0	0	0	0	0	0	0	16	12	0	0	0	0	1	0	0	0	0	0	0	117	0	80	48	1	5	0	89	0
662	200303003024	1.738928847468	48.16075134	-124.89505005	65.1401	Groundfish Slope and Shelf Combination Survey	2003	0	0	0	0	0	0	0	0	0	0	0	0	0	0	0	0	0	0	3	0	3	0	0	0	0	0	65	0	312	0	0	0	0	2	0	0	0	3	142	0	180	0
663	200303003027	1.912879983186	47.99782753	-124.95763397	99.1679	Groundfish Slope and Shelf Combination Survey	2003	0	0	0	0	0	0	0	0	0	0	0	0	0	0	0	0	0	0	1	0	0	0	0	0	0	0	5	0	89	0	0	0	0	4	1	0	3	7	43	0	66	0
664	200303003032	1.961403025513	48.11399651	-125.6039772	160.6221	Groundfish Slope and Shelf Combination Survey	2003	0	0	0	0	0	0	0	0	0	6	0	0	0	0	0	0	0	0	0	0	53	1	0	0	0	0	0	0	0	0	0	0	0	9	0	0	8	25	12	0	19	0
665	200303003036	1.925784210633	46.52761841	-124.25046921	53.4226	Groundfish Slope and Shelf Combination Survey	2003	0	0	0	0	0	0	0	0	0	13	0	0	0	0	0	0	0	0	7	0	0	0	0	0	0	0	1	0	822	0	0	0	0	26	0	0	5	37	541	0	1670	0
666	200303003038	1.792962769125	46.4322375	-124.63297917	990.546	Groundfish Slope and Shelf Combination Survey	2003	0	0	0	4	0	0	0	0	0	0	0	0	0	0	0	0	0	0	0	0	0	0	0	0	0	0	0	0	0	0	0	0	0	0	0	0	0	0	0	13	0	0
667	200303003040	1.706604340452	46.04764748	-124.8300972	403.1635	Groundfish Slope and Shelf Combination Survey	2003	0	0	0	4	0	0	0	0	0	0	0	0	0	0	0	0	0	0	0	0	2	0	0	0	0	0	0	0	0	0	0	0	0	1	0	0	13	0	0	0	77	0
668	200303003045	1.869980559	45.59386444	-124.7747345	605.5384	Groundfish Slope and Shelf Combination Survey	2003	0	0	0	10	0	0	0	0	0	0	0	0	0	0	0	0	0	0	0	0	0	4	0	0	0	0	0	0	0	0	0	0	0	0	0	0	0	0	0	0	0	0
669	200303003046	1.95279003444	45.36979485	-124.71194458	509.2967	Groundfish Slope and Shelf Combination Survey	2003	0	0	0	8	0	0	0	0	0	0	0	0	0	0	0	0	0	0	0	0	2	0	0	0	0	0	0	0	0	0	0	0	0	0	0	0	1	0	0	0	11	0
670	200303003055	1.864798446456	44.69703674	-124.420681	103.4122	Groundfish Slope and Shelf Combination Survey	2003	0	0	0	0	0	0	0	0	0	0	0	0	0	0	0	0	0	0	2	0	0	0	0	0	0	0	1	0	142	0	0	0	0	7	0	0	11	12	54	0	29	0
671	200303003056	1.902455801685	44.51102829	-124.24654388	72.5937	Groundfish Slope and Shelf Combination Survey	2003	0	0	0	0	0	0	0	0	0	3	0	0	0	0	0	0	0	0	4	0	0	0	0	0	0	0	24	0	1208	0	0	0	0	1	0	0	0	13	141	0	29	0
672	200303003057	1.949781497976	44.33302498	-124.30837631	75.5689	Groundfish Slope and Shelf Combination Survey	2003	0	0	0	0	0	0	0	0	0	1	0	0	0	0	0	0	0	0	8	0	0	0	0	0	0	0	8	0	49	0	0	0	0	0	0	0	13	14	224	0	50	1
673	200303003059	1.8526717908	44.12176323	-124.99267197	435.3311	Groundfish Slope and Shelf Combination Survey	2003	0	0	0	3	0	0	0	0	0	0	0	0	0	0	0	0	0	0	0	0	4	5	0	0	0	0	1	0	0	0	0	0	0	2	0	0	8	0	0	0	50	0
674	200303003060	1.885865413017	44.45174408	-124.89332581	410.5363	Groundfish Slope and Shelf Combination Survey	2003	0	0	0	1	0	0	0	0	0	0	0	0	0	0	0	0	0	0	0	0	15	7	0	0	0	0	0	0	0	0	0	0	0	4	0	0	13	0	0	4	120	0
675	200303003066	1.910855247726	42.94205417	-124.84190833	143.8737	Groundfish Slope and Shelf Combination Survey	2003	0	0	0	0	0	0	0	0	0	5	0	0	0	0	0	0	0	0	0	0	1	2	0	0	0	0	209	0	0	0	0	0	0	2	1	0	6	4	8	0	13	0
676	200303003067	1.877230239115	42.88014984	-124.89466095	378.4663	Groundfish Slope and Shelf Combination Survey	2003	0	0	0	6	0	0	0	0	0	0	0	0	0	0	0	0	0	0	0	0	9	2	0	0	0	0	3	0	0	0	0	0	0	0	0	0	1	0	3	0	50	0
677	200303003068	1.759435789538	42.86923027	-124.82661819	289.6928	Groundfish Slope and Shelf Combination Survey	2003	0	0	0	1	0	0	0	0	0	1	0	0	0	0	0	0	0	0	0	0	6	9	0	0	0	0	8	0	0	0	0	0	0	18	0	0	90	0	0	0	53	0
678	200303003081	1.9816412	41.36489167	-124.26561667	80.2624	Groundfish Slope and Shelf Combination Survey	2003	0	0	0	0	0	0	0	0	0	NA	0	0	0	0	0	0	0	0	4	1	0	8	0	0	0	0	0	0	964	0	0	0	0	1	0	0	6	0	16	0	101	0
679	200303003091	1.8185081436	40.3430233	-124.50073624	370.5307	Groundfish Slope and Shelf Combination Survey	2003	0	0	0	2	0	0	0	0	0	11	0	0	0	0	0	0	0	0	0	0	10	14	0	0	0	0	65	0	0	0	0	0	0	0	0	0	1	0	0	0	128	0
680	200303003093	1.851122371956	40.20006752	-124.50926208	450.5277	Groundfish Slope and Shelf Combination Survey	2003	0	0	0	3	0	0	0	0	0	7	0	0	0	0	0	0	0	0	0	0	18	3	0	0	0	0	9	0	0	0	0	0	0	0	0	0	0	0	0	0	68	0
681	200303003096	2.004380733144	39.73444939	-124.05712509	393.2378	Groundfish Slope and Shelf Combination Survey	2003	0	0	0	4	0	0	0	0	0	1	0	0	0	0	0	0	0	0	0	0	3	2	0	0	0	0	0	0	0	0	0	0	0	2	0	0	10	0	0	0	70	0
682	200303003099	1.986683054142	39.24801826	-123.83580399	95.6739	Groundfish Slope and Shelf Combination Survey	2003	0	0	0	0	0	0	0	0	0	1	0	0	0	0	0	0	0	0	0	6	0	11	0	0	0	0	0	0	43	0	0	0	0	0	0	0	2	5	11	0	8	0
683	200303003101	1.829644817	38.85857582	-123.92810822	310.7657	Groundfish Slope and Shelf Combination Survey	2003	0	0	0	0	0	0	0	0	0	2	0	0	0	0	0	0	0	0	0	0	7	12	0	0	0	0	28	0	0	0	0	0	0	23	0	0	8	34	13	0	348	0
684	200303003104	1.9854676544	38.2569046	-123.46175003	299.4356	Groundfish Slope and Shelf Combination Survey	2003	0	0	0	0	0	0	0	0	0	0	0	0	0	0	0	0	0	0	0	0	13	10	0	0	0	0	0	0	0	0	0	0	0	14	0	0	79	0	57	0	179	0
685	200303003105	1.91214278844	38.03966141	-123.37922287	117.0432	Groundfish Slope and Shelf Combination Survey	2003	0	0	0	0	0	0	0	0	0	0	0	0	0	0	0	0	0	0	0	0	0	2	20	0	0	0	33	0	0	0	0	0	0	0	0	0	6	6	8	0	19	0
686	200303003107	1.977236874051	37.064475	-122.51215	116.8586	Groundfish Slope and Shelf Combination Survey	2003	0	0	0	0	0	0	0	0	0	0	0	0	0	0	0	0	0	0	0	13	0	7	0	0	0	0	0	0	2075	0	0	0	0	0	0	0	14	6	428	0	58	0
687	200303003109	1.6673098048	36.36541367	-121.99603271	133.6426	Groundfish Slope and Shelf Combination Survey	2003	0	0	0	0	0	0	0	0	0	0	0	0	0	0	0	0	0	0	1	1	2	0	0	0	0	0	14	0	790	0	0	0	0	0	0	0	1	533	397	0	17	0
688	200303003110	1.754463405104	36.2214875	-121.99810833	566.0136	Groundfish Slope and Shelf Combination Survey	2003	0	0	0	14	0	0	0	0	0	0	0	0	0	0	0	0	0	0	0	0	4	4	0	1	0	0	0	0	0	0	0	0	0	0	0	0	0	0	0	0	0	0
689	200303003112	2.002680322944	35.72844124	-121.37624359	69.4255	Groundfish Slope and Shelf Combination Survey	2003	0	0	0	0	0	0	0	0	0	1	0	0	1	0	0	0	0	0	0	4	0	0	0	0	0	1	2	0	115	0	0	0	0	0	0	0	0	0	8	0	0	0
690	200303003113	1.92025515963	35.56045723	-121.33596802	412.6811	Groundfish Slope and Shelf Combination Survey	2003	0	0	0	19	22	0	0	0	0	12	0	0	0	0	0	0	0	0	0	0	2	23	0	0	0	0	11	0	0	0	0	0	0	0	0	0	5	1	0	0	121	0
691	200303003114	1.82111870592	35.07059669	-121.00574493	401.093	Groundfish Slope and Shelf Combination Survey	2003	0	0	0	7	36	0	0	0	0	3	0	0	0	0	0	0	0	0	0	0	2	20	0	0	0	0	1	0	0	0	0	0	0	0	0	0	12	2	0	0	194	0
692	200303003115	1.807580361401	35.29533333	-121.08642083	329.6212	Groundfish Slope and Shelf Combination Survey	2003	0	0	0	4	0	0	0	0	0	8	0	0	0	0	0	0	0	0	0	0	5	50	0	0	0	0	26	0	0	0	0	0	0	0	0	0	5	0	0	0	85	0
693	200303003116	1.755231610555	34.95989037	-121.08778	524.3203	Groundfish Slope and Shelf Combination Survey	2003	0	0	0	113	19	0	0	0	0	0	0	0	0	0	0	0	0	0	0	0	2	4	0	0	0	0	0	0	0	0	0	0	0	0	0	0	0	0	0	0	13	0
694	200303003119	1.707190838718	34.79321861	-120.69835663	48.4646	Groundfish Slope and Shelf Combination Survey	2003	0	0	0	0	0	0	0	0	0	0	0	0	0	0	1	0	0	0	1	1	0	0	0	0	0	2	0	0	149	0	0	0	1	0	0	0	0	0	2	0	0	0
695	200303003120	1.975906859811	34.65767968	-120.7042202	54.885	Groundfish Slope and Shelf Combination Survey	2003	0	0	0	0	0	0	0	0	0	0	0	0	0	0	0	0	0	0	1	2	0	0	0	0	0	3	0	0	262	0	0	0	1	0	0	0	0	1	6	0	0	0
696	200303003124	1.778299491232	34.39621925	-120.41971207	92.2116	Groundfish Slope and Shelf Combination Survey	2003	0	0	0	0	0	0	3	0	0	0	0	0	0	0	0	0	0	0	0	0	0	0	0	0	0	0	10	0	94	0	0	0	0	0	0	0	0	0	5	0	0	0
697	200303003125	1.8702758612	34.23605728	-120.45552444	478.3292	Groundfish Slope and Shelf Combination Survey	2003	0	0	0	0	26	0	0	0	0	0	0	0	0	0	0	0	0	0	0	0	0	13	0	0	0	0	0	0	0	0	1	0	0	0	0	0	14	0	0	0	0	0
698	200303003126	1.5834038394	34.19224358	-120.18117523	507.4336	Groundfish Slope and Shelf Combination Survey	2003	0	0	0	0	13	0	0	0	0	0	0	0	0	0	0	0	0	0	0	0	0	0	0	0	0	0	0	0	0	0	0	0	0	0	0	0	1	0	0	0	0	0
699	200303003127	1.624041440236	34.1483593	-120.00751114	450.5738	Groundfish Slope and Shelf Combination Survey	2003	0	0	0	0	100	0	0	0	0	0	0	0	0	0	0	0	0	0	0	0	0	0	0	0	0	0	0	0	0	0	0	0	0	0	0	0	368	0	0	0	0	0
700	200303003128	1.860182595774	34.25705147	-119.67825699	195.5185	Groundfish Slope and Shelf Combination Survey	2003	0	0	0	0	0	0	0	0	0	0	0	0	0	0	0	0	0	0	0	0	0	2	0	0	0	0	0	0	0	0	0	0	0	0	0	0	55	1	3	0	11	0
701	200303003134	1.596380274	33.52340126	-118.62077332	431.2076	Groundfish Slope and Shelf Combination Survey	2003	0	0	0	0	2	0	0	0	0	0	0	0	0	0	0	0	0	0	0	1	4	1	0	0	0	0	9	0	0	0	0	0	0	0	0	0	6	0	0	0	9	0
702	200303003135	1.86912445968	33.41830254	-118.53393555	103.9797	Groundfish Slope and Shelf Combination Survey	2003	0	0	0	0	0	0	0	0	1	3	0	0	0	19	0	0	0	0	0	8	0	2	0	0	0	0	8	0	0	0	1	3	1	0	0	0	0	0	0	0	1	0
703	200303003140	1.85114751048	33.35491812	-117.60047081	24.4821	Groundfish Slope and Shelf Combination Survey	2003	0	0	0	0	0	0	0	0	0	0	0	0	0	0	0	0	0	0	0	7	0	0	0	0	0	0	0	0	24	0	7	9	14	0	0	0	0	0	1	0	0	0
704	200303003142	1.937888198774	32.82910538	-117.35663605	101.2786	Groundfish Slope and Shelf Combination Survey	2003	0	0	0	0	0	0	0	0	0	19	0	0	0	1	0	0	0	0	0	1	0	0	0	0	0	0	6	0	221	0	7	0	0	0	0	0	0	0	2	0	0	0
705	200303003145	1.945011125764	32.76560211	-117.38429642	276.3667	Groundfish Slope and Shelf Combination Survey	2003	0	0	0	0	0	0	0	0	0	0	0	0	0	0	0	0	0	0	0	0	0	2	0	0	0	1	0	0	0	0	3	0	0	0	0	0	85	0	7	0	71	0
706	200303003215	1.907498486712	34.8203373	-121.35739899	476.8713	Groundfish Slope and Shelf Combination Survey	2003	0	0	0	6	1	0	0	0	0	0	0	0	0	0	0	0	0	0	0	0	0	1	0	0	0	0	0	0	0	0	0	0	0	0	0	0	0	0	0	4	57	0
707	200303006001	1.99702519117	46.15689167	-124.51574167	140.728	Groundfish Slope and Shelf Combination Survey	2003	0	0	0	0	0	0	0	0	0	11	0	0	0	0	0	0	0	0	0	0	2	5	0	0	0	0	34	0	0	0	0	0	0	9	1	0	57	12	56	0	141	0
708	200303006003	1.59586944	46.7550375	-124.54280833	107.4615	Groundfish Slope and Shelf Combination Survey	2003	0	0	0	0	0	0	0	0	0	1	0	0	0	0	0	0	0	0	9	0	4	18	0	0	0	0	10	0	61	0	0	0	0	9	0	17	66	4	29	0	21	0
709	200303006004	1.78425880862	47.60206985	-124.81562424	106.0853	Groundfish Slope and Shelf Combination Survey	2003	0	0	0	0	0	0	0	0	0	34	0	0	0	0	0	0	0	0	0	0	1	4	0	0	0	0	14	0	0	0	0	0	0	41	0	50	107	18	0	0	90	0
710	200303006005	1.972608677976	47.67157745	-125.06016159	176.6774	Groundfish Slope and Shelf Combination Survey	2003	0	0	0	0	0	0	0	0	0	0	0	0	0	0	0	0	0	0	0	0	2	6	0	0	0	0	0	0	0	0	0	0	0	41	NA	8	142	5	8	0	214	0
711	200303006008	1.925347678836	48.43865967	-124.85097504	312.8792	Groundfish Slope and Shelf Combination Survey	2003	0	0	0	0	0	0	0	0	0	5	0	0	0	0	0	0	0	0	0	0	7	8	0	0	0	0	36	0	0	0	0	0	0	26	0	0	0	0	0	0	1	0
712	200303006011	1.853192450142	48.26418304	-125.13108444	123.1758	Groundfish Slope and Shelf Combination Survey	2003	0	0	0	0	0	0	0	0	0	25	0	0	0	0	0	0	0	0	0	0	0	2	0	0	0	0	355	0	0	0	0	0	0	196	127	0	24	11	0	0	0	0
713	200303006012	1.88101541888	48.07754135	-124.92176819	81.9092	Groundfish Slope and Shelf Combination Survey	2003	0	0	0	0	0	0	0	0	0	294	0	0	0	0	0	0	0	0	0	0	1	0	0	0	0	0	0	0	1295	0	0	0	0	0	3	0	2	249	1033	0	70	0
714	200303006013	1.735711932593	48.16160393	-124.93983459	114.109	Groundfish Slope and Shelf Combination Survey	2003	0	0	0	0	0	0	0	0	0	236	0	0	0	0	0	0	0	0	0	0	12	2	0	0	0	0	27	0	0	0	0	0	0	66	0	102	7	0	4	0	410	0
715	200303006014	1.999413544205	48.0267086	-125.05212784	125.3155	Groundfish Slope and Shelf Combination Survey	2003	0	0	0	0	0	0	0	0	0	47	0	0	0	0	0	0	0	0	0	0	2	2	0	0	0	0	3	0	3	0	0	0	0	59	5	42	247	16	9	0	26	0
716	200303006016	1.79360612625	47.91131401	-125.5565033	296.2421	Groundfish Slope and Shelf Combination Survey	2003	0	0	0	2	0	0	0	0	0	0	0	0	0	0	0	0	0	0	0	0	2	1	0	0	0	0	0	0	0	0	0	0	0	0	0	0	8	0	0	0	27	0
717	200303006023	1.8357335639	48.15981483	-125.38043976	113.6844	Groundfish Slope and Shelf Combination Survey	2003	0	0	0	0	0	0	0	0	0	1	0	0	0	0	0	0	0	0	0	0	2	3	0	0	0	0	139	0	15	0	0	0	0	0	NA	0	0	39	0	0	1	0
718	200303006024	1.945767817692	48.1404438	-125.31486511	135.8614	Groundfish Slope and Shelf Combination Survey	2003	0	0	0	0	0	0	0	0	0	2	0	0	0	0	0	0	0	0	0	0	1	4	0	0	0	0	57	0	1	0	0	0	0	93	0	0	11	23	0	0	5	0
719	200303006025	1.964621632134	47.90626907	-124.91490936	96.6484	Groundfish Slope and Shelf Combination Survey	2003	0	0	0	0	0	0	0	0	0	235	0	0	0	0	0	0	0	0	0	0	3	2	0	0	0	0	19	0	223	0	0	0	0	0	0	0	5	62	129	0	74	0
720	200303006026	1.9548610375	47.7756424	-124.91023254	107.9153	Groundfish Slope and Shelf Combination Survey	2003	0	0	0	0	0	0	0	0	0	38	0	0	0	0	0	0	0	0	0	0	1	14	0	0	0	0	6	0	99	0	0	0	0	26	0	53	240	18	9	0	52	0
721	200303006031	1.834669384625	47.22568703	-124.62953186	88.891	Groundfish Slope and Shelf Combination Survey	2003	0	0	0	0	0	0	0	0	0	36	0	0	0	0	0	0	0	0	0	0	NA	2	0	0	0	0	0	0	129	0	0	0	0	6	0	0	43	38	45	0	197	0
722	200303006037	1.90100406771	46.22581482	-124.36459351	122.4722	Groundfish Slope and Shelf Combination Survey	2003	0	0	0	0	0	0	0	0	0	11	0	0	0	0	0	0	0	0	0	0	8	1	0	0	0	0	12	0	1	0	0	0	0	31	0	0	35	3	3	0	179	0
723	200303006039	1.87323521866	46.01436424	-124.65781021	193.3821	Groundfish Slope and Shelf Combination Survey	2003	0	0	0	0	0	0	0	0	0	0	0	0	0	0	0	0	0	0	0	0	0	3	0	0	0	0	5	0	0	0	0	0	0	18	0	6	117	0	1	0	281	0
724	200303006040	1.75833182364	45.92247009	-124.15911865	92.3351	Groundfish Slope and Shelf Combination Survey	2003	0	0	0	0	0	0	0	0	0	0	0	0	0	0	0	0	0	0	1	0	0	0	0	0	0	0	141	0	831	0	0	0	0	0	0	0	37	12	64	0	347	0
725	200303006050	1.630661100816	44.81122589	-124.8368988	390.5786	Groundfish Slope and Shelf Combination Survey	2003	0	0	0	0	0	0	0	0	0	0	0	0	0	0	0	0	0	0	0	0	0	1	0	0	0	0	0	0	0	0	0	0	0	1	0	0	3	0	0	1	138	0
726	200303006051	1.880762737984	45.29987144	-124.38357925	325.3697	Groundfish Slope and Shelf Combination Survey	2003	0	0	0	0	0	0	0	0	0	0	0	0	0	0	0	0	0	0	0	0	5	0	0	0	0	0	0	0	0	0	0	0	0	4	0	0	33	0	0	0	61	0
727	200303006052	1.840109063769	45.10150833	-124.38770833	313.3967	Groundfish Slope and Shelf Combination Survey	2003	0	0	0	0	0	0	0	0	0	0	0	0	0	0	0	0	0	0	0	0	NA	0	0	0	0	0	0	0	0	0	0	0	0	0	0	0	70	0	0	0	77	0
728	200303006056	1.966499504028	44.56784439	-124.60178757	178.3962	Groundfish Slope and Shelf Combination Survey	2003	0	0	0	0	0	0	0	0	0	9	0	0	0	0	0	0	0	0	0	0	7	3	0	0	0	0	7	0	0	0	0	0	0	44	0	1	100	2	6	0	212	0
729	200303006057	1.820438915445	44.35090417	-124.60097917	96.1329	Groundfish Slope and Shelf Combination Survey	2003	0	0	0	0	0	0	0	0	0	0	0	1	0	0	0	0	0	0	1	0	0	5	0	0	0	0	22	0	11	0	0	0	0	0	3	0	0	7	2	0	0	0
730	200303006058	1.6711850799	44.18777847	-124.30320358	81.2202	Groundfish Slope and Shelf Combination Survey	2003	0	0	0	0	0	0	0	0	0	0	0	0	0	0	0	0	0	0	14	0	1	1	0	0	0	0	6	0	4786	0	0	0	0	0	0	0	10	37	68	0	194	0
731	200303006064	1.761108185357	43.08953857	-124.86888123	305.6989	Groundfish Slope and Shelf Combination Survey	2003	0	0	0	0	0	0	0	0	0	7	0	0	0	0	0	0	0	0	0	0	21	9	0	0	0	0	1	0	0	0	0	0	0	6	0	0	32	0	27	0	489	0
732	200303006066	1.978689637017	42.89702797	-124.7219162	142.7181	Groundfish Slope and Shelf Combination Survey	2003	0	0	0	0	0	0	0	0	0	0	0	0	0	0	0	0	0	0	1	0	5	18	0	0	0	0	7	0	0	0	0	0	0	30	0	0	105	11	100	0	103	0
733	200303006071	1.838623445592	42.99534607	-124.86402512	266.863	Groundfish Slope and Shelf Combination Survey	2003	0	0	0	0	0	0	0	0	0	6	0	0	0	0	0	0	0	0	0	0	8	13	0	0	0	0	1	0	0	0	0	0	0	11	0	0	153	0	0	0	427	0
734	200303006072	1.956092102021	42.89669991	-124.83125305	246.6699	Groundfish Slope and Shelf Combination Survey	2003	0	0	0	0	0	0	0	0	0	26	0	0	0	0	0	0	0	0	0	0	10	10	0	0	0	0	29	0	0	0	0	0	0	12	0	0	39	0	0	0	459	0
735	200303006075	1.76270010753	42.61108971	-124.68432617	160.1001	Groundfish Slope and Shelf Combination Survey	2003	0	0	0	0	0	0	0	0	0	0	0	0	0	0	0	0	0	0	0	0	3	1	0	0	0	0	0	0	0	0	0	0	0	2	0	0	54	2	19	0	205	0
736	200303006076	1.84661008284	42.45870399	-124.81106567	319.1327	Groundfish Slope and Shelf Combination Survey	2003	0	0	0	1	0	0	0	0	0	0	0	0	0	0	0	0	0	0	0	0	6	16	0	0	0	0	6	0	0	0	0	0	0	0	0	0	0	1	0	0	310	0
737	200303006078	1.676563115461	42.26806667	-124.83518333	655.4748	Groundfish Slope and Shelf Combination Survey	2003	0	0	0	12	0	0	0	0	0	0	0	0	0	0	0	0	0	0	0	0	0	0	0	3	0	0	0	0	0	0	0	0	0	0	0	0	0	0	0	7	0	0
738	200303006079	1.983286415913	42.27118874	-124.72002411	498.8246	Groundfish Slope and Shelf Combination Survey	2003	0	0	0	10	0	0	0	0	0	0	0	0	0	0	0	0	0	0	0	0	1	1	0	0	0	0	0	0	0	0	0	0	0	1	0	0	0	0	0	1	164	0
739	200303006082	1.675847211355	41.9025135	-124.5450058	205.8245	Groundfish Slope and Shelf Combination Survey	2003	0	0	0	0	0	0	0	0	0	3	0	0	0	0	0	0	0	0	0	0	7	28	0	0	0	0	11	0	0	0	0	0	0	18	1	0	6	0	6	0	702	0
740	200303006084	1.737468382518	41.60414314	-124.29473877	62.1653	Groundfish Slope and Shelf Combination Survey	2003	0	0	0	0	0	0	0	0	0	0	0	0	0	0	0	0	0	0	0	0	0	0	0	0	0	0	0	0	372	0	0	0	0	2	0	0	5	10	252	0	55	0
741	200303006085	1.736362697967	41.470375	-124.31640833	83.3097	Groundfish Slope and Shelf Combination Survey	2003	0	0	0	0	0	0	0	0	0	1	0	0	0	0	0	0	0	0	0	0	0	2	0	0	0	0	0	0	783	0	0	0	0	10	0	0	15	5	47	0	77	0
742	200303006088	1.923115632608	41.46290833	-124.93098333	736.9808	Groundfish Slope and Shelf Combination Survey	2003	0	0	0	8	0	0	0	0	0	0	0	0	0	0	0	0	0	0	0	0	0	0	0	4	0	0	0	0	0	0	0	0	0	0	0	0	0	0	0	50	0	0
743	200303006093	1.80407397365	40.63578796	-124.46645737	89.6389	Groundfish Slope and Shelf Combination Survey	2003	0	0	0	0	0	0	0	0	0	0	0	0	0	0	0	0	0	0	8	0	1	5	0	0	0	0	1	0	64	0	0	0	0	5	0	0	19	224	461	0	79	0
744	200303006094	1.818194712222	40.99100833	-124.30730417	103.7109	Groundfish Slope and Shelf Combination Survey	2003	0	0	0	0	0	0	0	0	0	4	0	0	0	0	0	0	0	0	11	0	0	1	0	0	0	1	1	0	1422	0	0	0	0	6	0	0	50	54	307	0	187	0
745	200303006096	1.9744027905	40.36427879	-124.48390579	328.1795	Groundfish Slope and Shelf Combination Survey	2003	0	0	0	2	0	0	0	0	0	0	0	0	0	0	0	0	0	0	0	0	6	10	0	0	0	0	4	0	0	0	0	0	0	0	1	0	0	0	0	0	63	0
746	200303006101	1.76613696864	40.00414848	-124.16056442	130.6721	Groundfish Slope and Shelf Combination Survey	2003	0	0	0	0	0	0	0	0	0	10	0	0	0	0	0	0	0	0	0	0	0	0	0	0	0	0	1	0	0	0	0	0	0	0	0	0	56	4	2	0	43	0
747	200303006103	1.636019206756	39.54851723	-123.85644531	101.9929	Groundfish Slope and Shelf Combination Survey	2003	0	0	0	0	0	0	0	0	0	13	0	0	0	0	0	0	0	0	NA	0	0	10	0	0	0	0	5	0	24	0	0	0	0	0	0	0	5	6	22	0	9	0
748	200303006104	1.994598454113	39.28828812	-123.9630661	252.7378	Groundfish Slope and Shelf Combination Survey	2003	0	0	0	4	0	0	0	0	0	9	0	0	0	0	0	0	0	0	0	0	0	12	0	0	0	0	9	0	0	0	0	0	0	2	0	0	8	0	156	0	184	0
749	200303006107	1.899777887166	38.90270615	-123.898983	141.5195	Groundfish Slope and Shelf Combination Survey	2003	0	0	0	0	0	0	0	0	0	1	0	0	0	0	0	0	0	0	0	0	0	19	0	0	0	0	2	0	56	0	0	0	0	0	0	0	5	8	128	0	15	0
750	200303006108	1.945362028108	38.54680833	-123.65269167	214.7994	Groundfish Slope and Shelf Combination Survey	2003	0	0	0	0	0	0	0	0	0	0	0	0	0	0	0	0	0	0	0	0	7	17	0	0	0	0	8	0	0	0	0	0	0	0	0	0	143	4	257	0	263	0
751	200303006110	1.886591628216	38.14492416	-123.39652252	252.6083	Groundfish Slope and Shelf Combination Survey	2003	0	0	0	0	0	0	0	0	0	0	0	0	0	0	0	0	0	0	0	0	2	8	0	0	0	0	0	0	0	0	0	0	0	1	0	0	107	0	10	0	4	0
752	200303006111	1.837649506483	38.07702083	-123.12449167	79.9095	Groundfish Slope and Shelf Combination Survey	2003	0	0	0	0	0	0	0	0	0	1	0	0	0	0	0	0	0	0	0	21	0	15	0	0	0	0	32	0	142	0	0	0	0	0	0	0	90	14	261	0	126	0
753	200303006112	1.84663408024	37.96789601	-122.96866782	64.3396	Groundfish Slope and Shelf Combination Survey	2003	0	0	0	0	0	0	0	0	0	1	0	0	0	0	0	0	0	0	0	2	0	0	0	0	0	0	0	0	4	0	0	0	0	0	0	0	3	0	14	0	0	0
754	200303006113	1.813526999018	37.66690833	-122.827	60.7861	Groundfish Slope and Shelf Combination Survey	2003	0	0	0	0	0	0	0	0	0	0	0	0	0	0	0	0	0	0	2	6	0	0	0	0	0	0	0	0	236	0	0	0	0	0	0	0	1	9	70	0	24	0
755	200303006114	1.992527528355	37.45663333	-122.92664583	168.9024	Groundfish Slope and Shelf Combination Survey	2003	0	0	0	0	0	0	0	0	0	0	0	0	0	0	0	0	0	0	0	2	0	0	0	0	0	1	1	0	5	0	0	0	0	0	0	0	63	11	12	0	105	0
756	200303006115	1.889077286222	37.26108742	-122.58623505	93.4213	Groundfish Slope and Shelf Combination Survey	2003	0	0	0	0	0	0	0	0	0	4	0	0	0	0	0	0	0	0	0	21	0	1	0	0	0	1	0	0	350	0	0	0	0	0	0	0	3	3	96	0	30	0
757	200303006116	1.858418507516	37.1611375	-122.43785	61.0487	Groundfish Slope and Shelf Combination Survey	2003	0	0	0	0	0	0	0	0	0	0	0	0	0	0	0	0	0	0	0	19	0	0	0	0	0	2	0	0	172	0	0	0	0	0	0	0	0	15	61	0	3	0
758	200303006118	1.8109905728	37.11949158	-122.88943481	572.054	Groundfish Slope and Shelf Combination Survey	2003	0	0	0	27	2	0	0	0	0	0	0	0	0	0	0	0	0	0	0	0	1	3	0	0	0	0	0	0	0	0	0	0	0	0	0	0	0	0	0	6	76	0
759	200303006119	1.85941205625	36.95969167	-122.35426667	166.1689	Groundfish Slope and Shelf Combination Survey	2003	0	0	0	0	0	0	0	0	0	0	0	0	0	0	0	0	0	0	0	0	0	0	0	0	0	0	0	0	3	0	0	0	0	0	0	0	14	2	239	0	61	0
760	200303006122	1.800928876435	36.11565781	-121.69953537	454.1625	Groundfish Slope and Shelf Combination Survey	2003	0	0	0	0	9	0	0	0	0	0	0	0	0	0	0	0	0	0	0	0	4	13	0	0	0	0	0	0	0	0	0	0	0	0	0	0	0	0	0	0	18	0
761	200303006124	1.601744010831	35.96771622	-121.53730392	131.6599	Groundfish Slope and Shelf Combination Survey	2003	0	0	0	0	0	0	0	0	0	0	0	0	0	0	0	0	0	0	0	0	0	2	0	0	0	0	NA	0	7	0	0	0	0	0	0	0	23	6	0	0	6	0
762	200303006127	1.68739372425	35.50110054	-121.11167908	83.0526	Groundfish Slope and Shelf Combination Survey	2003	0	0	0	0	0	0	0	0	0	0	0	0	0	0	0	0	0	0	0	0	0	0	0	0	0	0	42	0	100	0	0	0	0	0	0	0	0	16	13	0	0	0
763	200303006128	1.71464511474	35.14488333	-120.913575	161.4702	Groundfish Slope and Shelf Combination Survey	2003	0	0	0	0	0	0	0	0	0	0	0	0	0	0	0	0	0	0	0	0	0	1	0	0	0	0	11	0	56	0	0	0	0	0	0	0	0	0	5	0	2	0
764	200303006129	1.677405188844	34.99774361	-121.03385544	463.646	Groundfish Slope and Shelf Combination Survey	2003	0	0	0	16	91	0	0	0	0	0	0	0	0	0	0	0	0	0	0	0	23	9	0	0	0	0	3	0	0	0	0	0	0	0	0	0	0	0	0	0	95	0
765	200303006130	1.9799766775	34.89034653	-120.9783287	376.4372	Groundfish Slope and Shelf Combination Survey	2003	0	0	0	0	2	0	0	0	0	1	0	0	0	0	0	0	0	0	0	0	1	12	0	0	0	0	1	0	0	0	0	0	0	0	0	0	22	0	0	0	1101	0
766	200303006131	1.76016058683	34.8714125	-120.825025	139.7549	Groundfish Slope and Shelf Combination Survey	2003	0	0	0	0	0	0	0	0	0	0	0	0	0	0	0	0	0	0	0	2	0	3	0	0	0	1	5	0	2192	0	0	0	0	0	0	0	0	2	52	0	NA	0
767	200303006132	1.763124393994	34.73497031	-120.68236068	47.245	Groundfish Slope and Shelf Combination Survey	2003	0	0	0	0	0	0	0	0	0	0	0	0	0	0	0	0	0	0	0	2	0	0	0	0	0	0	1	10	269	0	0	0	0	0	0	0	0	1	1	0	2	0
768	200303006133	1.75466588783	34.66471291	-120.95883942	431.5427	Groundfish Slope and Shelf Combination Survey	2003	0	0	0	10	87	0	0	0	0	0	0	0	0	0	0	0	0	0	0	0	2	25	0	0	0	0	7	0	0	0	0	0	0	0	0	0	0	0	0	0	164	0
769	200303006134	1.97692890966	34.46283531	-120.68953323	273.4237	Groundfish Slope and Shelf Combination Survey	2003	0	0	0	1	2	0	0	0	0	4	0	0	0	0	0	0	0	0	0	1	NA	10	0	0	0	0	3	0	0	0	0	0	0	0	0	0	13	0	0	0	9	0
770	200303006138	1.997299000984	34.21370125	-120.50086594	203.2815	Groundfish Slope and Shelf Combination Survey	2003	0	0	0	0	0	0	0	0	0	0	0	0	0	0	0	0	0	0	0	1	0	0	0	0	0	0	58	0	4	0	0	0	0	0	0	0	28	36	23	0	35	0
771	200303006141	1.971288969265	34.2863884	-119.95233154	535.9226	Groundfish Slope and Shelf Combination Survey	2003	0	0	0	0	4	0	0	0	0	0	0	0	0	0	0	0	0	0	0	0	0	0	0	0	0	0	0	0	0	0	0	0	0	0	0	0	0	0	0	0	0	0
772	200303006142	1.900392424454	34.3000145	-119.61452866	89.178	Groundfish Slope and Shelf Combination Survey	2003	0	0	0	0	0	0	0	0	0	0	0	0	0	0	4	0	0	0	0	4	0	0	0	0	0	0	0	0	5	0	8	0	0	0	0	0	0	0	18	0	0	0
773	200303006143	1.91662337647	34.12626266	-119.26004028	26.4855	Groundfish Slope and Shelf Combination Survey	2003	0	0	0	0	0	0	0	0	0	0	0	0	0	0	0	0	0	0	0	0	0	0	0	0	0	0	0	75	186	0	5	4	14	0	0	0	0	0	21	0	0	0
774	200303006144	1.851825014214	34.09123854	-119.19999033	44.1687	Groundfish Slope and Shelf Combination Survey	2003	0	0	0	0	0	0	0	0	0	0	0	0	0	0	1	0	0	0	0	3	0	0	0	0	0	0	18	51	140	0	5	1	4	0	0	0	0	0	24	0	0	0
775	200303006145	1.941136174774	33.96510696	-118.74400711	454.7487	Groundfish Slope and Shelf Combination Survey	2003	0	0	0	0	1	0	0	0	0	0	0	0	0	0	0	0	0	0	0	1	0	2	0	0	0	0	0	0	0	0	0	0	0	0	0	0	0	0	0	0	12	0
776	200303006148	1.829981824832	33.83856773	-118.44299698	81.097	Groundfish Slope and Shelf Combination Survey	2003	0	0	0	0	0	0	0	0	0	3	0	0	0	0	0	0	0	0	0	3	0	0	0	0	0	0	3	0	236	0	12	0	4	0	0	0	0	0	53	0	0	0
777	200303006149	1.833270231822	33.56492233	-118.10551453	241.3853	Groundfish Slope and Shelf Combination Survey	2003	0	0	0	0	0	0	0	0	0	0	0	0	0	0	0	0	0	0	0	0	NA	2	0	0	0	0	2	0	0	0	0	0	0	0	0	0	64	0	0	0	31	0
778	200303006156	1.915869720116	32.87557793	-118.54962921	127.977	Groundfish Slope and Shelf Combination Survey	2003	0	0	0	0	0	0	0	0	0	0	0	0	0	0	0	0	0	0	0	0	0	0	0	0	0	0	3	0	92	0	1	0	0	0	0	0	0	0	0	0	0	0
779	200303006157	1.605986882	32.7729179	-118.45729552	116.8322	Groundfish Slope and Shelf Combination Survey	2003	0	0	0	0	0	0	0	0	0	0	0	0	0	0	0	0	0	0	0	0	0	0	0	0	0	0	0	0	178	0	2	0	0	0	0	0	0	0	0	0	0	0
780	200303006159	1.573806455491	32.78855515	-118.40415192	78.4456	Groundfish Slope and Shelf Combination Survey	2003	0	0	0	0	0	0	0	0	0	0	0	0	0	0	0	0	0	0	0	3	0	0	0	0	0	0	23	0	73	0	0	0	0	0	0	0	0	0	0	0	0	0
781	200303006162	1.708605804285	33.03456497	-117.31154633	35.2187	Groundfish Slope and Shelf Combination Survey	2003	0	0	0	0	0	0	0	0	0	0	0	0	0	0	0	0	0	0	0	2	0	0	0	0	0	0	0	28	0	0	6	NA	1	0	0	0	0	0	1	0	0	0
782	200303006163	1.7657651139	32.91755	-117.29874167	85.2832	Groundfish Slope and Shelf Combination Survey	2003	0	0	0	0	0	0	0	0	0	3	0	0	0	0	1	0	0	0	0	2	0	0	0	0	0	0	4	20	80	0	23	0	0	0	0	0	0	0	0	0	0	0
783	200303008002	1.776658037355	46.43943333	-124.641175	1034.728	Groundfish Slope and Shelf Combination Survey	2003	0	0	0	6	0	0	0	0	0	0	0	0	0	0	0	0	0	0	0	0	0	0	0	1	0	0	0	0	0	0	0	0	0	0	0	0	0	0	0	6	0	0
784	200303008007	1.861174911075	47.34052917	-124.89220833	1155.9749	Groundfish Slope and Shelf Combination Survey	2003	0	0	0	0	0	0	0	0	0	0	0	0	0	0	0	0	0	0	0	0	0	0	0	3	0	0	0	0	0	0	0	0	0	0	0	0	0	0	0	13	0	0
785	200303008008	1.71510099327	47.29128265	-124.85468674	198.7694	Groundfish Slope and Shelf Combination Survey	2003	0	0	0	0	0	0	0	0	0	47	0	0	0	0	0	0	0	0	0	0	5	6	0	1	0	0	18	0	0	0	0	0	0	52	0	0	61	0	0	0	NA	0
786	200303008014	1.635595998272	47.91157083	-125.5089625	471.8472	Groundfish Slope and Shelf Combination Survey	2003	0	0	0	5	0	0	0	0	0	0	0	0	0	0	0	0	0	0	0	0	0	NA	0	0	0	0	0	0	0	0	0	0	0	0	0	0	1	0	0	0	28	0
787	200303008015	1.671882774205	47.93388748	-125.58337784	255.2224	Groundfish Slope and Shelf Combination Survey	2003	0	0	0	0	0	0	0	0	0	1229	0	0	0	0	0	0	0	0	0	0	53	13	0	0	0	0	132	0	0	0	0	0	0	4	1	0	76	0	0	0	4	0
788	200303008018	1.97517265724	48.01008797	-125.38747025	502.2333	Groundfish Slope and Shelf Combination Survey	2003	0	0	0	1	0	0	0	0	0	0	0	0	0	0	0	0	0	0	0	0	0	0	0	0	0	0	0	0	0	0	0	0	0	19	0	0	11	0	0	0	93	0
789	200303008022	1.659173902321	48.15063477	-125.28755188	133.1773	Groundfish Slope and Shelf Combination Survey	2003	0	0	0	0	0	0	0	0	0	20	0	0	0	0	0	0	0	0	0	0	4	0	0	0	0	0	56	0	0	0	0	0	0	31	1	2	59	53	2	0	11	0
790	200303008023	1.59184938765	48.13607597	-125.06334686	194.7618	Groundfish Slope and Shelf Combination Survey	2003	0	0	0	0	0	0	0	0	0	0	0	0	0	0	0	0	0	0	0	0	4	2	0	0	0	0	33	0	0	0	0	0	0	32	0	0	35	1	1	0	55	0
791	200303008026	1.707615248353	48.38203621	-124.92305756	117.1405	Groundfish Slope and Shelf Combination Survey	2003	0	0	0	0	0	0	0	0	0	0	0	0	0	0	0	0	0	0	0	0	1	0	0	0	0	0	211	0	0	0	0	0	0	219	0	0	15	17	0	0	8	0
792	200303008027	1.633075784007	48.26071167	-124.94883347	199.6406	Groundfish Slope and Shelf Combination Survey	2003	0	0	0	0	0	0	0	0	0	2	0	0	0	0	0	0	0	0	0	0	27	12	0	0	0	0	58	0	0	0	0	0	0	31	0	1	137	0	2	0	153	0
793	200303008031	1.7192516536	47.86285019	-124.95986176	111.2043	Groundfish Slope and Shelf Combination Survey	2003	0	0	0	0	0	0	0	0	0	27	0	0	0	0	0	0	0	0	1	0	1	21	0	0	0	0	24	0	20	0	0	0	0	29	0	88	112	17	27	0	41	0
794	200303008034	1.877064153965	47.63489532	-125.06895065	187.0703	Groundfish Slope and Shelf Combination Survey	2003	0	0	0	0	0	0	0	0	0	2631	0	0	0	0	0	0	0	0	0	0	2	12	0	0	0	0	98	0	0	0	0	0	0	5	1	0	80	47	3	0	95	0
795	200303008037	1.853410142068	47.02638245	-124.84376526	155.4036	Groundfish Slope and Shelf Combination Survey	2003	0	0	0	0	0	0	0	0	0	17	0	0	0	0	0	0	0	0	1	0	8	20	0	0	0	0	NA	0	0	0	0	0	0	42	0	53	163	2	0	0	43	0
796	200303008038	1.965840232614	46.93976784	-124.83172226	305.1937	Groundfish Slope and Shelf Combination Survey	2003	0	0	0	0	0	0	0	0	0	9	0	0	0	0	0	0	0	0	0	0	12	3	0	0	0	0	2	0	0	0	0	0	0	24	1	0	3	2	0	0	130	0
797	200303008039	1.74364424588	46.58316231	-124.40093994	88.4169	Groundfish Slope and Shelf Combination Survey	2003	0	0	0	0	0	0	0	0	0	91	0	0	0	0	0	0	0	0	3	0	1	2	0	0	0	0	0	0	98	0	0	0	0	26	0	1	18	8	9	0	50	0
798	200303008042	1.997418549775	46.11963654	-124.65266418	179.4055	Groundfish Slope and Shelf Combination Survey	2003	0	0	0	0	0	0	0	0	0	47	0	0	0	0	0	0	0	0	0	0	5	5	0	0	0	0	98	0	0	0	0	0	0	22	0	0	49	1	7	0	51	0
799	200303008046	1.83499242036	46.03141212	-124.332798	124.2861	Groundfish Slope and Shelf Combination Survey	2003	0	0	0	0	0	0	0	0	0	2	0	0	0	0	0	0	0	0	1	0	0	3	0	0	0	0	43	0	64	0	0	0	0	68	0	37	87	35	9	0	73	0
800	200303008047	1.66024454816	45.73855209	-124.38204193	153.4589	Groundfish Slope and Shelf Combination Survey	2003	0	0	0	0	0	0	0	0	0	0	0	0	0	0	0	0	0	0	0	0	2	7	0	0	0	0	5	0	1	0	0	0	0	36	0	2	59	6	0	0	63	0
801	200303008048	1.96412135985	45.55990982	-124.18698502	116.0771	Groundfish Slope and Shelf Combination Survey	2003	0	0	0	0	0	0	0	0	0	0	0	0	0	0	0	0	0	0	0	0	0	0	0	0	0	0	10	0	324	0	0	0	0	8	0	0	38	6	66	0	36	0
802	200303008049	2.0075601304	45.606575	-124.82149167	1053.915	Groundfish Slope and Shelf Combination Survey	2003	0	0	0	0	0	0	0	0	0	0	0	0	0	0	0	0	0	0	0	0	0	0	0	0	0	0	0	0	0	0	0	0	0	0	0	0	0	0	0	9	0	0
803	200303008051	1.647877157262	45.33712959	-124.5109787	398.0394	Groundfish Slope and Shelf Combination Survey	2003	0	0	0	1	0	0	0	0	0	0	0	0	0	0	0	0	0	0	0	0	0	0	0	0	0	0	0	0	0	0	0	0	0	2	0	0	24	0	0	0	40	0
804	200303008052	1.947916119945	45.13315773	-124.55474472	328.3829	Groundfish Slope and Shelf Combination Survey	2003	0	0	0	0	0	0	0	0	0	0	0	0	0	0	0	0	0	0	0	0	6	8	0	0	0	0	0	0	0	0	0	0	0	10	0	0	24	3	0	0	112	0
805	200303008053	1.799038313316	45.04554939	-124.68331528	338.4895	Groundfish Slope and Shelf Combination Survey	2003	0	0	0	0	0	0	0	0	0	0	0	0	0	0	0	0	0	0	0	0	0	0	0	0	0	0	0	0	0	0	0	0	0	2	0	0	5	0	0	0	92	0
806	200303008058	1.789259216735	44.34728622	-124.89975739	587.2333	Groundfish Slope and Shelf Combination Survey	2003	0	0	0	9	0	0	0	0	0	0	0	0	0	0	0	0	0	0	0	0	0	0	0	0	0	0	0	0	0	0	0	0	0	0	0	0	0	0	0	0	69	0
807	200303008060	1.73002150944	44.63276863	-124.66714096	241.9681	Groundfish Slope and Shelf Combination Survey	2003	0	0	0	0	0	0	0	0	0	1	0	0	0	0	0	0	0	0	0	0	1	1	0	0	0	0	2	0	0	0	0	0	0	2	0	0	9	0	0	0	17	0
808	200303008061	2.004016488192	44.77535248	-124.20194244	70.6407	Groundfish Slope and Shelf Combination Survey	2003	0	0	0	0	0	0	0	0	0	8	0	0	0	0	0	0	0	0	3	0	1	0	0	0	0	0	46	0	1291	0	0	0	0	0	0	0	0	24	56	0	3	0
809	200303008063	1.896994474952	44.57140732	-124.36381149	69.6011	Groundfish Slope and Shelf Combination Survey	2003	0	0	0	0	0	0	0	0	0	0	0	0	0	0	0	0	0	0	2	0	0	0	0	0	0	0	33	0	0	0	0	0	0	0	0	0	0	0	0	0	0	0
810	200303008064	1.870467324768	44.33571434	-124.3900032	82.0532	Groundfish Slope and Shelf Combination Survey	2003	0	0	0	0	0	0	0	0	0	0	0	0	0	0	0	0	0	0	0	0	0	1	0	0	0	0	22	0	755	0	0	0	0	0	0	0	5	1	100	0	407	0
811	200303008065	1.581074837186	44.1073513	-124.36066818	95.4345	Groundfish Slope and Shelf Combination Survey	2003	0	0	0	0	0	0	0	0	0	0	0	0	0	0	0	0	0	0	2	0	0	6	0	0	0	0	3	0	1745	0	0	0	0	4	0	0	11	8	100	0	132	0
812	200303008066	1.95904903087	43.81924438	-124.63465881	312.2067	Groundfish Slope and Shelf Combination Survey	2003	0	0	0	0	0	0	0	0	0	0	0	0	0	0	0	0	0	0	0	0	18	1	0	0	0	0	0	0	0	0	0	0	0	5	1	0	54	1	0	0	86	0
813	200303008070	1.67057799742	43.31737518	-124.78918457	578.0477	Groundfish Slope and Shelf Combination Survey	2003	0	0	0	14	0	0	0	0	0	0	0	0	0	0	0	0	0	0	0	0	6	0	0	1	0	0	0	0	0	0	0	0	0	2	0	0	0	0	0	0	19	0
814	200303008071	1.823645366	43.47712898	-124.63761902	262.0939	Groundfish Slope and Shelf Combination Survey	2003	0	0	0	1	0	0	0	0	0	2	0	0	0	0	0	0	0	0	1	0	38	9	0	0	0	0	0	0	0	0	0	0	0	120	0	0	113	0	0	0	709	0
815	200303008072	1.759670837516	42.95125198	-124.91016769	393.5112	Groundfish Slope and Shelf Combination Survey	2003	0	0	0	1	0	0	0	0	0	0	0	0	0	0	0	0	0	0	0	0	15	2	0	0	0	0	0	0	0	0	0	0	0	8	0	0	39	0	0	0	132	0
816	200303008073	1.68438254467	42.88893127	-124.79999924	230.4071	Groundfish Slope and Shelf Combination Survey	2003	0	0	0	0	0	1	0	0	0	1	0	0	0	0	0	0	0	0	0	0	13	25	0	0	0	0	43	0	0	0	0	0	0	5	0	0	27	0	0	0	168	0
817	200303008074	1.756186430227	42.99168587	-124.62839508	109.5833	Groundfish Slope and Shelf Combination Survey	2003	0	0	0	0	0	0	0	0	0	0	0	0	0	0	0	0	0	0	4	0	0	12	0	0	0	0	NA	0	51	0	0	0	0	36	0	0	12	22	61	0	160	0
818	200303008076	1.747144136619	42.72468567	-124.70638657	177.7229	Groundfish Slope and Shelf Combination Survey	2003	0	0	0	0	0	0	0	0	0	6	0	0	0	0	0	0	0	0	0	0	5	7	0	0	0	0	53	0	0	0	0	0	0	19	0	0	89	2	146	0	384	0
819	200303008079	1.798492608	42.41792297	-124.71160507	137.4958	Groundfish Slope and Shelf Combination Survey	2003	0	0	0	0	0	0	0	0	0	1	0	0	0	0	0	0	0	0	0	0	0	5	0	0	0	0	7	0	0	0	0	0	0	5	1	0	17	2	143	0	92	0
820	200303008081	1.637868200335	42.29453659	-124.81174469	592.1345	Groundfish Slope and Shelf Combination Survey	2003	0	0	0	7	0	0	0	0	0	0	0	0	0	0	0	0	0	0	0	0	1	1	0	0	0	0	1	0	0	0	0	0	0	0	0	0	0	0	0	3	38	0
821	200303008083	1.925821787579	42.23293304	-124.64723969	395.9658	Groundfish Slope and Shelf Combination Survey	2003	0	0	0	6	0	0	0	0	0	0	0	0	0	0	0	0	0	0	0	0	1	2	0	0	0	0	0	0	0	0	0	0	0	5	0	0	3	0	0	0	37	0
822	200303008084	1.865347805868	42.24419785	-124.47240829	98.2392	Groundfish Slope and Shelf Combination Survey	2003	0	0	0	0	0	0	0	0	0	1	0	0	0	0	0	0	0	0	4	0	1	17	0	0	0	1	2	0	42	0	0	0	0	1	0	0	31	31	215	0	61	0
823	200303008085	1.696820595	42.18650055	-124.7240448	570.9977	Groundfish Slope and Shelf Combination Survey	2003	0	0	0	29	0	0	0	0	0	0	0	0	0	0	0	0	0	0	0	0	2	6	0	0	0	0	0	0	0	0	0	0	0	0	0	0	0	0	0	1	156	0
824	200303008086	1.816266487266	42.05963326	-124.58712387	217.6989	Groundfish Slope and Shelf Combination Survey	2003	0	0	0	1	0	0	0	0	0	1	0	0	0	0	0	0	0	0	0	0	32	14	0	0	0	0	4	0	0	0	0	NA	0	9	0	0	62	2	0	0	253	0
825	200303008087	1.76322760908	42.05776405	-124.60383224	324.7923	Groundfish Slope and Shelf Combination Survey	2003	0	0	0	4	0	0	0	0	0	0	0	0	0	0	0	0	0	0	0	0	5	1	0	0	0	0	0	0	0	0	0	0	0	10	0	0	132	0	0	0	800	0
826	200303008093	1.84920624605	41.82995987	-124.55781174	483.7149	Groundfish Slope and Shelf Combination Survey	2003	0	0	0	25	0	0	0	0	0	0	0	0	0	0	0	0	0	0	0	0	0	1	0	0	0	0	0	0	0	0	0	0	0	0	0	0	39	0	0	0	408	0
827	200303008095	1.74688909376	41.56997299	-124.3130188	71.9748	Groundfish Slope and Shelf Combination Survey	2003	0	0	0	0	0	0	0	0	0	0	0	0	0	0	0	0	0	0	2	0	4	1	0	0	0	0	0	0	935	0	0	0	0	3	0	0	4	11	116	0	61	1
828	200303008096	1.884141208379	41.40097046	-124.39739609	112.2752	Groundfish Slope and Shelf Combination Survey	2003	0	0	0	0	0	0	0	0	0	0	0	0	0	0	0	0	0	0	0	0	1	12	0	0	0	1	6	0	271	0	0	0	0	21	0	0	92	22	248	0	150	0
829	200303008098	1.987552544	41.299575	-124.2551375	81.5309	Groundfish Slope and Shelf Combination Survey	2003	0	0	0	1	0	0	0	0	0	0	0	0	0	0	0	0	0	0	1	0	0	4	0	0	0	0	0	0	966	0	0	0	0	3	0	0	10	0	20	0	96	0
830	200303008100	1.921809395597	41.16182518	-124.48199463	781.5409	Groundfish Slope and Shelf Combination Survey	2003	0	0	0	13	0	0	0	0	0	0	0	0	0	0	0	0	0	0	0	0	0	0	0	0	0	0	0	0	0	0	0	0	0	0	0	0	0	0	0	4	0	0
831	200303008102	1.869903533617	40.60972214	-124.63225555	181.6712	Groundfish Slope and Shelf Combination Survey	2003	0	0	0	0	0	0	0	0	0	1	0	0	0	0	0	0	0	0	0	0	0	2	0	0	0	0	181	0	0	0	0	0	0	6	0	0	1	0	1	0	60	0
832	200303008103	1.801172067529	40.90923691	-124.47925949	419.7408	Groundfish Slope and Shelf Combination Survey	2003	0	0	0	29	0	0	0	0	0	0	0	0	0	0	0	0	0	0	0	0	0	5	0	0	0	0	0	0	0	0	0	0	0	4	0	0	80	0	0	0	100	0
833	200303008104	1.9022269512	40.80678749	-124.35173798	67.5752	Groundfish Slope and Shelf Combination Survey	2003	0	0	0	0	0	0	0	0	0	2	0	0	0	0	0	0	0	0	1	0	0	5	0	0	0	0	3	0	210	0	0	0	0	2	0	0	5	28	69	0	41	0
834	200303008105	1.724437684728	40.73846245	-124.49536514	194.1236	Groundfish Slope and Shelf Combination Survey	2003	0	0	0	0	0	0	0	0	0	284	0	0	0	0	0	0	0	0	0	0	2	20	0	0	0	0	48	0	1	0	0	0	0	6	0	0	64	12	93	0	200	0
835	200303008107	1.67592969164	40.22755432	-124.54223251	360.0138	Groundfish Slope and Shelf Combination Survey	2003	0	0	0	0	0	0	0	0	0	0	0	0	0	0	0	0	0	0	0	0	1	0	0	0	0	0	26	0	0	0	0	0	0	0	0	0	0	0	0	0	0	0
836	200303008109	1.832978257572	39.97339167	-124.63263333	1037.4812	Groundfish Slope and Shelf Combination Survey	2003	0	0	0	4	0	0	0	0	0	0	0	0	0	0	0	0	0	0	0	0	0	0	0	0	0	0	0	0	0	0	0	0	0	0	0	0	0	0	0	18	0	0
837	200303008112	1.82328566	39.57507083	-123.99434167	413.7648	Groundfish Slope and Shelf Combination Survey	2003	0	0	0	27	0	0	0	0	0	0	0	0	0	0	0	0	0	0	0	0	10	4	0	0	0	0	3	0	0	0	0	0	0	0	0	0	0	0	0	0	55	0
838	200303008113	1.690444188862	39.28104583	-123.931775	147.4229	Groundfish Slope and Shelf Combination Survey	2003	0	0	0	0	0	0	0	0	0	6479	0	0	0	0	0	0	0	0	0	0	1	19	0	0	0	0	34	0	12	0	0	0	0	0	0	0	17	26	94	0	60	0
839	200303008114	1.799264760909	39.247975	-124.00488333	445.7944	Groundfish Slope and Shelf Combination Survey	2003	0	0	0	4	0	0	0	0	0	0	0	0	0	0	0	0	0	0	0	0	7	11	0	0	0	0	0	0	0	0	0	0	0	3	0	0	36	0	0	0	599	0
840	200303008115	1.770848478095	39.1127875	-123.99270833	414.6162	Groundfish Slope and Shelf Combination Survey	2003	0	0	0	0	0	0	0	0	0	1	0	0	0	0	0	0	0	0	0	0	3	2	0	0	0	0	0	0	0	0	0	0	0	5	0	0	3	1	0	0	226	0
841	200303008116	1.75566675455	38.90385	-123.80962917	106.5363	Groundfish Slope and Shelf Combination Survey	2003	0	0	0	0	0	0	0	0	0	0	0	0	0	0	0	0	0	0	0	4	1	38	0	0	0	0	2	0	70	0	0	0	0	0	0	0	14	15	5	0	3	0
842	200303008117	1.852340206077	38.7780056	-123.81671906	146.4506	Groundfish Slope and Shelf Combination Survey	2003	0	0	0	0	0	0	0	0	0	0	0	0	0	0	0	0	0	0	0	0	0	3	0	0	0	0	4	0	33	0	0	0	0	0	0	0	10	1	12	0	36	0
843	200303008118	1.975501121	38.44581604	-123.52217102	171.5297	Groundfish Slope and Shelf Combination Survey	2003	0	0	0	0	0	0	0	0	0	0	0	0	0	0	0	0	0	0	0	0	0	15	0	0	0	0	5	0	1	0	0	0	0	0	0	0	49	11	32	0	203	0
844	200303008119	1.89382602717	38.15445518	-123.53055191	606.9481	Groundfish Slope and Shelf Combination Survey	2003	0	0	0	25	0	0	0	0	0	0	0	0	0	0	0	0	0	0	0	0	0	3	0	0	0	0	0	0	0	0	0	0	0	0	0	0	0	0	0	2	0	0
845	200303008122	1.693725563	38.06161308	-123.07696915	63.708	Groundfish Slope and Shelf Combination Survey	2003	0	0	0	0	0	0	0	0	0	1	0	0	0	0	0	0	0	0	3	24	0	6	0	0	0	1	17	0	4	0	0	0	0	0	0	0	0	7	95	0	0	4
846	200303008123	1.851737964	37.94146347	-123.13242722	92.7799	Groundfish Slope and Shelf Combination Survey	2003	0	0	0	0	0	0	0	0	0	11	0	0	0	0	0	0	0	0	0	11	0	4	0	0	0	0	20	0	212	0	0	0	0	0	0	0	3	12	777	0	28	0
847	200303008124	1.893708301212	37.49704361	-122.67602158	64.3395	Groundfish Slope and Shelf Combination Survey	2003	0	0	0	0	0	0	0	0	0	14	0	0	0	0	0	0	0	0	1	5	0	0	0	0	0	0	0	0	143	0	0	0	0	0	0	0	0	1	8	0	17	0
848	200303008125	1.671347595645	37.36653519	-122.86922836	168.1944	Groundfish Slope and Shelf Combination Survey	2003	0	0	0	0	0	0	0	0	0	0	0	0	0	0	0	0	0	0	1	0	2	39	0	0	0	0	2	0	5	0	0	0	0	0	0	0	81	3	93	0	283	0
849	200303008127	1.665157929861	37.07206917	-122.68957138	336.7107	Groundfish Slope and Shelf Combination Survey	2003	0	0	0	0	2	0	0	0	0	2	0	0	0	0	0	0	0	0	0	0	16	8	0	0	0	0	0	0	0	0	0	0	0	0	0	0	63	0	18	0	100	0
850	200303008128	1.790484686595	37.21135	-122.56035833	90.7164	Groundfish Slope and Shelf Combination Survey	2003	0	0	0	0	0	0	0	0	0	0	0	0	0	0	0	0	0	0	0	0	0	5	0	0	0	0	0	0	229	0	0	0	0	0	0	0	1	0	122	0	19	0
851	200303008129	1.71820497087	37.09888458	-122.47763824	94.8996	Groundfish Slope and Shelf Combination Survey	2003	0	0	0	0	0	0	0	0	0	0	0	0	0	0	0	0	0	0	0	4	0	5	0	0	0	0	0	0	8	0	0	0	0	0	0	0	2	1	19	0	22	0
852	200303008131	2.00414894143	36.31588333	-122.222425	927.1582	Groundfish Slope and Shelf Combination Survey	2003	0	0	0	12	0	0	0	0	0	0	0	0	0	0	0	0	0	0	0	0	0	0	0	0	0	0	0	0	0	0	0	0	0	0	0	0	0	0	0	10	0	0
853	200303008138	1.797803981259	35.40758896	-121.01935959	104.8742	Groundfish Slope and Shelf Combination Survey	2003	0	0	0	0	0	0	0	0	0	0	0	0	0	0	0	0	0	0	0	4	0	1	0	0	0	0	26	0	130	0	0	0	0	0	0	0	0	12	12	0	1	0
854	200303008139	1.733157629749	35.12579346	-121.11502075	542.5234	Groundfish Slope and Shelf Combination Survey	2003	0	0	0	25	6	0	0	0	0	0	0	0	0	0	0	0	0	0	0	0	0	6	0	0	0	0	0	0	0	0	0	0	0	0	0	0	0	0	0	0	18	0
855	200303008140	1.67452399488	34.9854908	-121.00046539	418.3081	Groundfish Slope and Shelf Combination Survey	2003	0	0	0	12	34	0	0	0	0	16	0	0	0	0	0	0	0	0	0	0	2	13	0	0	0	0	7	0	0	0	0	0	0	0	0	0	495	1	0	0	188	0
856	200303008142	1.881605071335	34.86440277	-121.13759613	563.1202	Groundfish Slope and Shelf Combination Survey	2003	0	0	0	13	6	0	0	0	0	0	0	0	0	0	0	0	0	0	0	0	0	3	0	0	0	0	0	0	0	0	0	0	0	0	0	0	0	0	0	0	1	0
857	200303008143	1.602337897447	34.82800293	-120.72206879	61.0414	Groundfish Slope and Shelf Combination Survey	2003	0	0	0	0	0	0	0	0	0	0	0	0	0	0	0	0	0	0	1	3	0	0	0	0	0	3	0	0	275	0	0	0	0	0	0	0	0	0	7	0	0	0
858	200303008144	1.7772836644	34.68105125	-120.84607697	169.0459	Groundfish Slope and Shelf Combination Survey	2003	0	0	0	0	0	0	0	0	0	1	0	0	0	0	0	0	0	0	1	1	1	5	0	0	0	0	31	0	115	0	0	0	0	0	0	0	0	8	24	0	8	0
859	200303008145	1.732389631286	34.6689949	-120.79156494	97.415	Groundfish Slope and Shelf Combination Survey	2003	0	0	0	0	0	0	1	0	0	0	0	0	0	0	0	0	0	0	2	5	0	2	0	0	0	0	0	0	694	0	0	0	0	0	0	0	0	10	8	0	2	0
860	200303008149	1.78039737111	34.27817154	-120.17388535	517.3743	Groundfish Slope and Shelf Combination Survey	2003	0	0	0	0	66	0	0	0	0	0	0	0	0	0	0	0	0	0	0	0	0	0	0	0	0	0	0	0	0	0	0	0	0	0	0	0	0	0	0	0	0	0
861	200303008150	1.651584265416	34.2176342	-120.32078171	468.4673	Groundfish Slope and Shelf Combination Survey	2003	0	0	0	0	48	0	0	0	0	0	0	0	0	0	0	0	0	0	0	0	0	0	0	0	0	0	0	0	0	0	0	0	0	0	0	0	1	0	0	0	0	0
862	200303008152	1.94680681232	34.17135429	-120.05580521	545.8532	Groundfish Slope and Shelf Combination Survey	2003	0	0	0	0	14	0	0	0	0	0	0	0	0	0	0	0	0	0	0	0	0	0	0	0	0	0	0	0	0	0	0	0	0	0	0	0	0	0	0	0	0	0
863	200303008159	1.667329294004	33.14758301	-120.34825134	543.4071	Groundfish Slope and Shelf Combination Survey	2003	0	0	0	0	0	0	0	0	0	0	0	0	0	0	0	0	0	0	0	0	1	2	0	0	0	0	0	0	0	0	0	0	0	0	0	0	0	0	0	0	0	0
864	200303008160	1.768801566456	33.56175804	-120.05014801	872.1836	Groundfish Slope and Shelf Combination Survey	2003	0	0	0	3	0	0	0	0	0	0	0	0	0	0	0	0	0	0	0	0	0	0	0	4	0	0	0	0	0	0	0	0	0	0	0	0	0	0	0	1	0	0
865	200303008161	1.599274613342	34.20873451	-119.48835754	85.7718	Groundfish Slope and Shelf Combination Survey	2003	0	0	0	0	0	0	0	0	0	0	0	0	0	0	0	0	0	0	0	7	0	0	0	0	0	0	4	0	48	0	10	0	1	0	0	0	0	3	33	0	0	0
866	200303008162	1.896439510086	34.27361679	-119.48761749	63.5034	Groundfish Slope and Shelf Combination Survey	2003	0	0	0	0	0	0	1	0	0	0	0	0	0	0	0	0	0	0	0	6	0	0	0	0	0	0	0	0	0	0	3	0	1	0	0	0	0	0	1	0	0	0
867	200303008164	1.8004164156	33.84498978	-118.58249283	148.8756	Groundfish Slope and Shelf Combination Survey	2003	0	0	0	0	0	0	0	0	0	0	0	0	0	0	1	0	0	0	0	0	0	0	0	0	0	1	2	0	71	0	1	0	0	0	0	0	1	0	6	0	0	0
868	200303008167	2.000368276472	33.3890686	-118.49044037	61.9145	Groundfish Slope and Shelf Combination Survey	2003	0	0	0	0	0	0	0	0	0	0	0	0	0	0	6	0	0	0	0	0	0	0	0	0	0	0	0	10	0	0	0	0	1	0	0	0	0	0	0	0	0	0
869	200303008174	1.7701008482	32.87487984	-117.35469818	323.0554	Groundfish Slope and Shelf Combination Survey	2003	0	0	0	0	0	0	0	0	0	4	0	0	0	0	0	0	0	0	0	0	1	1	0	0	0	0	1	0	0	0	0	0	0	0	0	0	6	0	6	0	9	0
870	200303010001	1.777901644134	46.02488518	-124.73903656	310.0056	Groundfish Slope and Shelf Combination Survey	2003	0	0	0	0	0	0	0	0	0	0	0	0	0	0	0	0	0	0	0	0	6	5	0	0	0	0	13	0	0	0	0	0	0	20	0	0	22	0	0	0	249	0
871	200303010002	1.685813875956	46.09617805	-124.77634811	564.9317	Groundfish Slope and Shelf Combination Survey	2003	0	0	0	11	0	0	0	0	0	0	0	0	0	0	0	0	0	0	0	0	2	1	0	0	0	0	0	0	0	0	0	0	0	0	0	0	0	0	0	0	0	0
872	200303010003	1.77759572226	46.66945267	-124.83653641	455.0565	Groundfish Slope and Shelf Combination Survey	2003	0	0	0	3	0	0	0	0	0	0	0	0	0	0	0	0	0	0	0	0	NA	1	0	0	0	0	0	0	0	0	0	0	0	0	0	0	0	0	0	0	4	0
873	200303010004	1.766348972238	46.81087112	-125.1644249	797.7154	Groundfish Slope and Shelf Combination Survey	2003	0	0	0	2	0	0	0	0	0	0	0	0	0	0	0	0	0	0	0	0	0	0	0	0	0	0	0	0	0	0	0	0	0	0	0	0	0	0	0	9	0	0
874	200303010005	1.682261758502	46.96303558	-124.90543365	171.6566	Groundfish Slope and Shelf Combination Survey	2003	0	0	0	0	0	0	0	0	0	0	0	0	0	0	0	0	0	0	0	0	8	13	0	0	0	0	2	0	0	0	0	0	0	15	0	0	38	0	0	0	69	0
875	200303010007	1.596093569184	47.52696609	-125.47392654	1285.238	Groundfish Slope and Shelf Combination Survey	2003	0	0	0	0	0	0	0	0	0	0	0	0	0	0	0	0	0	0	0	0	0	0	0	1	0	0	0	0	0	0	0	0	0	0	0	0	0	0	0	9	0	0
876	200303010009	1.648261315849	47.75960159	-125.59231567	1212.6088	Groundfish Slope and Shelf Combination Survey	2003	0	0	0	0	0	0	0	0	0	0	0	0	0	0	0	0	0	0	0	0	0	0	0	6	0	0	0	0	0	0	0	0	0	0	0	0	0	0	0	17	0	0
877	200303010011	1.5716117907	48.10528946	-125.76726913	428.1039	Groundfish Slope and Shelf Combination Survey	2003	0	0	0	3	0	0	0	0	0	0	0	0	0	0	0	0	0	0	0	0	1	5	0	0	0	0	0	0	0	0	0	0	0	0	0	0	0	0	0	2	25	0
878	200303010012	1.755005314067	47.85959816	-125.35722733	707.7769	Groundfish Slope and Shelf Combination Survey	2003	0	0	0	4	0	0	0	0	0	0	0	0	0	0	0	0	0	0	0	0	0	1	0	0	0	0	0	0	0	0	0	0	0	0	0	0	0	0	0	1	0	0
879	200303010013	1.63694316794	48.03984833	-125.57952118	179.7597	Groundfish Slope and Shelf Combination Survey	2003	0	0	0	0	0	0	0	0	0	0	0	0	0	0	0	0	0	0	0	0	2	0	0	0	0	0	219	0	0	0	0	0	0	2145	0	0	4	18	0	0	1	0
880	200303010018	1.644290527608	48.29243088	-125.44077301	128.0405	Groundfish Slope and Shelf Combination Survey	2003	0	0	0	0	0	0	0	0	0	203	0	0	0	0	0	0	0	0	0	0	7	10	0	0	0	0	106	0	0	0	0	0	0	252	0	0	48	19	8	0	32	0
881	200303010023	1.83608021976	48.33264351	-124.96357727	160.7259	Groundfish Slope and Shelf Combination Survey	2003	0	0	0	0	0	0	0	0	0	11	0	0	0	0	0	0	0	0	0	0	1	10	0	0	0	0	83	0	0	0	0	0	0	49	0	0	28	0	1	0	3	0
882	200303010024	1.820286825968	48.22864723	-124.95100784	175.7835	Groundfish Slope and Shelf Combination Survey	2003	0	0	0	0	0	0	0	0	0	44	0	0	0	0	0	0	0	0	0	0	8	11	0	0	0	0	25	0	0	0	0	0	0	52	0	123	81	0	1	0	51	0
883	200303010025	1.69844879512	48.18683243	-124.9187088	84.3921	Groundfish Slope and Shelf Combination Survey	2003	0	0	0	0	0	0	0	0	0	373	0	0	0	0	0	0	0	0	0	0	0	1	0	0	0	0	1	0	13	0	0	0	0	2	1	0	0	148	269	0	130	0
884	200303010028	1.797794890164	47.99502945	-124.87907791	65.1502	Groundfish Slope and Shelf Combination Survey	2003	0	0	0	0	0	0	0	0	0	157	0	0	0	0	0	0	0	0	0	0	1	3	0	0	0	0	0	0	1593	0	0	0	0	0	2	0	0	11	187	0	45	0
885	200303010029	1.65237954494	48.02493668	-125.07006073	125.7281	Groundfish Slope and Shelf Combination Survey	2003	0	0	0	0	0	0	0	0	0	14	0	0	0	0	0	0	0	0	2	0	0	5	0	0	0	0	1	0	0	0	0	0	0	103	0	18	464	14	11	0	55	0
886	200303010031	1.649128281444	47.82370949	-125.02975845	133.275	Groundfish Slope and Shelf Combination Survey	2003	0	0	0	0	0	0	0	0	0	9	0	0	0	0	0	0	0	0	1	0	3	4	0	0	0	0	0	0	0	0	0	0	0	236	0	17	70	37	0	0	77	0
887	200303010032	1.845652599252	47.785326	-124.84795761	93.6641	Groundfish Slope and Shelf Combination Survey	2003	0	0	0	0	0	0	0	0	0	66	0	0	0	0	0	0	0	0	0	0	0	8	0	0	0	0	17	0	84	0	0	0	0	5	0	6	25	13	102	0	74	0
888	200303010033	1.663299722588	47.7194875	-124.73659583	68.5587	Groundfish Slope and Shelf Combination Survey	2003	0	0	0	0	0	0	0	0	0	20	0	0	0	0	0	0	0	0	1	0	1	0	0	0	0	0	3	0	264	0	0	0	0	0	2	1	2	0	168	0	99	0
889	200303010034	1.658848934469	47.25602913	-124.71273804	114.78	Groundfish Slope and Shelf Combination Survey	2003	0	0	0	0	0	0	0	0	0	18	0	0	0	0	0	0	0	0	0	0	0	6	0	0	0	0	0	0	0	0	0	0	0	52	2	90	177	1	4	0	69	0
890	200303010035	1.86445552293	47.02112352	-124.43192581	56.9837	Groundfish Slope and Shelf Combination Survey	2003	0	0	0	0	0	0	0	0	0	49	0	0	0	0	0	0	0	0	5	0	1	0	0	0	0	0	45	0	978	0	0	0	0	2	2	0	3	4	271	0	176	0
891	200303010037	1.696552630989	46.39407917	-124.32449583	79.4771	Groundfish Slope and Shelf Combination Survey	2003	0	0	0	0	0	0	0	0	0	11	0	0	0	0	0	0	0	0	4	0	NA	2	0	0	0	0	12	0	408	0	0	0	0	13	0	0	2	6	0	0	293	0
892	200303010043	1.88277584754	45.99962807	-124.98536682	1263.7921	Groundfish Slope and Shelf Combination Survey	2003	0	0	0	0	0	0	0	0	0	0	0	0	0	0	0	0	0	0	0	0	0	0	0	15	0	0	0	0	0	0	0	0	0	0	0	0	0	0	0	7	0	0
893	200303010044	1.651418412878	45.91891098	-124.34429932	140.7445	Groundfish Slope and Shelf Combination Survey	2003	0	0	0	0	0	0	0	0	0	0	0	0	0	0	0	0	0	0	1	0	0	0	0	0	0	0	7	0	0	0	0	0	0	13	0	0	169	11	0	0	161	0
894	200303010045	1.713154256318	45.66397095	-124.31052017	144.3701	Groundfish Slope and Shelf Combination Survey	2003	0	0	0	0	0	0	0	0	0	0	0	0	0	0	0	0	0	0	0	0	3	16	0	0	0	0	4	0	0	0	0	0	0	35	0	16	239	1	0	0	211	0
895	200303010046	1.949168101647	45.45683479	-124.41799545	215.0962	Groundfish Slope and Shelf Combination Survey	2003	0	0	0	0	0	0	0	0	0	0	0	0	0	0	0	0	0	0	0	0	0	0	0	0	0	0	9	0	0	0	0	0	0	20	0	0	45	0	0	0	158	0
896	200303010047	1.7278269324	45.29330444	-124.4276123	383.2462	Groundfish Slope and Shelf Combination Survey	2003	0	0	0	0	0	0	0	0	0	0	0	0	0	0	0	0	0	0	0	0	1	1	0	0	0	0	0	0	0	0	0	0	0	1	0	0	0	0	0	0	17	0
897	200303010049	1.845481359571	45.25811958	-124.82449341	744.685	Groundfish Slope and Shelf Combination Survey	2003	0	0	0	14	0	0	0	0	0	0	0	0	0	0	0	0	0	0	0	0	0	0	0	0	0	0	0	0	0	0	0	0	0	0	0	0	0	0	0	3	0	0
898	200303010050	1.758056375634	45.09506798	-124.68386078	359.5097	Groundfish Slope and Shelf Combination Survey	2003	0	0	0	0	0	0	0	0	0	0	0	0	0	0	0	0	0	0	0	0	0	0	0	0	0	0	0	0	0	0	0	0	0	0	0	0	8	0	0	0	11	0
899	200303010051	1.63641343164	45.08516121	-124.95709229	914.9119	Groundfish Slope and Shelf Combination Survey	2003	0	0	0	3	0	0	0	0	0	0	0	0	0	0	0	0	0	0	0	0	0	0	0	1	0	0	0	0	0	0	0	0	0	0	0	0	0	0	0	5	0	0
900	200303010052	1.784968842384	44.93097687	-125.01838303	978.6616	Groundfish Slope and Shelf Combination Survey	2003	0	0	0	1	0	0	0	0	0	0	0	0	0	0	0	0	0	0	0	0	0	0	0	4	0	0	0	0	0	0	0	0	0	0	0	0	0	0	0	7	0	0
901	200303010053	1.829089764517	44.97203827	-124.9338913	742.7343	Groundfish Slope and Shelf Combination Survey	2003	0	0	0	12	0	0	0	0	0	0	0	0	0	0	0	0	0	0	0	0	0	0	0	0	0	0	0	0	0	0	0	0	0	0	0	0	0	0	0	5	0	0
902	200303010054	1.681945239837	44.86862564	-124.8231163	336.7726	Groundfish Slope and Shelf Combination Survey	2003	0	0	0	1	0	0	0	0	0	0	0	0	0	0	0	0	0	0	0	0	1	4	0	0	0	0	0	0	0	0	0	0	0	1	0	0	2	0	0	0	60	0
903	200303010055	1.75554010313	44.56789017	-124.91223145	598.0868	Groundfish Slope and Shelf Combination Survey	2003	0	0	0	3	0	0	0	0	0	0	0	0	0	0	0	0	0	0	0	0	0	1	0	0	0	0	0	0	0	0	0	0	0	0	0	0	0	0	0	2	0	0
904	200303010059	1.724991229953	44.20865	-124.21081667	60.26	Groundfish Slope and Shelf Combination Survey	2003	0	0	0	0	0	0	0	0	0	0	0	0	0	0	0	0	0	0	12	0	0	0	0	0	0	0	0	0	242	0	0	0	0	0	0	0	6	40	964	0	154	0
905	200303010061	1.648504437825	44.01951408	-124.94494629	298.1464	Groundfish Slope and Shelf Combination Survey	2003	0	0	0	0	0	0	0	0	0	0	0	0	0	0	0	0	0	0	0	0	7	3	0	0	0	0	0	0	0	0	0	0	0	5	0	0	1	0	9	0	132	0
906	200303010062	1.998176425604	43.94447708	-124.98781586	566.1099	Groundfish Slope and Shelf Combination Survey	2003	0	0	0	4	0	0	0	0	0	0	0	0	0	0	0	0	0	0	0	0	1	0	0	0	0	0	0	0	0	0	0	0	0	0	0	0	0	0	0	0	25	0
907	200303010063	1.664992766319	43.58411217	-124.85183334	670.6798	Groundfish Slope and Shelf Combination Survey	2003	0	0	0	14	0	0	0	0	0	0	0	0	0	0	0	0	0	0	0	0	0	0	0	1	0	0	0	0	0	0	0	0	0	0	0	0	0	0	0	4	0	0
908	200303010064	1.693965467929	43.67265511	-124.53819656	177.0481	Groundfish Slope and Shelf Combination Survey	2003	0	0	0	1	0	0	0	0	0	1	0	0	0	0	0	0	0	0	1	0	0	51	0	3	0	0	0	0	0	0	0	0	0	74	3	5	61	3	6	0	132	0
909	200303010067	1.614152902976	43.25316429	-124.794487	411.4296	Groundfish Slope and Shelf Combination Survey	2003	0	0	0	17	0	0	0	0	0	0	0	0	0	0	0	0	0	0	0	0	0	3	0	0	0	0	0	0	0	0	0	0	0	2	0	0	0	0	0	0	49	0
910	200303010070	1.73858003332	42.88740349	-124.85949707	278.6124	Groundfish Slope and Shelf Combination Survey	2003	0	0	0	1	0	0	0	0	0	18	0	0	0	0	0	0	0	0	0	0	14	6	0	0	0	0	10	0	0	0	0	0	0	1	0	0	4	0	0	0	61	0
911	200303010071	1.658628559211	42.79096794	-124.79459381	314.7652	Groundfish Slope and Shelf Combination Survey	2003	0	0	0	0	0	0	0	0	0	0	0	0	0	0	0	0	0	0	0	0	31	8	0	0	0	0	15	0	0	0	0	0	0	7	0	0	17	0	30	0	274	0
912	200303010072	1.593455136	42.64510155	-124.55502319	93.0179	Groundfish Slope and Shelf Combination Survey	2003	0	0	0	0	0	0	0	0	0	1	0	0	0	0	0	0	0	0	4	0	0	16	0	0	0	0	16	0	0	0	0	0	0	20	2	0	23	27	128	0	28	0
913	200303010073	1.578661251975	42.48216057	-124.766819	149.5703	Groundfish Slope and Shelf Combination Survey	2003	0	0	0	0	0	0	0	0	0	0	0	0	0	0	0	0	0	0	0	0	0	0	0	0	0	0	20	0	0	0	0	0	0	0	0	0	0	0	0	0	20	0
914	200303010074	1.887844574469	42.49399948	-124.8742981	942.6546	Groundfish Slope and Shelf Combination Survey	2003	0	0	0	5	0	0	0	0	0	0	0	0	0	0	0	0	0	0	0	0	0	0	0	0	0	0	0	0	0	0	0	0	0	0	0	0	0	0	0	10	0	0
915	200303010075	1.653983737	42.32683182	-124.70347977	399.2429	Groundfish Slope and Shelf Combination Survey	2003	0	0	0	15	0	0	0	0	0	0	0	0	0	0	0	0	0	0	0	0	3	1	0	0	0	0	0	0	0	0	0	0	0	0	0	0	0	0	0	0	85	0
916	200303010077	1.709456355277	42.17181396	-124.9063797	1006.5956	Groundfish Slope and Shelf Combination Survey	2003	0	0	0	21	0	0	0	0	0	0	0	0	0	0	0	0	0	0	0	0	0	0	0	1	0	0	0	0	0	0	0	0	0	0	0	0	0	0	0	16	0	0
917	200303010078	1.635334787072	42.18720627	-124.57496643	173.7609	Groundfish Slope and Shelf Combination Survey	2003	0	0	0	0	0	0	0	0	0	29	0	0	0	0	0	0	0	0	0	0	12	8	0	0	0	0	1	0	0	0	0	0	0	4	2	0	190	0	2	0	349	0
918	200303010079	1.676863156693	42.0227375	-124.63983536	458.7899	Groundfish Slope and Shelf Combination Survey	2003	0	0	0	4	0	0	0	0	0	0	0	0	0	0	0	0	0	0	0	0	0	1	0	0	0	0	0	0	0	0	0	0	0	0	0	0	5	0	0	0	132	0
919	200303010080	1.859482859767	41.88783073	-124.67985153	645.7708	Groundfish Slope and Shelf Combination Survey	2003	0	0	0	145	0	0	0	0	0	0	0	0	0	0	0	0	0	0	0	0	0	0	0	0	0	0	0	0	0	0	0	0	0	0	0	0	0	0	0	4	0	0
920	200303010081	1.64143543829	41.76664543	-124.51594925	419.7901	Groundfish Slope and Shelf Combination Survey	2003	0	0	0	12	0	0	0	0	0	1	0	0	0	0	0	0	0	0	0	0	8	0	0	0	0	0	0	0	0	0	0	0	0	0	0	0	0	0	0	0	158	0
921	200303010082	1.8302320272	41.62689209	-124.65044403	807.8822	Groundfish Slope and Shelf Combination Survey	2003	0	0	0	75	0	0	0	0	0	0	0	0	0	0	0	0	0	0	0	0	0	0	0	0	0	0	0	0	0	0	0	0	0	0	0	0	0	0	0	2	0	0
922	200303010083	1.652345469422	41.49295998	-124.55657578	634.5628	Groundfish Slope and Shelf Combination Survey	2003	0	0	0	56	0	2	0	0	0	0	0	0	0	0	0	0	0	0	0	0	0	0	0	0	0	0	0	0	0	0	0	0	0	0	0	0	0	0	0	3	12	0
923	200303010084	1.7001572632	41.63036728	-124.35669708	84.4811	Groundfish Slope and Shelf Combination Survey	2003	0	0	0	0	0	0	0	0	0	1	0	0	0	0	0	0	0	0	1	0	0	3	0	0	0	1	3	0	289	0	0	0	0	11	0	0	7	38	28	0	44	0
924	200303010085	1.71515276389	41.48680496	-124.48636627	190.1492	Groundfish Slope and Shelf Combination Survey	2003	0	0	0	0	0	0	0	0	0	0	0	0	0	0	0	0	0	0	0	0	0	19	0	0	0	0	0	0	0	0	0	0	0	25	0	0	31	0	0	0	256	0
925	200303010086	1.635820565274	41.45809364	-124.42313004	114.6991	Groundfish Slope and Shelf Combination Survey	2003	0	0	0	0	0	0	0	0	0	0	0	0	0	0	0	0	0	0	0	0	0	2	0	0	0	0	1	0	0	0	0	0	0	0	0	0	0	6	0	0	0	0
926	200303010087	1.923101064575	41.36392212	-124.19045639	60.4486	Groundfish Slope and Shelf Combination Survey	2003	0	0	0	0	0	0	0	0	0	5	0	0	0	0	0	0	0	0	0	0	0	1	0	0	0	0	32	0	544	0	0	0	0	0	0	0	4	24	124	0	65	0
927	200303010088	1.778116550616	41.19644737	-124.35762024	171.2034	Groundfish Slope and Shelf Combination Survey	2003	1	0	0	0	0	0	0	0	0	2	0	0	0	0	0	0	0	0	0	0	1	27	0	0	0	1	0	0	0	0	0	0	0	18	1	0	129	0	89	0	557	0
928	200303010092	1.818766811394	40.96915245	-124.50420761	492.3729	Groundfish Slope and Shelf Combination Survey	2003	0	0	0	11	0	0	0	0	0	0	0	0	0	0	0	0	0	0	0	0	2	1	0	0	0	0	0	0	0	0	0	0	0	0	0	0	5	0	0	0	101	0
929	200303010093	1.981740051181	40.76549911	-124.56857681	585.409	Groundfish Slope and Shelf Combination Survey	2003	0	0	0	21	0	0	0	0	0	0	0	0	0	0	0	0	0	0	0	0	0	0	0	0	0	0	0	0	0	0	0	0	0	0	0	0	1	0	0	2	105	0
930	200303010094	1.846915270893	40.70195007	-124.53815842	398.7753	Groundfish Slope and Shelf Combination Survey	2003	0	0	0	0	0	1	0	0	0	3	0	0	0	0	0	0	0	0	0	0	7	11	0	0	0	0	0	0	0	0	0	0	0	7	0	0	0	0	0	0	358	0
931	200303010097	1.795853514938	40.51427083	-124.64655833	231.1225	Groundfish Slope and Shelf Combination Survey	2003	0	0	0	0	0	0	0	0	0	1	0	0	0	0	0	0	0	0	0	0	16	25	0	0	0	0	5	0	0	0	0	0	0	15	0	0	6	0	21	0	227	0
932	200303010098	2.000504748	40.55302917	-124.633375	171.5826	Groundfish Slope and Shelf Combination Survey	2003	0	0	0	0	0	0	0	0	0	3	0	0	0	0	0	0	0	0	0	0	1	0	0	0	0	0	4	0	0	0	0	0	0	3	0	0	4	1	36	0	103	0
933	200303010101	1.75422519716	40.145998	-124.38831329	403.2876	Groundfish Slope and Shelf Combination Survey	2003	0	0	0	5	0	0	0	0	0	0	0	0	0	0	0	0	0	0	0	0	1	6	0	0	0	0	17	0	0	0	0	0	0	0	0	0	0	0	0	0	34	0
934	200303010103	1.792368399052	40.04939651	-124.25973129	279.8861	Groundfish Slope and Shelf Combination Survey	2003	0	0	0	3	0	0	0	0	0	177	0	0	0	0	0	0	0	0	0	0	3	16	0	0	0	0	22	0	0	0	0	0	0	39	0	0	30	0	0	0	NA	0
935	200303010104	1.600175003494	39.83774185	-123.96810913	117.8923	Groundfish Slope and Shelf Combination Survey	2003	0	0	0	0	0	0	0	0	0	544	0	0	0	0	0	0	0	0	0	0	0	18	0	0	0	0	17	0	0	0	0	0	0	0	0	0	0	0	0	0	0	0
936	200303010106	1.575997494167	39.28064537	-123.98666	381.4321	Groundfish Slope and Shelf Combination Survey	2003	0	0	0	2	0	0	0	0	0	1	0	0	0	0	0	0	0	0	0	0	10	2	0	0	0	0	0	0	0	0	0	0	0	0	0	0	19	0	0	0	168	0
937	200303010109	1.784318283	39.00885201	-123.92315674	140.9543	Groundfish Slope and Shelf Combination Survey	2003	0	0	0	0	0	0	0	0	0	3	0	0	1	0	0	0	0	0	0	0	1	5	0	0	0	0	1	0	53	0	0	0	0	0	0	0	8	11	117	0	27	0
938	200303010110	1.637824218154	38.61417083	-123.65017917	153.2005	Groundfish Slope and Shelf Combination Survey	2003	0	0	0	0	0	0	0	0	0	0	0	0	0	0	0	0	0	0	0	0	1	18	0	0	0	0	1	0	56	0	0	0	0	0	0	0	39	11	9	0	49	0
939	200303010111	1.727873804741	38.54332542	-123.42347336	101.4562	Groundfish Slope and Shelf Combination Survey	2003	0	0	0	0	0	0	0	0	0	20	0	0	0	0	0	0	0	0	6	0	0	17	0	0	0	0	4	0	15	0	0	0	0	0	0	0	25	15	45	0	25	0
940	200303010112	1.854872766	38.43462753	-123.68432617	737.9792	Groundfish Slope and Shelf Combination Survey	2003	0	0	0	69	0	0	0	0	0	0	0	0	0	0	0	0	0	0	0	1	0	6	0	0	0	0	0	0	0	0	0	0	0	0	0	0	0	0	0	6	0	0
941	200303010113	1.678703241696	38.20596123	-123.3755455	178.4989	Groundfish Slope and Shelf Combination Survey	2003	0	0	0	2	0	0	0	0	0	0	0	0	0	0	0	0	0	0	0	0	0	1	0	0	0	0	1	0	0	0	0	0	0	0	0	0	7	16	15	0	89	0
942	200303010114	1.583777129356	38.00731659	-123.19585419	105.5363	Groundfish Slope and Shelf Combination Survey	2003	0	0	0	0	0	0	0	0	0	0	0	0	0	0	0	0	0	0	0	3	0	8	0	0	0	0	10	0	198	0	0	0	0	0	0	0	58	27	113	0	26	0
943	200303010115	1.68325063974	37.7951355	-122.8823967	58.4892	Groundfish Slope and Shelf Combination Survey	2003	0	0	0	0	0	0	0	0	0	1	0	0	0	0	0	0	0	0	28	1	0	0	0	0	0	0	4	0	0	0	0	0	0	0	0	0	0	7	144	0	20	0
944	200303010119	1.651003550154	37.377025	-122.55134167	63.6213	Groundfish Slope and Shelf Combination Survey	2003	0	0	0	0	0	0	0	0	0	0	0	0	0	0	0	0	0	0	0	8	0	0	1	0	0	3	1	0	133	0	0	0	0	0	0	0	0	2	56	0	18	0
945	200303010120	1.687787350044	37.15222931	-122.56393433	99.6437	Groundfish Slope and Shelf Combination Survey	2003	0	0	0	0	0	0	0	0	0	5	0	0	0	0	0	0	0	0	0	9	0	0	0	0	0	0	1	0	91	0	0	0	0	0	0	0	5	8	622	0	15	0
946	200303010121	1.608201699348	36.96137047	-122.39236069	205.9754	Groundfish Slope and Shelf Combination Survey	2003	0	0	0	0	0	0	0	0	0	0	0	0	0	0	0	0	0	0	0	0	0	7	0	0	1	0	1	0	5	0	0	0	0	0	0	0	30	12	27	0	65	0
947	200303010122	1.628295270465	36.80801582	-121.820755	36.1485	Groundfish Slope and Shelf Combination Survey	2003	0	0	0	0	0	0	0	0	0	1	0	0	0	0	0	0	0	0	5	5	0	0	0	0	0	1	0	0	288	0	0	1	0	0	0	0	0	6	41	0	0	12
948	200303010123	1.851898388088	36.498325	-122.10976667	991.9784	Groundfish Slope and Shelf Combination Survey	2003	0	0	0	5	0	0	0	0	0	0	0	0	0	0	0	0	0	0	0	0	0	1	0	1	0	0	0	0	0	0	0	0	0	0	0	0	0	0	0	18	0	0
949	200303010124	1.801854474417	36.34662083	-122.0739375	335.0221	Groundfish Slope and Shelf Combination Survey	2003	0	0	0	2	0	0	0	0	0	0	0	0	0	0	0	0	0	0	0	0	5	4	0	0	0	0	250	0	0	0	0	0	0	0	0	0	1	3	38	0	138	0
950	200303010126	1.857645028404	36.1420784	-121.91707611	953.1857	Groundfish Slope and Shelf Combination Survey	2003	0	0	2	0	0	0	0	0	0	0	0	0	0	0	0	0	0	0	0	0	0	0	0	2	0	0	0	0	0	0	0	0	0	0	0	0	0	0	0	17	0	0
951	200303010127	1.59213967384	35.99672127	-121.60469818	350.2574	Groundfish Slope and Shelf Combination Survey	2003	0	0	0	13	0	0	0	0	0	0	0	0	0	0	0	0	0	0	0	0	0	6	0	0	0	0	8	0	0	0	0	0	0	0	0	0	0	0	0	0	4	0
952	200303010129	1.83182034346	35.34353065	-121.49245834	889.2741	Groundfish Slope and Shelf Combination Survey	2003	0	0	0	0	0	0	0	0	0	0	0	0	0	0	0	0	0	0	0	0	0	0	0	1	0	0	0	0	0	0	0	0	0	0	0	0	0	0	0	8	0	0
953	200303010130	1.622790478295	35.50747681	-121.13314819	93.2982	Groundfish Slope and Shelf Combination Survey	2003	0	0	0	0	0	0	0	0	0	0	0	0	0	0	0	0	0	0	0	0	0	0	NA	0	0	0	13	0	794	0	0	0	0	0	0	0	0	24	29	0	3	0
954	200303010131	1.594323535	35.15973091	-121.12961197	543.9266	Groundfish Slope and Shelf Combination Survey	2003	0	0	0	57	6	0	0	0	0	0	0	0	0	0	0	0	0	0	0	0	1	20	0	0	0	0	0	0	0	0	0	0	0	0	0	0	0	0	0	0	1	0
955	200303010132	1.765300182312	35.04528618	-121.03746033	449.3983	Groundfish Slope and Shelf Combination Survey	2003	0	0	0	2	6	0	0	0	0	0	0	0	0	0	0	0	0	0	0	0	6	44	0	0	0	0	3	0	0	0	0	0	0	0	0	0	0	0	0	0	28	0
956	200303010133	1.71844905596	34.94430542	-121.04333878	474.9594	Groundfish Slope and Shelf Combination Survey	2003	0	0	0	30	33	0	0	0	0	0	0	0	0	0	0	0	0	0	0	0	4	8	0	0	0	0	0	0	0	0	0	0	0	0	0	0	0	0	0	0	88	0
957	200303010134	1.714723437694	34.96557426	-120.77334213	84.4496	Groundfish Slope and Shelf Combination Survey	2003	0	0	0	0	0	0	0	0	0	0	0	0	0	0	0	0	0	0	0	14	0	0	0	0	0	1	6	0	0	0	0	0	0	0	0	0	0	11	54	0	2	0
958	200303010135	1.804026979664	34.60142708	-121.12171936	791.8267	Groundfish Slope and Shelf Combination Survey	2003	0	0	0	9	1	0	0	0	0	0	0	0	0	0	0	0	0	0	0	1	0	0	0	0	0	0	0	0	0	0	0	0	0	0	0	0	0	0	0	2	0	0
959	200303010136	1.900581017728	34.73204422	-120.90706253	247.0325	Groundfish Slope and Shelf Combination Survey	2003	0	0	0	0	0	0	0	0	0	0	0	0	0	0	0	0	0	0	0	0	3	3	0	0	0	0	1	0	0	0	0	0	0	0	0	0	71	26	12	0	193	0
960	200303010137	1.878233930955	34.75505943	-120.69275657	51.2903	Groundfish Slope and Shelf Combination Survey	2003	0	0	0	0	0	0	0	0	0	0	0	0	0	0	0	0	0	0	0	2	0	0	0	0	0	1	6	0	229	0	0	0	0	0	0	0	0	3	12	0	0	0
961	200303010138	1.772234031798	34.52628333	-120.64489583	67.7949	Groundfish Slope and Shelf Combination Survey	2003	0	0	0	0	0	0	0	0	0	0	0	0	0	0	0	0	0	0	0	5	0	0	0	0	0	0	0	0	280	0	0	0	0	0	0	0	0	0	37	0	0	0
962	200303010139	1.807916528	34.46675682	-120.71090317	341.513	Groundfish Slope and Shelf Combination Survey	2003	0	0	0	4	18	0	0	0	0	0	0	0	0	0	0	0	0	0	0	0	3	14	0	0	0	0	1	0	0	0	0	0	0	0	0	0	0	0	0	0	8	0
963	200303010141	1.836819903222	34.37570763	-120.29588699	264.7112	Groundfish Slope and Shelf Combination Survey	2003	0	0	0	0	6	0	0	0	0	0	0	0	0	0	0	0	0	0	0	0	0	15	0	0	0	0	5	0	0	0	0	0	0	0	0	0	49	0	0	0	2	0
964	200303010142	1.663942893844	34.39433098	-119.95658875	75.2663	Groundfish Slope and Shelf Combination Survey	2003	0	0	0	0	0	0	0	0	0	0	0	0	0	2	0	0	0	0	0	0	0	3	0	0	0	0	0	0	212	0	1	0	0	0	0	0	0	0	15	0	0	0
965	200303010146	1.610184126707	34.24213409	-119.72101593	177.6174	Groundfish Slope and Shelf Combination Survey	2003	0	0	0	0	0	0	0	0	0	0	0	0	0	0	0	0	0	0	0	0	0	1	0	0	0	0	3	0	27	0	0	0	0	0	0	0	2	2	34	0	2	0
966	200303010147	1.58701915606	34.17233276	-119.76929092	373.246	Groundfish Slope and Shelf Combination Survey	2003	0	0	0	0	184	0	0	0	0	4	0	0	0	0	0	0	0	0	0	0	0	8	0	0	0	0	1	0	0	0	0	0	0	0	0	0	71	0	0	0	0	0
967	200303010148	1.6932947461	33.10650444	-120.20848465	574.6056	Groundfish Slope and Shelf Combination Survey	2003	0	0	0	NA	0	0	0	0	0	0	0	0	0	0	0	0	0	0	0	0	0	0	0	0	0	0	0	0	0	0	0	0	0	0	0	0	0	0	0	0	0	0
968	200303010151	1.61417181901	33.58355904	-119.76092911	641.4868	Groundfish Slope and Shelf Combination Survey	2003	0	0	0	36	0	0	0	0	0	0	0	0	0	0	0	0	0	0	0	0	0	0	0	0	0	0	0	0	0	0	0	0	0	0	0	0	0	0	0	0	0	0
969	200303010152	1.673811128952	33.96905327	-118.65549088	195.8381	Groundfish Slope and Shelf Combination Survey	2003	0	0	0	0	0	0	0	0	0	0	0	0	0	3	0	0	0	0	0	0	0	0	0	0	0	0	4	0	0	0	1	0	0	0	0	0	56	0	5	0	3	0
970	200303010154	1.596911873092	33.91101074	-118.53582382	61.5806	Groundfish Slope and Shelf Combination Survey	2003	0	0	0	0	0	0	0	0	0	0	0	0	0	0	0	0	0	0	0	1	0	0	0	0	0	1	8	0	76	0	15	1	0	0	0	0	0	0	85	0	0	0
971	200303010157	1.673080496334	33.52615738	-118.76602173	394.5371	Groundfish Slope and Shelf Combination Survey	2003	0	0	0	4	0	0	0	0	0	0	0	0	0	0	0	0	0	0	0	0	2	0	0	0	0	0	2	0	0	0	0	0	0	0	0	0	0	0	0	0	4	0
972	200303010160	1.604291163153	33.2729454	-117.71649551	763.4923	Groundfish Slope and Shelf Combination Survey	2003	0	0	1	10	0	0	0	0	0	0	0	0	0	0	0	0	0	0	0	0	0	0	0	0	0	0	0	0	0	0	0	0	0	0	0	0	0	0	0	0	0	0
973	200303010161	1.659818282225	33.36325455	-117.63560486	59.9385	Groundfish Slope and Shelf Combination Survey	2003	0	0	0	0	0	0	0	0	0	0	0	0	0	0	0	0	0	0	0	9	0	0	0	0	0	0	0	0	94	0	4	2	0	0	0	0	0	0	27	0	0	0
974	200303010162	1.647333733	33.25471268	-117.49062703	34.9251	Groundfish Slope and Shelf Combination Survey	2003	0	0	0	0	0	0	0	0	0	0	0	0	0	1	0	0	0	0	0	4	0	0	0	0	0	0	0	0	5	7	8	5	NA	0	0	0	0	0	1	0	0	0
975	200303010163	1.8358984842	32.7745266	-117.30756378	59.389	Groundfish Slope and Shelf Combination Survey	2003	0	0	0	0	0	0	0	0	0	0	0	0	0	6	0	0	0	0	0	0	0	0	0	0	0	0	3	0	20	0	5	0	0	0	0	0	0	0	2	0	0	0
976	200403008004	1.912719579042	45.69522095	-124.5620575	211.3217	Groundfish Slope and Shelf Combination Survey	2004	0	0	0	0	0	0	0	0	0	0	0	0	0	0	0	0	0	0	0	0	1	7	0	0	0	0	3	0	0	0	0	0	0	32	0	4	18	1	0	0	166	0
977	200403008005	1.87442982949	45.79205833	-124.56089167	180.2371	Groundfish Slope and Shelf Combination Survey	2004	0	0	0	0	0	0	0	0	0	3	0	0	0	0	0	0	0	0	0	0	3	6	0	0	0	0	6	0	0	0	0	0	0	24	0	1	71	15	0	0	142	0
978	200403008007	1.877735478516	46.03134155	-124.56162643	157.6739	Groundfish Slope and Shelf Combination Survey	2004	0	0	0	0	0	0	0	0	0	14	0	0	0	0	0	0	0	0	0	0	4	15	0	0	0	0	4	0	0	0	0	0	0	28	0	14	70	4	0	0	114	0
979	200403008008	1.9276149705	46.21694583	-124.91979167	851.4534	Groundfish Slope and Shelf Combination Survey	2004	0	0	0	3	0	0	0	0	0	0	0	0	0	0	0	0	0	0	0	0	0	0	0	0	0	0	0	0	0	0	0	0	0	0	0	0	0	0	0	7	0	0
980	200403008009	1.74339056705	46.418475	-124.7653625	1296.5375	Groundfish Slope and Shelf Combination Survey	2004	0	0	0	0	0	0	0	0	0	0	0	0	0	0	0	0	0	0	0	0	0	0	0	2	0	0	0	0	0	0	0	0	0	0	0	0	0	0	0	11	0	0
981	200403008013	1.795738556424	47.49351311	-125.51852417	1428.385	Groundfish Slope and Shelf Combination Survey	2004	0	0	0	0	0	0	0	0	0	0	0	0	0	0	0	0	0	1	0	0	0	0	0	2	0	0	0	0	0	0	0	0	0	0	0	0	0	0	0	3	0	0
982	200403008019	1.94919152109	48.32761667	-125.06698333	196.02	Groundfish Slope and Shelf Combination Survey	2004	0	0	0	0	0	0	0	0	0	21	0	0	0	0	0	0	0	0	0	0	2	10	0	0	0	0	NA	0	0	0	0	0	0	349	0	3	19	0	1	0	2	0
983	200403008021	1.981360833008	48.03611667	-125.082475	133.2327	Groundfish Slope and Shelf Combination Survey	2004	0	0	0	0	0	0	0	0	0	352	0	0	0	0	0	0	0	0	4	0	0	7	0	0	0	0	6	0	0	0	0	0	0	57	1	13	226	5	8	0	15	0
984	200403008022	1.928620294092	47.96354866	-125.16193008	159.9563	Groundfish Slope and Shelf Combination Survey	2004	0	0	0	0	0	0	0	0	0	NA	0	0	0	0	0	0	0	0	0	0	2	12	0	0	0	0	8	0	0	0	0	0	0	29	0	14	66	0	2	0	21	0
985	200403008026	1.750235667345	47.8850956	-124.78844452	62.7209	Groundfish Slope and Shelf Combination Survey	2004	0	0	0	0	0	0	0	0	0	15	0	0	0	0	0	0	0	0	0	0	13	1	0	0	0	0	15	0	121	0	0	0	0	10	0	0	0	3	84	0	111	0
986	200403008028	1.6057012326	47.49928665	-124.63237381	69.1415	Groundfish Slope and Shelf Combination Survey	2004	0	0	0	0	0	0	0	0	0	24	0	0	0	0	0	0	0	0	1	0	2	3	0	0	0	0	1	0	138	0	0	0	0	7	0	0	1	12	76	0	878	0
987	200403008029	1.987436800962	47.37059021	-124.57829285	69.8905	Groundfish Slope and Shelf Combination Survey	2004	0	0	0	0	0	0	0	0	0	91	0	0	0	0	0	0	0	0	0	0	1	2	0	0	0	0	4	0	336	0	0	0	0	8	0	0	1	26	482	0	439	0
988	200403008030	1.755182351073	47.32972527	-124.70438385	116.8923	Groundfish Slope and Shelf Combination Survey	2004	0	0	0	0	0	0	0	0	0	20	0	0	0	0	0	0	0	0	0	0	0	9	0	0	0	0	0	0	0	0	0	0	0	36	0	54	66	3	1	0	83	0
989	200403008035	1.8047593692	46.72489929	-124.43430328	87.6739	Groundfish Slope and Shelf Combination Survey	2004	0	0	0	0	0	0	0	0	0	6	0	0	0	0	0	0	0	0	3	0	0	5	0	0	0	0	0	0	61	0	0	0	0	29	0	2	36	12	7	0	162	0
990	200403008040	1.7108337865	45.78259167	-124.3847375	152.1938	Groundfish Slope and Shelf Combination Survey	2004	0	0	0	0	0	0	0	0	0	1	0	0	0	0	0	0	0	0	0	0	6	24	0	0	0	0	6	0	0	0	0	0	0	35	0	25	73	3	0	0	20	0
991	200403008041	1.874759958687	45.693125	-124.18066667	112.2483	Groundfish Slope and Shelf Combination Survey	2004	0	0	0	0	0	0	0	0	0	0	0	0	0	0	0	0	0	0	0	0	0	1	0	0	0	0	17	0	187	0	0	0	0	12	0	1	16	4	49	0	36	0
992	200403008043	1.7238537855	45.55093333	-124.18875	119.9596	Groundfish Slope and Shelf Combination Survey	2004	0	0	0	0	0	0	0	0	0	0	0	0	0	0	0	0	0	0	0	0	0	2	0	0	0	0	3	0	266	0	0	0	0	10	0	0	24	2	8	0	35	0
993	200403008044	1.96623659904	45.43343925	-124.63977814	467.4566	Groundfish Slope and Shelf Combination Survey	2004	0	0	0	0	0	0	0	0	0	0	0	0	0	0	0	0	0	0	0	0	2	0	0	0	0	0	0	0	0	0	0	0	0	0	0	0	0	0	0	0	4	0
994	200403008045	1.830053856995	45.2969375	-124.7788375	602.3222	Groundfish Slope and Shelf Combination Survey	2004	0	0	0	15	0	0	0	0	0	0	0	0	0	0	0	0	0	0	0	0	0	0	0	NA	0	0	0	0	0	0	0	0	0	0	0	0	0	0	0	0	16	0
995	200403008047	1.932966472242	45.203925	-124.64708333	370.9513	Groundfish Slope and Shelf Combination Survey	2004	0	0	0	0	0	0	0	0	0	0	0	0	0	0	0	0	0	0	0	0	NA	1	0	0	0	0	0	0	0	0	0	0	0	2	0	0	7	1	0	0	353	0
996	200403008048	1.65830976927	45.30695724	-124.43476868	384.4329	Groundfish Slope and Shelf Combination Survey	2004	0	0	0	0	0	0	0	0	0	0	0	0	0	0	0	0	0	0	0	0	NA	1	0	0	0	0	0	0	0	0	0	0	0	7	0	0	24	0	0	0	8	0
997	200403008052	1.933365652278	44.84636307	-124.7213707	497.1083	Groundfish Slope and Shelf Combination Survey	2004	0	0	0	4	0	0	0	0	0	0	0	0	0	0	0	0	0	0	0	0	0	0	0	0	0	0	0	0	0	0	0	0	0	2	0	0	0	0	0	0	62	0
998	200403008053	1.969999747	44.80435371	-124.62071991	333.4484	Groundfish Slope and Shelf Combination Survey	2004	0	0	0	0	0	0	0	0	0	2	0	0	0	0	0	0	0	0	0	0	7	3	0	0	0	0	1	0	0	0	0	0	0	23	0	0	51	0	0	0	50	0
999	200403008057	1.95342745697	44.36610794	-124.39378357	81.884	Groundfish Slope and Shelf Combination Survey	2004	0	0	0	0	0	0	0	0	0	0	0	0	0	0	0	0	0	0	3	0	0	1	0	0	0	0	26	0	901	0	0	0	0	0	0	0	0	30	171	0	81	0
1000	200403008061	1.857365633551	44.29556656	-124.58780289	99.1392	Groundfish Slope and Shelf Combination Survey	2004	0	0	0	0	0	0	0	0	0	0	0	0	0	0	0	0	0	0	0	0	0	0	0	0	0	0	6	0	35	0	0	0	0	2	2	0	1	6	30	0	15	0
1001	200403008064	1.801853986694	43.68172646	-124.85470963	785.9679	Groundfish Slope and Shelf Combination Survey	2004	0	0	0	5	0	0	0	0	0	0	0	0	0	0	0	0	0	0	0	0	0	0	0	0	0	0	0	0	0	0	0	0	0	0	0	0	0	0	0	2	0	0
1002	200403008067	1.821803050999	43.67460833	-124.460175	131.7826	Groundfish Slope and Shelf Combination Survey	2004	0	0	0	0	0	0	0	0	0	0	0	0	0	0	0	0	0	0	0	0	0	0	0	0	0	0	NA	0	148	0	0	0	0	6	0	0	86	15	68	0	127	0
1003	200403008071	1.745498579133	43.03006363	-124.85434341	235.1502	Groundfish Slope and Shelf Combination Survey	2004	0	0	0	1	0	0	0	0	0	0	0	0	0	0	0	0	0	0	0	0	3	9	0	0	0	0	31	0	0	0	0	0	0	7	0	0	154	0	12	0	257	0
1004	200403008074	1.814456262	42.59678268	-124.64186859	126.1576	Groundfish Slope and Shelf Combination Survey	2004	0	0	0	0	0	0	0	0	0	0	0	0	0	0	0	0	0	0	3	0	0	9	0	0	0	0	8	0	40	0	0	0	0	73	0	0	70	15	131	0	470	0
1005	200403008075	1.9117872865	42.38936615	-124.7394371	303.645	Groundfish Slope and Shelf Combination Survey	2004	0	0	0	6	0	0	0	0	0	2	0	0	0	0	0	0	0	0	0	0	14	15	0	0	0	0	4	0	0	0	0	0	0	8	0	0	3	0	0	0	156	0
1006	200403008076	1.797534188994	42.33296776	-124.70172501	385.4845	Groundfish Slope and Shelf Combination Survey	2004	0	0	0	14	0	0	0	0	0	1	0	0	0	0	0	0	0	0	0	0	19	15	0	0	0	0	0	0	0	0	0	0	0	8	0	0	5	0	0	0	137	0
1007	200403008079	1.98594913536	42.16335417	-124.5496625	145.4136	Groundfish Slope and Shelf Combination Survey	2004	0	0	0	1	0	0	0	0	0	0	0	0	0	0	0	0	0	0	5	0	0	12	0	0	0	0	6	0	9	0	0	0	0	25	0	0	253	2	94	0	1072	0
1008	200403008081	1.859819093952	42.09861565	-124.80677795	706.9202	Groundfish Slope and Shelf Combination Survey	2004	0	0	0	28	0	0	0	0	0	0	0	0	0	0	0	0	0	0	0	0	0	0	0	0	0	0	0	0	0	0	0	0	0	0	0	0	0	0	0	5	0	0
1009	200403008082	1.91131627742	42.06682968	-124.58174133	175.7894	Groundfish Slope and Shelf Combination Survey	2004	0	0	0	0	0	0	0	0	0	0	0	0	0	0	0	0	0	0	1	0	4	1	0	0	0	0	22	0	0	0	0	0	0	10	0	0	134	0	1	0	30	0
1010	200403008085	1.869232670896	41.65777016	-124.48546982	254.203	Groundfish Slope and Shelf Combination Survey	2004	0	0	0	0	0	0	0	0	0	4	0	0	0	0	0	0	0	0	0	0	28	24	0	0	0	0	0	0	0	0	0	0	0	14	1	0	76	0	0	0	561	0
1011	200403008087	1.77380202928	41.72387886	-124.48375702	273.2924	Groundfish Slope and Shelf Combination Survey	2004	0	0	0	20	0	0	0	0	0	1	0	0	0	0	0	0	0	0	0	0	20	14	0	0	0	0	0	0	0	0	0	0	0	18	0	0	68	3	1	0	450	0
1012	200403008089	1.891632426464	42.02412415	-124.44851685	97.6058	Groundfish Slope and Shelf Combination Survey	2004	0	0	0	0	0	0	0	0	0	0	0	0	0	0	0	0	0	0	2	0	0	9	0	0	0	0	1	0	176	0	0	0	0	10	0	1	44	68	310	0	174	0
1013	200403008095	1.917162946972	39.97588921	-124.15820313	129.1334	Groundfish Slope and Shelf Combination Survey	2004	0	0	0	0	0	0	0	0	0	3	0	0	0	0	0	0	0	0	2	0	0	12	0	0	0	0	4	0	22	0	0	0	0	0	0	0	1	16	31	0	63	0
1014	200403008097	1.64230923775	39.50926208	-123.95767593	162.0053	Groundfish Slope and Shelf Combination Survey	2004	0	0	0	0	0	0	0	0	0	151	0	0	0	0	0	0	0	0	0	0	1	43	0	0	0	0	0	0	0	0	0	0	0	1	0	0	7	12	0	0	139	0
1015	200403008098	1.89364896023	39.33489609	-123.86057663	101.1725	Groundfish Slope and Shelf Combination Survey	2004	0	0	0	0	0	0	0	0	0	5	0	0	0	0	0	0	0	0	3	1	0	50	0	0	0	0	5	0	55	0	0	0	0	0	0	0	12	13	39	0	15	0
1016	200403008100	1.938654198256	39.30235417	-124.16405	922.9215	Groundfish Slope and Shelf Combination Survey	2004	0	0	4	7	0	0	0	0	0	0	0	0	0	0	0	0	0	0	0	0	0	1	0	0	0	0	0	0	0	0	0	0	0	0	0	0	0	0	0	24	0	0
1017	200403008101	1.806885799602	39.17446899	-123.95978546	253.5393	Groundfish Slope and Shelf Combination Survey	2004	0	0	0	0	0	0	0	0	0	NA	0	0	0	0	0	0	0	0	0	0	6	47	0	0	0	0	3	0	0	0	0	0	0	6	0	0	28	22	0	0	211	0
1018	200403008102	1.986909195395	39.0772	-124.09083333	858.8713	Groundfish Slope and Shelf Combination Survey	2004	0	0	0	8	0	0	0	0	0	1	0	0	0	0	0	0	0	0	0	0	0	0	0	0	0	0	0	0	0	0	0	0	0	0	0	0	0	0	0	19	0	0
1019	200403008104	1.76323829608	38.93857574	-123.99258423	404.0482	Groundfish Slope and Shelf Combination Survey	2004	0	0	0	0	0	0	0	0	0	0	0	0	0	0	0	0	0	0	0	0	8	1	0	0	0	0	0	0	0	0	0	0	0	3	0	0	1	16	2	0	65	0
1020	200403008105	1.915200646716	38.88912201	-123.83848572	118.5246	Groundfish Slope and Shelf Combination Survey	2004	0	0	0	0	0	0	0	0	0	1	0	0	0	0	0	0	0	0	0	0	1	12	0	0	0	0	3	0	174	0	0	0	0	0	0	0	5	7	29	0	29	0
1021	200403008106	1.9898884467	38.88026667	-123.7840875	98.4323	Groundfish Slope and Shelf Combination Survey	2004	0	0	0	0	0	0	0	0	0	29	0	0	0	0	0	0	0	0	2	3	0	2	0	0	0	1	1	0	137	0	0	0	0	0	2	0	3	18	173	0	15	0
1022	200403008107	1.806086425156	38.48442078	-123.56319046	188.9314	Groundfish Slope and Shelf Combination Survey	2004	0	0	0	0	0	0	0	0	0	52	0	0	0	0	0	0	0	0	1	0	1	34	0	0	0	0	21	0	0	0	0	0	0	0	0	0	27	19	30	0	102	0
1023	200403008108	1.8669001896	38.37731361	-123.25131989	97.2208	Groundfish Slope and Shelf Combination Survey	2004	0	0	0	0	0	0	0	0	0	2	0	0	0	2	0	0	0	0	2	14	0	5	0	0	0	0	1	0	177	0	0	0	0	0	0	0	6	21	57	0	23	0
1024	200403008112	1.838494653938	38.13639167	-123.47281667	375.1367	Groundfish Slope and Shelf Combination Survey	2004	0	0	0	0	0	0	0	0	0	0	0	0	0	0	0	0	0	0	0	0	8	6	0	0	0	0	0	0	0	0	0	0	0	0	0	0	36	0	47	0	404	0
1025	200403008113	1.914834885904	38.17240143	-123.40580368	273.7594	Groundfish Slope and Shelf Combination Survey	2004	0	0	0	1	0	0	0	0	0	9	0	0	0	0	0	0	0	0	0	0	2	54	0	0	0	0	1	0	0	0	0	0	0	1	0	0	75	3	4	0	287	0
1026	200403008114	1.906331675222	38.1756897	-123.27665329	121.2824	Groundfish Slope and Shelf Combination Survey	2004	0	0	0	0	0	0	0	0	0	148	0	0	0	0	0	0	0	0	0	0	0	6	0	0	0	0	8	0	168	0	0	0	0	0	0	0	12	18	126	0	27	0
1027	200403008132	1.98123623713	37.05725861	-122.49861526	115.9982	Groundfish Slope and Shelf Combination Survey	2004	0	0	0	0	0	0	0	0	0	3	0	0	0	0	0	0	0	0	1	9	0	9	0	0	0	2	0	0	1211	0	0	0	0	0	0	0	10	7	181	0	52	0
1028	200403008134	1.972060968885	37.07446671	-122.84259796	666.9727	Groundfish Slope and Shelf Combination Survey	2004	0	0	1	13	0	0	0	0	0	0	0	0	0	0	0	0	0	0	0	0	0	1	0	0	0	0	0	0	0	0	0	0	0	0	0	0	0	0	0	3	0	0
1029	200403008136	1.821886836627	37.1482296	-122.85767746	454.492	Groundfish Slope and Shelf Combination Survey	2004	0	0	0	4	0	0	0	0	0	0	0	0	0	0	0	0	0	0	0	0	13	2	0	0	0	0	0	0	0	0	0	0	0	0	0	0	0	0	0	0	333	0
1030	200403008137	1.7800959465	37.27033043	-122.8339386	212.3923	Groundfish Slope and Shelf Combination Survey	2004	0	0	0	0	0	0	0	0	0	2	0	0	0	0	0	0	0	0	1	0	3	12	0	0	0	2	56	0	0	0	0	0	0	0	0	0	73	10	41	0	240	0
1031	200403008138	1.978492482386	38.033041	-123.12366104	78.1733	Groundfish Slope and Shelf Combination Survey	2004	0	0	0	0	0	0	0	0	0	0	0	0	0	0	0	0	0	0	3	10	0	0	0	0	0	0	17	0	558	0	0	0	0	0	0	0	41	34	272	0	116	0
1032	200403008140	1.81232466612	36.75614548	-121.92779922	99.7821	Groundfish Slope and Shelf Combination Survey	2004	0	0	0	0	0	0	0	0	0	2	0	0	0	0	0	0	0	0	0	0	0	2	0	0	0	4	9	0	248	0	0	0	0	0	0	0	12	75	110	0	11	0
1033	200403008143	1.645798173516	35.7889061	-121.51410294	421.922	Groundfish Slope and Shelf Combination Survey	2004	0	0	0	7	14	0	0	0	0	0	0	0	0	0	0	0	0	0	0	0	8	9	0	0	0	0	1	0	0	0	0	0	0	0	0	0	0	0	0	0	1	0
1034	200403008144	1.79457233682	35.73350525	-121.48263931	429.4629	Groundfish Slope and Shelf Combination Survey	2004	0	0	0	30	59	0	0	0	0	0	0	0	0	0	0	0	0	0	0	0	2	14	0	0	0	0	2	0	0	0	0	0	0	0	0	0	0	0	0	0	0	0
1035	200403008145	1.612883208898	35.73628998	-121.45660019	327.464	Groundfish Slope and Shelf Combination Survey	2004	0	0	0	0	1	0	0	0	0	2	0	0	0	0	0	0	0	0	0	0	4	11	0	0	0	1	1	0	0	0	0	0	0	0	0	0	13	6	5	0	207	0
1036	200403008146	1.620814886528	35.52798843	-121.22900009	269.2543	Groundfish Slope and Shelf Combination Survey	2004	0	0	0	0	0	0	0	0	0	1	0	0	0	0	0	0	0	0	0	0	0	1	0	0	0	0	22	0	0	0	0	0	0	0	0	0	0	0	0	0	1	0
1037	200403008148	1.703314089825	35.50766373	-121.16030121	184.0219	Groundfish Slope and Shelf Combination Survey	2004	0	0	0	0	0	0	0	0	0	2	0	0	0	0	0	0	0	0	0	0	1	2	0	0	0	0	21	0	123	0	0	0	0	0	0	0	28	15	202	0	81	0
1038	200403008155	1.9442001416	34.7025795	-120.73620605	72.4506	Groundfish Slope and Shelf Combination Survey	2004	0	0	0	0	0	0	0	0	0	0	0	0	0	0	0	0	0	0	1	1	0	0	0	0	0	0	0	0	112	0	1	0	0	0	0	0	0	6	20	0	0	0
1039	200403008158	1.596458217	33.56480217	-120.2425499	1021.3977	Groundfish Slope and Shelf Combination Survey	2004	0	0	0	0	0	0	0	0	0	0	0	0	0	0	0	0	0	0	0	0	0	0	0	19	0	0	0	0	0	0	0	0	0	0	0	0	0	0	0	0	0	0
1040	200403008163	1.969884093664	34.6218338	-121.0990448	742.9759	Groundfish Slope and Shelf Combination Survey	2004	0	0	0	9	4	0	0	0	0	0	0	0	0	0	0	0	0	0	0	0	0	0	0	0	0	0	0	0	0	0	0	0	0	0	0	0	0	0	0	0	0	0
1041	200403008164	1.592031192	34.63381386	-120.87179184	273.0342	Groundfish Slope and Shelf Combination Survey	2004	0	0	0	0	0	1	0	0	0	2	0	0	0	0	0	0	0	0	0	0	4	32	0	0	0	1	5	0	0	0	0	0	0	0	0	0	23	19	32	0	425	0
1042	200403008165	1.58421901825	34.78918839	-121.21496964	433.7476	Groundfish Slope and Shelf Combination Survey	2004	0	0	0	0	33	0	0	0	0	0	0	0	0	0	0	0	0	0	0	0	2	6	0	0	0	0	1	0	0	0	0	0	0	0	0	0	10	0	0	0	124	0
1043	200403008166	1.960916737406	35.28470612	-121.45160294	792.2657	Groundfish Slope and Shelf Combination Survey	2004	0	0	0	0	1	0	0	0	0	0	0	0	0	0	0	0	0	0	0	0	0	0	0	1	0	0	0	0	0	0	0	0	0	0	0	0	0	0	0	0	0	0
1044	200403008167	1.95011578699	35.31655312	-121.04926682	223.8738	Groundfish Slope and Shelf Combination Survey	2004	0	0	0	0	0	0	0	0	0	3	0	0	0	0	0	0	0	0	0	0	0	12	0	0	0	0	2	0	0	0	0	0	0	0	0	0	4	0	0	0	5	0
1045	200403008169	1.86914593971	34.36792564	-120.59650803	384.9554	Groundfish Slope and Shelf Combination Survey	2004	0	0	0	3	5	0	0	1	0	0	0	0	0	0	0	0	0	0	0	2	0	2	0	0	0	0	1	0	0	0	0	0	0	0	0	0	4	0	0	0	44	0
1046	200403008170	1.733081737849	34.32937813	-120.54456711	406.0274	Groundfish Slope and Shelf Combination Survey	2004	0	0	0	3	6	0	0	1	0	0	0	0	0	0	0	0	0	0	0	0	1	26	0	0	0	0	2	0	0	0	0	0	0	0	0	0	8	0	0	0	88	0
1047	200403008171	1.831949998429	34.16716667	-120.662875	645.4375	Groundfish Slope and Shelf Combination Survey	2004	0	0	0	10	166	0	0	0	0	0	0	0	0	0	0	0	0	0	0	0	0	8	0	0	0	0	0	0	0	0	0	0	0	0	0	0	0	0	0	0	0	0
1048	200403008172	1.7684824286	34.21840858	-120.3944397	464.8824	Groundfish Slope and Shelf Combination Survey	2004	0	0	0	11	9	0	0	0	0	0	0	0	0	0	0	0	0	0	0	0	0	2	0	0	0	0	0	0	0	0	0	0	0	0	0	0	63	0	0	0	0	0
1049	200403008173	1.775787249878	34.36177063	-120.20963287	396.5139	Groundfish Slope and Shelf Combination Survey	2004	0	0	0	0	53	0	0	0	0	0	0	0	0	0	0	0	0	0	0	0	0	2	0	0	0	0	0	0	0	0	0	0	0	0	0	0	89	0	0	0	0	0
1050	200403008175	1.926049098086	34.26860237	-119.54561996	81.9574	Groundfish Slope and Shelf Combination Survey	2004	0	0	0	0	0	0	0	0	0	0	0	0	0	0	1	0	0	0	0	2	0	0	0	0	0	1	0	14	31	0	1	0	0	0	0	0	0	0	11	0	0	0
1051	200403008176	1.77618554112	34.22642136	-119.78442764	310.7988	Groundfish Slope and Shelf Combination Survey	2004	0	0	0	0	18	0	0	1	0	0	0	0	0	0	0	0	0	0	0	0	0	3	0	0	0	0	0	0	0	0	0	0	0	0	0	0	103	0	0	0	1	0
1052	200403008178	1.867336345112	34.35593309	-120.16803041	459.734	Groundfish Slope and Shelf Combination Survey	2004	0	0	0	1	120	0	0	0	0	0	0	0	0	0	0	0	0	0	0	0	0	0	0	0	0	0	0	0	0	0	0	0	0	0	0	0	20	0	0	0	0	0
1053	200403008180	1.79125028697	33.81804276	-119.88943481	196.2175	Groundfish Slope and Shelf Combination Survey	2004	0	0	0	0	0	0	0	0	0	0	0	0	0	0	0	0	0	0	0	0	0	0	0	0	0	1	36	0	0	0	NA	0	0	0	0	0	0	4	0	0	0	0
1054	200403008182	1.652151714456	33.71173859	-119.93069077	141.3342	Groundfish Slope and Shelf Combination Survey	2004	0	0	0	0	0	0	0	0	0	0	0	0	0	0	0	0	0	0	0	0	0	0	0	0	0	0	10	0	0	0	1	0	0	0	0	0	0	0	0	0	0	0
1055	200403008183	1.82770220001	33.57040405	-119.81006622	405.2229	Groundfish Slope and Shelf Combination Survey	2004	0	0	0	NA	5	0	0	0	0	0	0	0	0	0	0	0	0	0	0	0	4	5	0	0	0	0	3	0	0	0	0	0	0	0	0	0	0	0	0	0	0	0
1056	200403008185	1.727414099208	34.01635742	-118.98793793	91.0078	Groundfish Slope and Shelf Combination Survey	2004	0	0	0	0	0	0	0	0	0	0	0	0	0	0	4	0	0	0	0	7	0	0	0	0	0	1	42	0	1121	0	5	0	0	0	0	0	0	0	32	0	0	0
1057	200403008187	1.7274987898	33.94993401	-118.57432556	127.7039	Groundfish Slope and Shelf Combination Survey	2004	0	0	0	0	0	0	0	0	0	0	0	0	0	0	0	0	0	0	0	0	0	0	0	0	0	0	1	0	6	0	1	0	0	0	0	0	6	0	2	0	3	0
1058	200403008189	1.631978052	33.54364395	-118.00678253	294.8056	Groundfish Slope and Shelf Combination Survey	2004	0	0	0	0	0	0	0	0	0	0	0	0	0	0	0	0	0	0	0	0	2	0	0	0	0	0	3	0	0	0	0	0	0	0	0	0	65	0	4	0	25	0
1059	200403008191	1.673294110593	33.32036591	-117.79034805	690.7783	Groundfish Slope and Shelf Combination Survey	2004	0	0	0	11	0	0	0	0	0	0	0	0	0	0	0	0	0	0	0	0	0	0	0	0	0	0	0	0	0	0	0	0	0	0	0	0	0	0	0	0	0	0
1060	200403008192	1.842871916648	33.22055833	-117.9737375	847.7833	Groundfish Slope and Shelf Combination Survey	2004	0	0	0	6	0	0	0	0	0	0	0	0	0	0	0	0	0	0	0	0	0	0	0	0	0	0	0	0	0	0	0	0	0	0	0	0	0	0	0	NA	0	0
1061	200403008193	1.61448405	33.11377525	-117.93817139	909.5549	Groundfish Slope and Shelf Combination Survey	2004	0	0	0	9	0	1	0	0	0	0	0	0	0	0	0	0	0	0	0	0	0	0	0	1	0	0	0	0	0	0	0	0	0	0	0	0	0	0	0	0	0	0
1062	200403008194	1.6491576855	32.75986634	-118.52413831	418.5513	Groundfish Slope and Shelf Combination Survey	2004	0	0	0	0	0	0	0	0	0	0	0	0	0	0	0	0	0	0	0	0	13	7	0	0	0	0	1	0	0	0	0	0	0	0	0	0	11	0	0	0	86	0
1063	200403008201	1.954721303322	32.83410835	-117.36382675	200.2487	Groundfish Slope and Shelf Combination Survey	2004	0	0	0	0	0	0	0	0	0	3	0	0	0	0	0	0	0	0	0	1	0	0	0	0	0	0	6	0	776	0	6	0	0	0	0	0	29	0	22	0	11	0
1064	200403010005	1.962892735212	46.7928125	-124.870725	285.2515	Groundfish Slope and Shelf Combination Survey	2004	0	0	0	0	0	0	0	0	0	0	0	0	0	0	0	0	0	0	0	0	0	4	0	0	0	0	4	0	0	0	0	0	0	41	0	0	31	0	12	0	209	0
1065	200403010044	1.880563466304	45.97187042	-124.70244217	228.6456	Groundfish Slope and Shelf Combination Survey	2004	0	0	0	0	0	0	0	0	0	0	0	0	0	0	0	0	0	0	0	0	6	1	0	0	0	0	8	0	0	0	0	0	0	NA	2	0	10	0	43	0	221	0
1066	200403010047	1.70837557995	45.79856491	-124.48693848	162.9583	Groundfish Slope and Shelf Combination Survey	2004	0	0	0	0	0	0	0	0	0	0	0	0	0	0	0	0	0	0	0	0	1	29	0	0	0	0	7	0	0	0	0	0	0	39	0	0	6	1	0	0	25	0
1067	200403010049	1.69834872324	45.38908195	-124.67166901	402.361	Groundfish Slope and Shelf Combination Survey	2004	0	0	0	NA	0	0	0	0	0	0	0	0	0	0	0	0	0	0	0	0	1	0	0	0	0	0	0	0	0	0	0	0	0	0	0	0	1	0	0	0	100	0
1068	200403010050	1.64001289896	45.36997032	-124.18836594	131.5048	Groundfish Slope and Shelf Combination Survey	2004	0	0	0	0	0	0	0	0	0	0	0	0	0	0	0	0	0	0	0	0	0	0	0	0	0	0	5	0	57	0	0	0	0	4	0	0	2	2	14	0	15	0
1069	200403010051	1.686661430102	45.20469284	-124.21780396	154.358	Groundfish Slope and Shelf Combination Survey	2004	0	0	0	0	0	0	0	0	0	0	0	0	0	0	0	0	0	0	0	0	2	8	0	0	0	0	11	0	0	0	0	0	0	13	0	3	22	11	0	0	124	0
1070	200403010052	1.652273803921	45.16371536	-124.50218582	364.2021	Groundfish Slope and Shelf Combination Survey	2004	0	0	0	0	0	0	0	0	0	1	0	0	0	0	0	0	0	0	0	0	0	5	0	0	0	0	2	0	0	0	0	0	0	0	0	0	38	0	0	0	0	0
1071	200403010053	1.82842430654	45.10277367	-124.47903442	352.4706	Groundfish Slope and Shelf Combination Survey	2004	0	0	0	0	0	0	0	0	0	0	0	0	0	0	0	0	0	0	0	0	2	0	0	0	0	0	0	0	0	0	0	0	0	4	0	0	24	0	0	0	18	0
1072	200403010054	1.759290047812	44.99879456	-124.50432205	388.6381	Groundfish Slope and Shelf Combination Survey	2004	0	0	0	0	0	0	0	0	0	0	0	0	0	0	0	0	0	0	0	0	0	1	0	0	0	0	0	0	0	0	0	0	0	1	0	0	7	0	0	0	20	0
1073	200403010055	1.667289809152	44.83929443	-124.62152481	366.0326	Groundfish Slope and Shelf Combination Survey	2004	0	0	0	0	0	0	0	0	0	4	0	0	0	0	0	0	0	0	0	0	2	2	0	0	0	0	2	0	0	0	0	0	0	1	0	0	12	0	0	0	53	0
1074	200403010058	1.89545832722	44.51145935	-124.94657516	601.7825	Groundfish Slope and Shelf Combination Survey	2004	0	0	0	19	0	0	0	0	0	0	0	0	0	0	0	0	0	0	0	0	0	0	0	0	0	0	0	0	0	0	0	0	0	0	0	0	0	0	0	0	0	0
1075	200403010059	1.613425453375	44.54331398	-124.87403488	404.0647	Groundfish Slope and Shelf Combination Survey	2004	0	0	0	2	0	0	0	0	0	0	0	0	0	0	0	0	0	0	0	0	4	4	0	0	0	0	0	0	0	0	0	0	0	0	0	0	0	0	0	1	99	0
1076	200403010060	1.8932221	44.57716751	-124.84292984	416.7099	Groundfish Slope and Shelf Combination Survey	2004	0	0	0	0	0	0	0	0	0	1	0	0	0	0	0	0	0	0	0	0	3	1	0	0	0	0	1	0	0	0	0	0	0	4	0	0	0	0	0	1	107	0
1077	200403010064	1.75971108797	44.66491127	-124.16494751	52.5242	Groundfish Slope and Shelf Combination Survey	2004	0	0	0	0	0	0	0	0	0	0	0	0	0	0	0	0	0	0	21	0	0	0	0	0	0	0	19	0	471	0	0	0	0	0	1	0	0	6	155	0	19	2
1078	200403010068	1.632240613155	44.36699104	-124.77293015	153.2523	Groundfish Slope and Shelf Combination Survey	2004	0	0	0	0	0	0	0	0	0	0	0	0	0	0	0	0	0	0	1	0	0	4	0	0	0	0	17	0	0	0	0	0	0	45	1	0	44	5	302	0	25	0
1079	200403010074	1.7626414657	43.45328712	-124.57457733	154.5989	Groundfish Slope and Shelf Combination Survey	2004	0	0	0	0	0	0	0	0	0	2	0	0	0	0	0	0	0	0	0	0	0	4	0	0	0	0	8	0	51	0	0	0	0	48	0	0	34	2	112	0	59	0
1080	200403010077	1.654903181414	44.01605225	-124.60694885	143.7019	Groundfish Slope and Shelf Combination Survey	2004	0	0	0	0	0	0	0	0	0	0	0	0	0	0	0	0	0	0	0	0	0	26	0	0	0	0	3	0	0	0	0	0	0	15	1	21	85	28	0	0	525	0
1081	200403010078	1.637714078988	43.87987328	-124.71699524	255.192	Groundfish Slope and Shelf Combination Survey	2004	0	0	0	0	0	0	0	0	0	5	0	0	0	0	0	0	0	0	0	0	13	7	0	0	0	0	8	0	0	0	0	0	0	35	0	0	103	0	0	0	465	0
1082	200403010079	1.793720307966	43.8493	-124.87731667	357.9406	Groundfish Slope and Shelf Combination Survey	2004	0	0	0	0	0	0	0	0	0	0	0	0	0	0	0	0	0	0	0	0	6	8	0	0	0	0	0	0	0	0	0	0	0	13	0	0	9	0	0	0	705	0
1083	200403010081	1.666345498772	43.63803482	-124.67518234	411.9505	Groundfish Slope and Shelf Combination Survey	2004	0	0	0	10	0	0	0	0	0	0	0	0	0	0	0	0	0	0	0	0	5	0	0	0	0	0	0	0	0	0	0	0	0	11	0	0	5	0	0	0	272	0
1084	200403010082	1.7407901816	43.14364052	-124.7530098	274.3187	Groundfish Slope and Shelf Combination Survey	2004	0	0	0	0	0	0	0	0	0	0	0	0	0	0	0	0	0	0	0	0	16	11	0	0	0	0	1	0	0	0	0	0	0	8	0	0	229	0	2	0	650	0
1085	200403010083	1.615499512816	43.05976295	-124.62750244	127.3085	Groundfish Slope and Shelf Combination Survey	2004	0	0	0	0	0	0	0	0	0	0	0	0	0	0	0	0	0	0	0	0	2	31	0	0	0	0	2	0	40	0	0	0	0	38	0	0	51	9	15	0	319	0
1086	200403010087	1.600441719	42.33106041	-124.68240738	279.7433	Groundfish Slope and Shelf Combination Survey	2004	0	0	0	NA	0	0	0	0	0	0	0	0	0	0	0	0	0	0	0	0	12	31	0	0	0	0	8	0	0	0	0	0	0	6	0	0	10	0	0	0	300	0
1087	200403010088	1.618291181519	42.35064125	-124.64678574	162.922	Groundfish Slope and Shelf Combination Survey	2004	0	0	0	0	0	0	0	0	0	2	0	0	0	0	0	0	0	0	0	0	2	10	0	0	0	0	13	0	0	0	0	0	0	25	0	0	88	0	19	0	394	0
1088	200403010089	1.5951501984	42.32568359	-124.57318497	136.2778	Groundfish Slope and Shelf Combination Survey	2004	0	0	0	1	0	0	0	0	0	0	0	0	0	0	0	0	0	0	0	0	6	37	0	0	0	0	7	0	0	0	0	0	0	21	0	0	130	1	20	0	138	0
1089	200403010090	1.61994866103	42.23168373	-124.50759888	124.0257	Groundfish Slope and Shelf Combination Survey	2004	0	0	0	0	0	0	0	0	0	0	0	0	0	0	0	0	0	0	0	0	1	13	0	0	0	0	6	0	0	0	0	0	0	6	0	0	33	2	41	0	143	0
1090	200403010093	1.831735535531	42.15674591	-124.60474014	275.5991	Groundfish Slope and Shelf Combination Survey	2004	0	0	0	1	0	0	0	0	0	6	0	0	0	0	0	0	0	0	0	0	21	29	0	0	0	0	2	0	0	0	0	0	0	21	0	0	34	0	0	1	594	0
1091	200403010094	1.872116672982	42.06910896	-124.71722031	604.0568	Groundfish Slope and Shelf Combination Survey	2004	0	0	0	17	0	0	0	0	0	0	0	0	0	0	0	0	0	0	0	0	0	0	0	0	0	0	0	0	0	0	0	0	0	0	0	0	0	0	0	1	74	0
1092	200403010097	1.714314542528	41.8000679	-124.51586151	392.9968	Groundfish Slope and Shelf Combination Survey	2004	0	0	0	8	0	0	0	0	0	0	0	0	0	0	0	0	0	0	0	0	4	2	0	0	0	0	2	0	0	0	0	0	0	1	0	0	10	0	0	0	279	0
1093	200403010102	1.784735401995	40.94572083	-124.640575	619.3244	Groundfish Slope and Shelf Combination Survey	2004	0	0	0	7	0	0	0	0	0	0	0	0	0	0	0	0	0	0	0	0	0	0	0	0	0	0	0	0	0	0	0	0	0	0	0	0	0	0	0	2	0	0
1094	200403010103	1.8421303859	40.90526581	-124.46409225	350.8937	Groundfish Slope and Shelf Combination Survey	2004	0	0	0	NA	0	0	0	0	0	0	0	0	0	0	0	0	0	0	0	0	5	14	0	0	0	0	0	0	0	0	0	0	0	10	0	0	0	0	0	0	158	0
1095	200403010104	1.983851478984	40.116075	-124.67670833	888.0277	Groundfish Slope and Shelf Combination Survey	2004	0	0	0	17	0	0	0	0	0	0	0	0	0	0	0	0	0	0	0	0	0	0	0	0	0	0	0	0	0	0	0	0	0	0	0	0	0	0	0	11	0	0
1096	200403010107	1.667175189588	39.87841225	-124.10202789	137.313	Groundfish Slope and Shelf Combination Survey	2004	0	0	0	NA	0	0	0	0	0	2	0	0	0	0	0	0	0	0	0	0	3	12	0	0	0	1	878	0	0	0	0	0	0	0	0	0	0	17	12	0	4	0
1097	200403010108	1.674528381104	39.86554583	-124.07038333	130.9667	Groundfish Slope and Shelf Combination Survey	2004	0	0	0	0	0	0	0	0	0	13	0	0	0	0	0	0	0	0	0	0	7	42	0	0	0	0	79	0	7	0	0	0	0	0	0	0	8	60	45	0	36	0
1098	200403010112	1.69570513805	39.03892708	-123.95407867	288.6974	Groundfish Slope and Shelf Combination Survey	2004	0	0	0	2	0	0	0	0	0	0	0	0	0	0	0	0	0	0	0	0	3	3	0	0	0	0	0	0	0	0	0	0	0	1	0	0	7	0	0	0	17	0
1099	200403010116	1.581141658212	38.47348404	-123.30247498	87.7964	Groundfish Slope and Shelf Combination Survey	2004	0	0	0	0	0	0	0	0	0	30	0	0	0	0	0	0	0	0	1	11	0	23	0	0	0	0	3	0	37	0	0	0	0	0	0	0	12	31	91	0	16	0
1100	200403010117	1.611996677051	38.20516205	-123.02877808	63.3193	Groundfish Slope and Shelf Combination Survey	2004	0	0	0	0	0	0	0	0	0	0	0	0	0	0	0	0	0	0	1	11	0	3	1	0	0	0	7	0	187	0	0	0	0	0	0	0	6	21	281	0	1	1
1101	200403010119	1.583294479613	38.0717926	-123.28445435	123.1645	Groundfish Slope and Shelf Combination Survey	2004	0	0	0	0	0	0	0	0	0	2	0	0	0	0	0	0	0	0	0	0	0	1	0	0	0	0	0	0	0	0	0	0	0	0	0	0	0	5	2	0	7	0
1102	200403010121	1.674628003886	37.93838882	-123.12876511	91.4899	Groundfish Slope and Shelf Combination Survey	2004	0	0	0	0	0	0	0	0	0	1	0	0	0	0	0	0	0	0	0	21	0	14	0	0	0	0	21	0	98	0	0	0	0	0	0	0	10	18	34	0	19	0
1103	200403010125	1.577040408828	37.19626045	-122.68836212	111.9292	Groundfish Slope and Shelf Combination Survey	2004	0	0	0	0	0	0	0	0	0	30	0	0	0	0	0	0	0	0	0	0	0	1	0	0	0	0	0	0	155	0	0	0	0	0	0	0	0	6	0	0	21	0
1104	200403010127	1.803012372107	36.97070833	-122.572575	485.3354	Groundfish Slope and Shelf Combination Survey	2004	0	0	0	22	0	0	0	0	0	0	0	0	0	0	0	0	0	0	0	0	9	3	0	0	0	0	0	0	0	0	0	0	0	0	0	0	0	0	0	0	452	0
1105	200403010128	1.786344416636	36.92895317	-122.43787766	506.3461	Groundfish Slope and Shelf Combination Survey	2004	0	0	0	13	0	0	0	0	0	0	0	0	0	0	0	0	0	0	0	0	10	6	0	0	0	0	0	0	0	0	0	0	0	0	0	0	0	0	0	0	103	0
1106	200403010129	1.63985913	36.35007477	-122.008255	133.0553	Groundfish Slope and Shelf Combination Survey	2004	0	0	0	0	0	0	0	0	0	7767	0	0	0	0	0	0	0	0	0	0	0	0	0	0	0	0	31	0	31	0	0	0	0	0	0	0	0	92	0	0	0	0
1107	200403010130	1.883432496	36.25601667	-122.02565833	369.6604	Groundfish Slope and Shelf Combination Survey	2004	0	0	0	0	1	0	0	0	0	4	0	0	0	0	0	0	0	0	0	0	12	36	0	0	0	0	58	0	0	0	0	0	0	0	0	0	0	0	0	0	704	0
1108	200403010133	1.62693030522	35.92380714	-121.71899796	905.8824	Groundfish Slope and Shelf Combination Survey	2004	0	0	0	5	0	0	0	0	0	0	0	0	0	0	0	0	0	0	0	0	0	1	0	0	0	0	0	0	0	0	0	0	0	0	0	0	0	0	0	NA	0	0
1109	200403010136	1.70916923706	35.6506176	-121.31745529	63.8577	Groundfish Slope and Shelf Combination Survey	2004	0	0	0	0	0	0	0	0	0	2	0	0	0	0	0	0	0	0	0	0	0	0	6	0	0	0	3	0	76	0	0	0	0	0	0	0	0	17	7	0	0	0
1110	200403010140	1.93916945097	35.230793	-121.32339096	671.8477	Groundfish Slope and Shelf Combination Survey	2004	0	0	0	9	0	0	0	0	0	0	0	0	0	0	0	0	0	0	0	0	0	0	0	0	0	0	0	0	0	0	0	0	0	0	0	0	0	0	0	2	0	0
1111	200403010144	1.6877529016	35.12059784	-121.54969788	596.1395	Groundfish Slope and Shelf Combination Survey	2004	0	0	0	9	0	0	0	0	0	0	0	0	0	0	0	0	0	0	0	0	0	1	0	0	0	0	0	0	0	0	0	0	0	0	0	0	0	0	0	3	3	0
1112	200403010145	1.813895166728	35.11431694	-121.1554718	563.475	Groundfish Slope and Shelf Combination Survey	2004	0	0	0	16	0	0	0	0	0	0	0	0	0	0	0	0	0	0	0	0	0	1	0	0	0	0	0	0	0	0	0	0	0	0	0	0	0	0	0	0	0	0
1113	200403010146	1.81383741082	34.85517883	-121.14736176	562.4033	Groundfish Slope and Shelf Combination Survey	2004	0	0	0	2	3	0	0	0	0	0	0	0	0	0	0	0	0	0	0	0	0	1	0	0	0	0	0	0	0	0	0	0	0	0	0	0	0	0	0	0	0	0
1114	200403010148	1.846966994496	34.7162838	-121.26586151	602.7098	Groundfish Slope and Shelf Combination Survey	2004	0	0	0	6	5	0	0	0	0	0	0	0	0	0	0	0	0	0	0	0	0	2	0	0	0	0	0	0	0	0	0	0	0	0	0	0	0	0	0	2	0	0
1115	200403010150	1.8095032424	34.60805702	-120.91359329	432.2723	Groundfish Slope and Shelf Combination Survey	2004	0	0	0	11	7	0	0	0	0	0	0	0	0	0	0	0	0	0	0	0	0	16	0	0	0	0	27	0	0	0	0	0	0	0	0	0	0	0	0	0	218	0
1116	200403010151	1.69536746052	34.75248337	-120.93399429	291.9601	Groundfish Slope and Shelf Combination Survey	2004	0	0	0	0	0	0	0	0	0	8	0	0	0	0	0	0	0	0	0	0	3	32	0	0	0	0	6	0	0	0	0	0	0	0	0	0	2	1	0	0	324	0
1117	200403010152	1.836108777096	34.94435501	-120.88718796	204.1486	Groundfish Slope and Shelf Combination Survey	2004	0	0	0	0	0	0	0	0	0	11	0	0	0	0	0	0	0	0	0	0	1	47	0	0	0	0	5	0	393	0	0	0	0	0	0	0	116	14	7	0	66	0
1118	200403010153	1.5750604681	35.04139709	-120.74030685	56.9164	Groundfish Slope and Shelf Combination Survey	2004	0	0	0	0	0	0	0	0	0	0	0	0	0	0	0	0	0	0	0	3	0	1	0	0	0	2	2	0	93	0	0	0	0	0	0	0	1	0	9	0	1	0
1119	200403010155	1.60052980835	34.49355888	-120.6153717	83.9214	Groundfish Slope and Shelf Combination Survey	2004	0	0	0	0	0	0	0	0	0	0	0	0	0	0	0	0	0	0	1	0	0	0	0	0	0	0	9	0	230	0	0	0	0	0	0	0	0	1	4	0	0	0
1120	200403010156	1.75753297594	34.25028229	-120.38859558	436.7433	Groundfish Slope and Shelf Combination Survey	2004	0	0	0	2	49	0	0	0	0	0	0	0	0	0	0	0	0	0	0	0	0	1	0	0	0	0	0	0	0	0	0	0	0	0	0	0	4	0	0	0	0	0
1121	200403010157	1.784738064375	34.3031559	-120.32352829	371.0114	Groundfish Slope and Shelf Combination Survey	2004	0	0	0	0	29	0	0	0	0	0	0	0	0	0	0	0	0	0	0	0	0	6	0	0	0	0	0	0	0	0	0	0	0	0	0	0	169	0	0	0	5	0
1122	200403010158	1.682933192642	34.36843872	-120.30023956	275.802	Groundfish Slope and Shelf Combination Survey	2004	0	0	0	0	1	0	0	0	0	0	0	0	0	0	0	0	0	0	0	0	0	2	0	0	0	1	1	0	0	0	0	0	0	0	0	0	38	0	0	0	8	0
1123	200403010161	1.90114800197	34.28458405	-120.01758194	570.6076	Groundfish Slope and Shelf Combination Survey	2004	0	0	0	0	0	0	0	0	0	0	0	0	0	0	0	0	0	0	0	0	0	0	0	0	0	0	0	0	0	0	0	0	0	0	0	0	0	0	0	0	0	0
1124	200403010162	1.68767342262	34.25941086	-119.8999939	512.2108	Groundfish Slope and Shelf Combination Survey	2004	0	0	0	0	0	0	0	0	0	0	0	0	0	0	0	0	0	0	0	0	0	0	0	0	0	0	0	0	0	0	0	0	0	0	0	0	0	0	0	0	0	0
1125	200403010164	1.579413506844	34.35915375	-119.89200592	180.5445	Groundfish Slope and Shelf Combination Survey	2004	0	0	0	0	0	0	0	0	0	0	0	0	0	0	0	0	0	0	0	0	0	7	0	0	0	0	2	0	0	0	0	0	0	0	0	0	9	0	0	0	12	0
1126	200403010167	1.68478626096	33.81625748	-119.85481644	326.3433	Groundfish Slope and Shelf Combination Survey	2004	0	0	0	0	0	0	0	0	0	0	0	0	0	0	0	0	0	0	0	0	0	0	0	0	0	NA	47	0	0	0	0	0	0	0	0	0	2	3	0	0	1	0
1127	200403010169	1.73156662919	33.62727356	-120.19786453	968.863	Groundfish Slope and Shelf Combination Survey	2004	0	0	0	3	0	0	0	0	0	0	0	0	0	0	0	0	0	0	0	0	0	0	0	0	0	0	0	0	0	0	0	0	0	0	0	0	0	0	0	5	0	0
1128	200403010179	1.887329582541	33.3385067	-118.16382599	751.5572	Groundfish Slope and Shelf Combination Survey	2004	0	2	0	17	0	0	0	0	0	0	0	0	0	0	0	0	0	0	0	0	0	0	0	0	0	0	0	0	0	0	0	0	0	0	0	0	0	0	0	0	0	0
1129	200403010180	1.732618946848	33.49773333	-118.63833333	251.7874	Groundfish Slope and Shelf Combination Survey	2004	0	0	0	0	0	0	0	0	0	1	0	0	0	0	0	0	0	0	0	0	0	0	0	0	0	0	11	0	0	0	1	0	0	0	0	0	29	0	0	0	1	0
1130	200403010181	1.622773429875	33.9123764	-118.63709259	268.6	Groundfish Slope and Shelf Combination Survey	2004	0	0	0	1	0	0	0	0	0	0	0	0	0	0	0	0	0	0	0	0	0	0	0	0	0	0	1	0	0	0	0	0	0	0	0	0	88	0	4	0	24	0
1131	200403010182	1.57670076444	33.7563343	-118.44403458	67.2465	Groundfish Slope and Shelf Combination Survey	2004	0	0	0	0	0	0	0	0	0	0	0	0	0	1	0	0	0	0	0	7	0	0	0	0	0	0	0	0	20	0	16	3	1	0	0	0	1	0	39	0	0	0
1132	200403010185	1.662787447906	33.34188652	-117.63879776	184.4736	Groundfish Slope and Shelf Combination Survey	2004	0	0	0	0	0	0	0	0	0	0	0	0	0	0	0	0	0	0	0	0	0	2	0	0	0	0	2	0	9	0	0	0	0	0	0	0	71	0	4	0	15	0
1133	200403010188	1.682956774935	32.96381187	-117.58961487	868.9921	Groundfish Slope and Shelf Combination Survey	2004	0	3	0	5	0	0	0	0	0	0	0	0	0	0	0	0	0	0	0	0	0	0	0	0	0	0	0	0	0	0	0	0	0	0	0	0	0	0	0	1	0	0
1134	200403010189	1.602118646005	32.92232704	-117.29758835	79.0317	Groundfish Slope and Shelf Combination Survey	2004	0	0	0	0	0	0	0	0	0	1	0	0	0	0	0	0	0	0	0	1	0	0	0	0	0	0	0	23	82	0	0	0	0	0	0	0	0	0	6	0	0	0
1135	200403015002	1.733539406926	46.564825	-124.55088333	246.3183	Groundfish Slope and Shelf Combination Survey	2004	0	0	0	0	0	0	0	0	0	4	0	0	0	0	0	0	0	0	0	0	NA	10	0	0	0	0	1	0	0	0	0	0	0	152	0	1	39	0	0	0	188	0
1136	200403015003	1.9171743864	46.78546524	-124.56838226	109.0424	Groundfish Slope and Shelf Combination Survey	2004	0	0	0	0	0	0	0	0	0	5	0	0	0	0	0	0	0	0	NA	0	0	63	0	0	0	0	5	0	14	0	0	0	0	NA	0	77	74	8	2	0	86	0
1137	200403015006	1.766270821186	47.19162941	-124.60491943	82.2652	Groundfish Slope and Shelf Combination Survey	2004	0	0	0	0	0	0	0	0	0	12	0	0	0	0	0	0	0	0	1	0	0	11	0	0	0	0	NA	0	52	0	0	0	0	9	0	0	19	14	351	0	NA	0
1138	200403015007	1.68306312185	46.96736667	-124.504575	79.6825	Groundfish Slope and Shelf Combination Survey	2004	0	0	0	0	0	0	0	0	0	4	0	0	0	0	0	0	0	0	1	0	2	5	0	0	0	0	7	0	508	0	0	0	0	4	0	0	4	9	152	0	66	0
1139	200403015008	1.598225122053	46.93688202	-124.64402771	109.9547	Groundfish Slope and Shelf Combination Survey	2004	0	0	0	0	0	0	0	0	0	1	0	0	0	0	0	0	0	0	0	0	5	10	0	0	0	0	9	0	0	0	0	0	0	10	0	26	54	9	11	0	55	0
1140	200403015014	1.628511315099	47.66819	-124.77667236	82.5332	Groundfish Slope and Shelf Combination Survey	2004	0	0	0	0	0	0	0	0	0	138	0	0	0	0	0	0	0	0	0	0	0	0	0	0	0	0	4	0	218	0	0	0	0	4	2	0	3	18	65	0	54	0
1141	200403015015	1.826132571357	47.60323524	-124.85584259	115.4936	Groundfish Slope and Shelf Combination Survey	2004	0	0	0	0	0	0	0	0	0	204	0	0	0	0	0	0	0	0	0	0	1	2	0	0	0	0	0	0	0	0	0	0	0	25	0	39	48	15	1	0	113	0
1142	200403015017	1.642463727192	47.86699677	-124.81422043	74.4493	Groundfish Slope and Shelf Combination Survey	2004	0	0	0	0	0	0	0	0	0	5	0	0	0	0	0	0	0	0	0	0	0	2	0	0	0	0	14	0	108	0	0	0	0	17	0	0	3	12	158	0	78	0
1143	200403015018	1.739190943052	48.20586395	-125.51325226	151.2157	Groundfish Slope and Shelf Combination Survey	2004	0	0	0	0	0	0	0	0	0	3970	0	0	0	0	0	0	0	0	0	0	5	0	0	0	0	0	5	0	0	0	0	0	0	413	NA	0	16	5	109	0	0	0
1144	200403015026	1.925584485	47.36392403	-124.76968765	154.0888	Groundfish Slope and Shelf Combination Survey	2004	0	0	0	0	0	0	0	0	0	6	0	0	0	0	0	0	0	0	0	0	NA	19	0	0	0	0	1	0	0	0	0	0	0	63	0	24	118	1	2	0	18	0
1145	200403015030	1.640773149432	46.07165909	-124.40427017	128.0896	Groundfish Slope and Shelf Combination Survey	2004	0	0	0	0	0	0	0	0	0	0	0	0	0	0	0	0	0	0	0	0	1	15	0	0	0	0	10	0	1	0	0	0	0	36	0	32	116	11	0	0	210	0
1146	200403015039	1.966730381044	45.40401649	-124.38824844	219.6987	Groundfish Slope and Shelf Combination Survey	2004	0	0	0	0	0	0	0	0	0	7	0	0	0	0	0	0	0	0	0	0	1	15	0	0	0	1	8	0	0	0	0	0	0	41	0	0	31	0	0	0	56	0
1147	200403015047	1.838974743156	44.93752289	-124.4742775	313.1324	Groundfish Slope and Shelf Combination Survey	2004	0	0	0	0	0	0	0	0	0	0	0	0	0	0	0	0	0	0	0	0	10	6	0	0	0	0	1	0	0	0	0	0	0	42	0	0	81	0	0	0	96	0
1148	200403015049	1.779345241569	44.86096382	-124.32737732	141.9292	Groundfish Slope and Shelf Combination Survey	2004	0	0	0	0	0	0	0	0	0	0	0	0	0	0	0	0	0	0	4	0	0	1	0	0	0	0	2	0	1	0	0	0	0	10	0	2	66	2	0	0	48	0
1149	200403015050	1.682990840286	44.7745	-124.2716375	105.08	Groundfish Slope and Shelf Combination Survey	2004	0	0	0	0	0	0	0	0	0	0	0	0	0	0	0	0	0	0	0	0	0	0	0	0	0	0	1	0	336	0	0	0	0	5	0	0	7	34	35	0	22	0
1150	200403015051	1.953533215935	44.70619774	-124.27591705	78.3824	Groundfish Slope and Shelf Combination Survey	2004	0	0	0	0	0	0	0	0	0	0	0	0	0	0	0	0	0	0	2	0	0	0	0	0	0	0	39	0	1086	0	0	0	0	2	0	0	0	54	423	0	50	0
1151	200403015054	1.749282410462	44.56531143	-124.32355118	81.938	Groundfish Slope and Shelf Combination Survey	2004	0	0	0	0	0	0	0	0	0	0	0	0	0	0	0	0	0	0	2	0	0	1	1	0	0	0	10	0	848	0	0	0	0	0	0	0	2	31	895	0	162	0
1152	200403015067	1.724929147488	44.07757759	-124.49975586	124.9781	Groundfish Slope and Shelf Combination Survey	2004	0	0	0	0	0	0	0	0	0	0	0	0	0	0	0	0	0	0	10	0	0	15	0	0	0	0	25	0	34	0	0	0	0	10	0	5	44	5	0	0	152	0
1153	200403015071	1.967321937375	43.68065643	-124.62388992	294.8421	Groundfish Slope and Shelf Combination Survey	2004	1	0	0	0	0	0	0	0	0	0	0	0	0	0	0	0	0	0	0	0	14	3	0	0	0	0	1	0	0	0	0	0	0	3	0	0	148	0	0	0	409	0
1154	200403015072	1.719151488	43.60856056	-124.37026978	112.6139	Groundfish Slope and Shelf Combination Survey	2004	0	0	0	0	0	0	0	0	0	0	0	0	0	0	0	0	0	0	1	0	1	6	0	0	0	0	2	0	215	0	0	0	0	9	0	3	62	16	22	0	179	0
1155	200403015073	1.803971211612	43.54525948	-124.50372696	144.1914	Groundfish Slope and Shelf Combination Survey	2004	0	0	0	0	0	0	0	0	0	1	0	0	0	0	0	0	0	0	4	0	0	11	0	0	0	0	13	0	363	0	0	0	0	95	1	1	218	21	167	0	128	0
1156	200403015077	1.824389828994	42.5977459	-124.7094574	214.5902	Groundfish Slope and Shelf Combination Survey	2004	0	0	0	0	0	0	0	0	0	1	0	0	0	0	0	0	0	0	0	0	0	15	0	0	0	0	3	0	0	0	0	0	0	29	0	0	42	0	6	0	28	0
1157	200403015079	1.9400735695	42.08718491	-124.53892136	131.8528	Groundfish Slope and Shelf Combination Survey	2004	0	0	0	0	0	0	0	0	0	0	0	0	0	0	0	0	0	0	4	0	3	56	0	0	0	0	28	0	14	0	0	0	0	19	0	0	626	9	412	0	252	0
1158	200403015080	1.71812505807	42.13711166	-124.44517899	95.3783	Groundfish Slope and Shelf Combination Survey	2004	0	0	0	0	0	0	0	0	0	4	0	0	0	0	0	0	0	0	2	0	0	32	0	0	0	1	7	0	85	0	0	0	0	12	0	0	73	28	238	0	151	0
1159	200403015086	1.8806693975	41.27858543	-124.38642883	154.9012	Groundfish Slope and Shelf Combination Survey	2004	0	0	0	0	0	0	0	0	0	3	0	0	0	0	0	0	0	0	0	0	0	11	0	0	0	0	4	0	0	0	0	0	0	26	0	0	102	2	98	0	431	0
1160	200403015087	1.8768765447	41.00345993	-124.43925476	411.1655	Groundfish Slope and Shelf Combination Survey	2004	0	0	0	12	0	0	0	0	0	0	0	0	0	0	0	0	0	0	0	0	5	9	0	0	0	0	0	0	0	0	0	0	0	0	0	0	46	0	0	0	83	0
1161	200403015091	1.81452236504	40.57118225	-124.46674728	71.2476	Groundfish Slope and Shelf Combination Survey	2004	0	0	0	0	0	0	0	0	0	0	0	0	0	0	0	0	0	0	27	1	0	0	0	0	0	0	2	0	137	0	0	0	0	3	1	0	0	154	110	0	25	10
1162	200403015092	1.89106190814	40.547369	-124.54389572	99.8028	Groundfish Slope and Shelf Combination Survey	2004	0	0	0	0	0	0	0	0	0	0	0	0	0	0	0	0	0	0	24	13	0	0	0	0	0	0	3	0	70	0	0	0	0	5	0	0	24	424	562	0	179	0
1163	200403015096	1.649763899794	40.09752464	-124.23111343	125.0757	Groundfish Slope and Shelf Combination Survey	2004	0	0	0	0	0	0	0	0	0	2	0	0	0	0	0	0	0	0	5	35	0	0	0	0	0	0	0	0	107	0	0	0	0	1	0	0	66	7	12	0	104	0
1164	200403015097	1.903295444428	39.53803635	-124.0032692	601.4561	Groundfish Slope and Shelf Combination Survey	2004	0	0	0	22	0	0	0	0	0	0	0	0	0	0	0	0	0	0	0	0	0	0	0	0	0	0	0	0	0	0	0	0	0	0	0	0	0	0	0	0	0	0
1165	200403015098	1.791910566048	39.34820938	-123.91976166	136.6153	Groundfish Slope and Shelf Combination Survey	2004	0	0	0	0	0	0	0	0	0	773	0	0	0	0	0	0	0	0	0	4	0	0	0	0	0	0	0	0	8	0	0	0	0	0	0	0	54	25	413	0	125	0
1166	200403015102	1.65373203885	38.7710762	-123.64480972	90.6659	Groundfish Slope and Shelf Combination Survey	2004	0	0	0	0	0	0	0	0	0	1	0	0	0	0	0	0	0	0	2	22	0	17	0	0	0	0	0	0	105	0	0	0	0	0	0	0	6	13	152	0	9	0
1167	200403015103	1.87531737212	38.77620316	-123.62029648	75.1309	Groundfish Slope and Shelf Combination Survey	2004	0	0	0	0	0	0	0	0	0	0	0	0	0	0	2	0	0	0	0	26	0	6	1	0	0	0	0	0	40	0	0	0	0	0	0	0	0	4	17	0	6	3
1168	200403015104	1.661048044416	38.47603989	-123.40623474	120.7293	Groundfish Slope and Shelf Combination Survey	2004	0	0	0	0	0	0	0	0	0	57	0	0	0	0	0	0	0	0	6	9	0	10	0	0	0	1	0	0	253	0	0	0	0	0	0	0	38	53	35	0	63	0
1169	200403015107	1.913892705695	38.17993333	-123.25425	113.3309	Groundfish Slope and Shelf Combination Survey	2004	0	0	0	0	0	0	0	0	0	86	0	0	0	0	0	0	0	0	1	4	0	22	0	0	0	0	3	0	718	0	0	0	0	1	0	0	18	20	218	0	15	0
1170	200403015109	1.756602599664	38.17500114	-123.08955765	78.6931	Groundfish Slope and Shelf Combination Survey	2004	0	0	0	0	0	0	0	1	0	0	0	0	0	0	0	0	0	0	0	10	0	2	0	0	0	0	3	0	105	0	0	0	0	0	0	0	3	8	64	0	3	0
1171	200403015110	1.648204574375	38.00504303	-123.12754822	80.4167	Groundfish Slope and Shelf Combination Survey	2004	0	0	0	0	0	0	0	0	0	1	0	0	0	0	0	0	0	0	4	21	0	3	0	0	0	2	23	0	554	0	0	0	0	0	0	0	48	29	276	0	168	0
1172	200403015113	1.716521468265	37.8580875	-123.13892083	92.3099	Groundfish Slope and Shelf Combination Survey	2004	0	0	0	0	0	0	0	0	0	2	0	0	0	0	0	0	0	0	0	0	0	0	0	0	0	0	2	0	217	0	0	0	0	0	0	0	0	7	29	0	9	0
1173	200403015114	1.807438251	37.57780838	-123.00911713	215.5928	Groundfish Slope and Shelf Combination Survey	2004	0	0	0	0	0	0	0	0	0	0	0	0	0	0	0	0	0	0	0	0	17	80	0	0	0	0	17	0	0	0	0	0	0	0	0	0	241	0	72	0	68	0
1174	200403015115	1.89269426619	37.42933464	-122.87641907	183.2898	Groundfish Slope and Shelf Combination Survey	2004	0	0	0	0	0	0	0	0	0	0	0	0	0	0	0	0	0	0	0	0	0	25	0	0	0	0	0	0	43	0	0	0	0	0	0	0	302	68	0	0	265	0
1175	200403015117	1.598425974211	37.4025875	-123.20802917	1144.8779	Groundfish Slope and Shelf Combination Survey	2004	0	0	0	0	0	0	0	0	0	0	0	0	0	0	0	0	0	0	0	0	0	0	0	0	0	0	0	0	0	0	0	0	0	0	0	0	0	0	0	22	0	0
1176	200403015118	1.652537432	37.55932236	-122.7322464	61.5719	Groundfish Slope and Shelf Combination Survey	2004	0	0	0	0	0	0	0	0	0	1	0	0	0	0	0	0	0	0	0	20	0	0	0	0	0	0	0	0	494	0	0	2	0	0	0	0	0	24	102	0	27	0
1177	200403015119	1.798267190256	37.63002777	-122.82563019	65.4076	Groundfish Slope and Shelf Combination Survey	2004	0	0	0	0	0	0	0	0	0	0	0	0	0	0	0	0	0	0	1	35	0	2	0	0	0	0	0	0	935	0	0	0	0	0	0	0	2	32	106	0	55	0
1178	200403015120	1.683391940932	37.17472458	-122.76407623	271.9661	Groundfish Slope and Shelf Combination Survey	2004	0	0	0	0	0	0	0	0	0	0	0	0	0	0	0	0	0	0	0	0	2	0	0	0	0	0	1	0	0	0	0	0	0	0	0	0	28	1	1	0	50	0
1179	200403015121	1.951202338923	37.11765289	-122.46614456	86.0468	Groundfish Slope and Shelf Combination Survey	2004	0	0	0	0	0	0	0	0	0	0	0	0	0	0	0	0	0	0	0	8	1	11	0	0	0	0	0	0	467	0	0	0	0	0	0	0	2	8	122	0	11	0
1180	200403015122	1.81250149	36.9411068	-122.48583221	519.2988	Groundfish Slope and Shelf Combination Survey	2004	0	0	0	24	2	0	0	0	0	0	0	0	0	0	0	0	0	0	0	0	24	10	0	0	0	0	0	0	0	0	0	0	0	0	0	0	0	0	0	0	93	0
1181	200403015123	1.888183482142	36.74114167	-121.9570942	108.2666	Groundfish Slope and Shelf Combination Survey	2004	0	0	0	0	0	0	0	0	0	2	0	0	0	0	0	0	0	0	0	21	0	44	0	0	0	0	31	0	292	0	0	0	0	0	0	0	54	55	282	0	27	0
1182	200403015125	1.969059983168	36.4523716	-122.02554321	581.2608	Groundfish Slope and Shelf Combination Survey	2004	0	0	0	31	7	0	0	0	0	0	0	0	0	0	0	0	0	0	0	0	1	6	0	0	0	0	0	0	0	0	0	0	0	0	0	0	0	0	0	1	29	0
1183	200403015139	2.00784469297	34.51098442	-120.73650742	166.0961	Groundfish Slope and Shelf Combination Survey	2004	0	1	0	0	0	0	0	0	0	0	0	0	0	0	0	0	0	0	1	0	2	12	0	0	0	0	10	0	41	0	0	0	0	0	0	0	42	17	27	0	30	0
1184	200403015144	1.964663888	34.36564167	-120.52303333	300.6381	Groundfish Slope and Shelf Combination Survey	2004	0	0	0	0	NA	0	0	0	0	0	0	0	0	0	0	0	0	0	0	0	0	11	0	0	0	0	10	0	0	0	0	0	0	0	0	0	51	0	0	0	1	0
1185	200403015150	1.886384677606	34.32374382	-119.59483719	62.7405	Groundfish Slope and Shelf Combination Survey	2004	0	0	0	0	0	0	0	0	NA	0	0	0	0	0	0	0	0	0	0	2	0	0	0	0	0	0	0	10	0	0	4	0	1	0	0	0	0	0	21	0	0	0
1186	200403015152	1.802179119946	34.04504967	-119.14557266	238.1789	Groundfish Slope and Shelf Combination Survey	2004	0	0	0	0	0	0	0	0	0	0	0	0	0	0	0	0	0	0	0	0	0	12	0	0	0	NA	5	0	0	0	0	0	0	0	0	0	49	0	2	0	9	0
1187	200403015157	1.64357152	33.17945	-120.0051	1158.5141	Groundfish Slope and Shelf Combination Survey	2004	0	2	0	2	0	0	0	0	0	0	0	0	0	0	0	0	0	0	0	0	0	0	0	1	0	0	0	0	0	0	0	0	0	0	0	0	0	0	0	1	0	0
1188	200403015158	1.796759503074	33.0151625	-120.018425	1123.0678	Groundfish Slope and Shelf Combination Survey	2004	0	0	0	1	0	0	0	0	0	0	0	0	0	0	0	0	0	0	0	0	0	0	0	1	0	0	0	0	0	0	0	0	0	0	0	0	0	0	0	10	0	0
1189	200403015161	1.948035592881	33.45426667	-118.63509167	165.4371	Groundfish Slope and Shelf Combination Survey	2004	0	0	0	0	0	0	0	0	0	0	0	0	0	2	0	0	0	0	0	1	0	0	0	0	0	0	62	0	840	0	7	0	0	0	0	0	1	0	0	0	4	0
1190	200403015163	1.977765630896	33.77655983	-118.46976471	87.6017	Groundfish Slope and Shelf Combination Survey	2004	0	0	0	0	0	0	0	0	0	0	0	0	0	0	0	0	0	0	0	15	0	0	0	0	0	0	54	0	247	0	39	0	0	0	0	0	0	0	69	0	0	0
1191	200403015166	1.897854007195	33.57590485	-118.04330063	125.25	Groundfish Slope and Shelf Combination Survey	2004	0	0	0	0	0	0	0	0	0	1	0	0	0	8	0	0	0	0	0	6	0	0	0	0	0	0	13	8	154	0	10	0	0	0	0	0	4	0	35	0	2	0
1192	200403015174	1.795081317	32.71726869	-117.29350751	58.1854	Groundfish Slope and Shelf Combination Survey	2004	0	0	0	0	0	0	0	0	0	2	0	0	0	0	2	0	0	0	0	0	0	0	0	0	0	1	0	46	0	0	3	0	0	0	0	0	0	0	0	0	0	0
1193	200403015175	1.704963106754	32.67290497	-117.33542633	129.5539	Groundfish Slope and Shelf Combination Survey	2004	0	0	0	0	0	0	0	0	0	4	0	0	0	1	0	0	0	0	0	0	0	0	0	0	0	0	7	0	76	0	2	0	0	0	0	0	2	0	12	0	0	0
1194	200503008005	1.80448071118	44.91479811	-124.77147788	323.0356	Groundfish Slope and Shelf Combination Survey	2005	0	0	0	3	0	0	0	0	0	0	0	0	0	0	0	0	0	0	0	0	1	0	0	0	0	0	2	0	0	0	0	0	0	1	0	0	4	0	0	0	91	0
1195	200503008006	1.799027295345	45.00321114	-124.65344622	448.5559	Groundfish Slope and Shelf Combination Survey	2005	0	0	0	1	0	0	0	0	0	1	0	0	0	0	0	0	0	0	0	0	12	4	0	0	0	0	0	0	0	0	0	0	0	0	0	0	4	0	0	0	167	0
1196	200503008007	2.001816807232	45.36075254	-124.84356185	799.0225	Groundfish Slope and Shelf Combination Survey	2005	0	0	0	12	0	0	0	0	0	0	0	0	0	0	0	0	0	0	0	0	0	0	0	0	0	0	0	0	0	0	0	0	0	0	0	0	0	0	0	3	0	0
1197	200503008009	1.9750201446	45.97840184	-124.7327745	359.2948	Groundfish Slope and Shelf Combination Survey	2005	0	0	0	0	0	0	0	0	0	1	0	0	0	0	0	0	0	0	0	0	2	5	0	0	1	0	2	0	0	0	0	0	0	11	0	0	12	0	0	0	71	0
1198	200503008013	1.8996635245	46.66939554	-124.82449287	427.4744	Groundfish Slope and Shelf Combination Survey	2005	0	0	0	6	0	0	0	0	0	0	0	0	0	0	0	0	0	0	0	0	4	0	0	0	0	0	0	0	0	0	0	0	0	0	NA	0	14	0	0	0	43	0
1199	200503008016	1.587797964	47.25245926	-124.99987437	431.9419	Groundfish Slope and Shelf Combination Survey	2005	0	0	0	0	0	0	0	0	0	0	0	0	0	0	0	0	0	0	0	0	0	1	0	0	0	0	0	0	0	0	0	0	0	4	0	0	1	0	0	3	0	0
1200	200503008017	1.80532125	47.56745833	-125.24716667	714.8932	Groundfish Slope and Shelf Combination Survey	2005	0	5	0	7	0	0	0	0	0	0	0	0	0	0	0	0	0	0	0	0	0	0	0	1	0	0	0	0	0	0	0	0	0	0	0	0	0	0	0	16	0	0
1201	200503008018	1.593112384987	47.89995717	-125.0372072	124.8023	Groundfish Slope and Shelf Combination Survey	2005	0	0	0	0	0	0	0	0	0	43	0	0	0	0	0	0	0	0	0	0	0	24	0	0	0	0	10	0	2	0	0	0	0	47	1	8	192	3	40	0	33	0
1202	200503008019	1.827766590804	47.8372299	-125.17739342	380.976	Groundfish Slope and Shelf Combination Survey	2005	0	2	0	0	0	0	0	0	0	3	0	0	0	0	0	0	0	0	0	0	11	10	0	0	0	0	0	0	0	0	0	0	0	14	0	0	11	0	0	0	65	0
1203	200503008020	1.775555975711	47.8257375	-125.58426667	876.8354	Groundfish Slope and Shelf Combination Survey	2005	0	5	0	2	0	0	0	0	0	0	0	0	0	0	0	0	0	0	0	0	0	0	0	1	0	0	0	0	0	0	0	0	0	0	0	0	0	0	0	10	0	0
1204	200503008025	1.807369331625	48.21779167	-125.51145417	153.7362	Groundfish Slope and Shelf Combination Survey	2005	0	0	0	0	0	0	0	0	0	60	0	0	0	0	0	0	0	0	0	0	0	0	0	0	0	0	1	0	0	0	0	0	0	61	1	0	48	1	7	0	29	0
1205	200503008030	1.751358178338	48.40870833	-124.9935	294.11	Groundfish Slope and Shelf Combination Survey	2005	0	0	0	0	0	0	0	0	0	2	0	0	0	0	0	0	0	0	0	0	17	16	0	0	0	0	182	0	0	0	0	0	0	22	0	0	0	0	0	0	16	0
1206	200503008031	1.582836828386	47.40402481	-124.74887332	124.1285	Groundfish Slope and Shelf Combination Survey	2005	0	0	0	0	0	0	0	0	0	11	0	0	0	0	0	0	0	0	0	0	4	11	0	0	0	0	0	0	0	0	0	0	0	77	0	2	21	0	0	0	4	0
1207	200503008034	1.887540535296	47.03421932	-124.60960151	89.494	Groundfish Slope and Shelf Combination Survey	2005	0	0	0	0	0	0	0	0	0	32	0	0	0	0	0	0	0	0	0	0	3	6	0	0	0	0	6	0	92	0	0	0	0	21	0	0	51	12	12	0	366	0
1208	200503008037	1.615340028218	46.48378183	-124.33279621	77.7313	Groundfish Slope and Shelf Combination Survey	2005	0	0	0	0	0	0	0	0	0	4	0	0	0	0	0	0	0	0	1	0	1	0	0	0	0	0	11	0	62	0	0	0	0	36	0	0	5	8	3	0	208	0
1209	200503008040	2.000365705	46.2307	-124.60323333	761.4684	Groundfish Slope and Shelf Combination Survey	2005	0	6	0	4	0	0	0	0	0	0	0	0	0	0	0	0	0	0	0	0	0	0	0	0	0	0	0	0	0	0	0	0	0	0	0	0	0	0	0	9	0	0
1210	200503008041	1.70133203757	46.12603957	-124.65163885	180.5629	Groundfish Slope and Shelf Combination Survey	2005	0	0	0	1	0	0	0	0	0	3	0	0	0	0	0	0	0	0	3	0	4	0	0	0	0	0	123	0	0	0	0	0	0	25	0	0	48	19	3	0	49	0
1211	200503008042	1.80080813875	45.79751667	-124.561475	174.8287	Groundfish Slope and Shelf Combination Survey	2005	0	0	0	0	0	0	0	0	0	6	0	0	0	0	0	0	0	0	0	0	0	6	0	0	0	0	6	0	0	0	0	0	0	0	0	0	104	0	0	0	73	0
1212	200503008043	1.80107146812	45.63243771	-124.53384421	237.2483	Groundfish Slope and Shelf Combination Survey	2005	0	0	0	0	0	0	0	0	0	1	0	0	0	0	0	0	0	0	0	0	1	11	0	0	0	1	5	0	0	0	0	0	0	23	1	0	31	2	0	0	79	0
1213	200503008045	1.723768129376	45.53219177	-124.14364719	104.5571	Groundfish Slope and Shelf Combination Survey	2005	0	0	0	0	0	0	0	0	0	0	0	0	0	0	0	0	0	0	0	0	0	1	0	0	0	0	18	0	305	0	0	0	0	5	0	0	3	5	77	0	30	0
1214	200503008046	1.6723506402	45.15426604	-124.14902925	108.6076	Groundfish Slope and Shelf Combination Survey	2005	0	0	0	0	0	0	0	0	0	0	0	0	0	0	0	0	0	0	0	0	0	0	0	0	0	0	16	0	205	0	0	0	0	21	0	0	2	20	115	0	45	0
1215	200503008047	1.93459230535	44.74425134	-124.75379421	382.7541	Groundfish Slope and Shelf Combination Survey	2005	0	0	0	0	0	0	0	0	0	1	0	0	0	0	0	0	0	0	0	0	0	0	0	0	0	0	0	0	0	0	0	0	0	4	0	0	2	0	0	0	1	0
1216	200503008048	1.899155689143	44.75171092	-124.90182322	568.8407	Groundfish Slope and Shelf Combination Survey	2005	0	0	0	0	0	0	0	0	0	0	0	0	0	0	0	0	0	0	0	0	0	0	0	0	0	0	0	0	0	0	0	0	0	0	0	0	0	0	0	0	2	0
1217	200503008049	1.716025080171	44.75143056	-124.6933933	285.5942	Groundfish Slope and Shelf Combination Survey	2005	0	0	0	0	0	0	0	0	0	2	0	0	0	0	0	0	0	0	0	0	9	4	0	0	0	0	3	0	0	0	0	0	0	0	0	0	2	0	0	0	8	0
1218	200503008050	1.810338959542	44.62498955	-124.53334416	139.0244	Groundfish Slope and Shelf Combination Survey	2005	0	0	0	0	0	0	0	0	0	3	0	0	0	0	0	0	0	0	0	0	5	4	0	0	0	0	14	0	0	0	0	0	0	5	0	0	73	2	3	0	201	0
1219	200503008051	1.73243610975	44.76900417	-124.25070833	92.0189	Groundfish Slope and Shelf Combination Survey	2005	0	0	0	0	0	0	0	0	0	7	0	0	0	0	0	0	0	0	39	0	1	1	0	0	0	0	13	0	457	0	0	0	0	5	0	0	1	34	77	0	18	0
1220	200503008052	1.655341506287	44.53123584	-124.23012631	68.8625	Groundfish Slope and Shelf Combination Survey	2005	0	0	0	0	0	0	0	0	0	0	0	0	0	0	0	0	0	0	1	0	0	0	0	0	0	0	1	0	91	0	0	0	0	0	0	0	5	0	10	0	154	0
1221	200503008053	1.699477934	44.34161554	-124.31834692	76.3108	Groundfish Slope and Shelf Combination Survey	2005	0	0	0	0	0	0	0	0	0	0	0	0	0	0	0	0	0	0	0	0	0	0	0	0	0	0	0	0	12	0	0	0	0	0	0	0	0	1	14	0	38	0
1222	200503008054	1.695657361105	44.2468164	-124.22728995	64.4269	Groundfish Slope and Shelf Combination Survey	2005	0	0	0	0	0	0	0	0	0	0	0	0	0	0	0	0	0	0	3	0	0	0	0	0	0	0	0	0	354	0	0	0	0	0	0	0	9	3	61	0	748	0
1223	200503008055	1.705990485732	44.24030447	-124.38462395	92.2354	Groundfish Slope and Shelf Combination Survey	2005	0	0	0	0	0	0	0	0	0	0	0	0	0	0	0	0	0	0	0	0	0	0	0	0	0	0	0	0	17	0	0	0	0	0	0	0	37	0	100	0	119	0
1224	200503008056	1.71256060987	44.38699329	-124.54830817	98.6363	Groundfish Slope and Shelf Combination Survey	2005	0	0	0	0	0	0	0	0	0	0	0	0	0	0	0	0	0	0	0	0	0	1	0	0	0	0	1	0	27	0	0	0	0	7	2	0	1	34	0	0	18	0
1225	200503008057	1.914463369	44.43550322	-124.74569049	171.2284	Groundfish Slope and Shelf Combination Survey	2005	0	0	0	0	0	0	0	0	0	0	0	0	0	0	0	0	0	0	0	0	7	28	0	0	0	0	13	0	0	0	0	0	0	28	0	0	258	8	59	0	238	0
1226	200503008060	1.9361216	44.3667375	-125.05878333	884.7	Groundfish Slope and Shelf Combination Survey	2005	0	3	0	43	0	0	0	0	0	0	0	0	0	0	0	0	0	0	0	0	0	0	0	0	0	0	0	0	0	0	0	0	0	0	0	0	0	0	0	6	0	0
1227	200503008061	1.667175244979	44.31474153	-124.88607195	391.306	Groundfish Slope and Shelf Combination Survey	2005	0	0	0	3	0	0	0	0	0	0	0	0	0	0	0	0	0	0	0	0	2	4	0	0	0	0	1	0	0	0	0	0	0	39	12	0	0	0	0	0	0	0
1228	200503008062	1.675095858828	44.04153851	-124.93178039	247.5693	Groundfish Slope and Shelf Combination Survey	2005	0	0	0	0	0	0	0	0	0	0	0	0	0	0	0	0	0	0	0	0	6	16	0	0	0	0	6	0	0	0	0	0	0	4	0	0	124	2	40	0	155	0
1229	200503008063	1.589987256518	44.03619866	-124.70539517	125.1979	Groundfish Slope and Shelf Combination Survey	2005	0	0	0	0	0	0	0	0	0	0	0	0	0	0	0	0	0	0	0	0	0	2	0	0	0	0	1	0	333	0	0	0	0	0	0	0	197	14	18	0	227	0
1230	200503008065	1.815084967041	43.982736	-124.6493332	150.6307	Groundfish Slope and Shelf Combination Survey	2005	0	0	0	0	0	0	0	0	0	1	0	0	0	0	0	0	0	0	0	0	0	6	0	0	0	0	1	0	0	0	0	0	0	13	0	0	94	13	1	0	165	0
1231	200503008066	1.76965754	43.97818333	-124.509375	142.0975	Groundfish Slope and Shelf Combination Survey	2005	0	0	0	0	0	0	0	0	0	1	0	0	0	0	0	0	0	0	0	0	0	39	0	0	0	0	5	0	0	0	0	0	0	45	0	1	NA	31	1	0	17	0
1232	200503008068	1.92541856885	43.76982983	-124.54917018	182.026	Groundfish Slope and Shelf Combination Survey	2005	0	0	1	0	0	0	0	0	0	0	0	0	0	0	0	0	0	0	1	0	0	10	0	0	0	0	14	0	1	0	0	0	0	19	0	0	120	10	0	0	78	0
1233	200503008069	1.857964134105	43.46035789	-124.81556186	537.8062	Groundfish Slope and Shelf Combination Survey	2005	0	0	0	7	0	0	0	0	0	0	0	0	0	0	0	0	0	0	0	0	0	1	0	0	0	0	0	0	0	0	0	0	0	0	0	0	0	0	0	0	34	0
1234	200503008070	1.721070314924	43.60186821	-124.41853593	124.1198	Groundfish Slope and Shelf Combination Survey	2005	0	0	0	0	0	0	0	0	0	0	0	0	0	0	0	0	0	0	13	0	0	26	0	0	0	0	2	0	337	0	0	0	0	34	0	0	91	422	163	0	142	0
1235	200503008071	1.85948671945	43.48483316	-124.4094176	105.3137	Groundfish Slope and Shelf Combination Survey	2005	0	0	0	0	0	0	0	0	0	0	0	0	0	0	0	0	0	0	5	0	0	6	0	0	0	0	10	0	1232	0	0	0	0	14	0	0	16	28	31	0	65	0
1236	200503008072	1.666446902	43.32449015	-124.54629376	107.9257	Groundfish Slope and Shelf Combination Survey	2005	0	0	0	0	0	0	0	0	0	0	0	0	0	0	0	0	0	0	0	0	0	1	0	0	0	0	4	0	24	0	0	0	0	1	0	0	0	3	32	0	23	0
1237	200503008074	1.747711254189	42.73241651	-124.61184413	86.0005	Groundfish Slope and Shelf Combination Survey	2005	0	0	0	0	0	0	0	0	0	0	0	0	0	0	0	0	0	0	0	0	0	0	0	0	0	0	3	0	16	0	0	0	0	0	0	0	3	16	33	0	23	0
1238	200503008075	1.931662594368	42.63367521	-124.49781359	75.1901	Groundfish Slope and Shelf Combination Survey	2005	0	0	0	0	0	0	0	0	0	0	0	0	0	0	0	0	0	0	1	0	0	7	0	0	0	0	14	0	106	0	0	0	0	0	0	0	1	19	80	0	21	0
1239	200503008078	1.8749001315	42.42969795	-124.6091742	88.7147	Groundfish Slope and Shelf Combination Survey	2005	0	0	0	0	0	0	0	0	0	0	0	0	0	0	0	0	0	0	1	0	0	5	0	0	0	0	12	0	100	0	0	0	0	0	0	0	6	28	97	0	62	0
1240	200503008079	1.9444627098	42.2639235	-124.50733348	120.5878	Groundfish Slope and Shelf Combination Survey	2005	0	0	0	0	0	0	0	0	0	0	0	0	0	0	0	0	0	0	0	0	0	7	0	0	0	0	21	0	58	0	0	0	0	13	0	0	54	56	97	0	187	0
1241	200503008080	1.708085527092	42.15897202	-124.58478555	190.0714	Groundfish Slope and Shelf Combination Survey	2005	0	0	0	0	0	0	0	0	0	0	0	0	0	0	0	0	0	0	0	0	3	1	0	0	0	0	23	0	0	0	0	0	0	17	NA	0	29	1	9	0	60	0
1242	200503008081	1.89780233979	42.06376039	-124.64958164	475.8214	Groundfish Slope and Shelf Combination Survey	2005	0	0	0	4	0	0	0	0	0	0	0	0	0	0	0	0	0	0	0	0	3	4	0	0	0	0	0	0	0	0	0	0	0	8	0	0	13	0	0	0	312	0
1243	200503008087	1.83230578725	41.74105903	-124.54733803	493.0503	Groundfish Slope and Shelf Combination Survey	2005	0	0	0	14	0	0	0	0	0	0	0	0	0	0	0	0	0	0	0	0	1	9	0	0	0	0	0	0	0	0	0	0	0	4	0	0	9	0	0	0	552	0
1244	200503008088	1.661671677365	41.53665543	-124.51123651	299.7081	Groundfish Slope and Shelf Combination Survey	2005	0	0	0	0	0	0	0	0	0	3	0	0	0	0	0	0	0	0	0	0	9	13	0	0	0	0	0	0	0	0	0	0	0	18	0	0	121	3	0	0	569	0
1245	200503008089	1.93734941845	41.37389401	-124.45546987	174.5178	Groundfish Slope and Shelf Combination Survey	2005	0	0	0	0	0	0	0	0	0	0	0	0	1	0	0	0	0	0	0	0	0	8	0	0	0	0	5	0	0	0	0	0	0	45	0	0	45	9	14	0	72	0
1246	200503008090	1.835058507	41.23171721	-124.28756423	98.6791	Groundfish Slope and Shelf Combination Survey	2005	0	0	0	0	0	0	0	0	0	0	0	0	0	0	0	0	0	0	0	0	0	6	0	0	0	0	0	0	613	0	0	0	0	6	0	0	108	74	193	0	415	0
1247	200503008092	1.590610644	41.0077886	-124.48858169	529.0195	Groundfish Slope and Shelf Combination Survey	2005	0	1	0	22	0	0	0	0	0	0	0	0	0	0	0	0	0	0	0	0	0	10	0	0	0	0	0	0	0	0	0	0	0	1	0	0	21	0	0	0	790	0
1248	200503008093	1.77697365	41.00866667	-124.30645833	105.5679	Groundfish Slope and Shelf Combination Survey	2005	0	0	0	0	0	0	0	0	0	NA	0	0	0	0	0	0	0	0	0	0	0	2	0	0	0	0	0	0	254	0	0	0	0	4	1	0	27	9	243	0	293	0
1249	200503008095	1.753775160716	40.87891203	-124.51904731	491.066	Groundfish Slope and Shelf Combination Survey	2005	0	1	0	4	0	0	0	0	0	0	0	0	0	0	0	0	0	0	0	0	0	12	0	0	0	0	0	0	0	0	0	0	0	3	0	0	4	0	0	0	242	0
1250	200503008096	1.657455441639	40.83666165	-124.56194792	555.6707	Groundfish Slope and Shelf Combination Survey	2005	0	1	0	54	0	0	0	0	0	0	0	0	0	0	0	0	0	0	0	0	0	8	0	0	0	0	0	0	0	0	0	0	0	0	0	0	2	0	0	0	421	0
1251	200503008098	1.820493724604	40.16836843	-124.45694067	466.5859	Groundfish Slope and Shelf Combination Survey	2005	0	0	0	9	0	0	0	0	0	0	0	0	0	0	0	0	0	0	0	0	2	3	0	0	0	0	4	0	0	0	0	0	0	2	0	0	0	0	0	0	62	0
1252	200503008099	1.74503964663	40.11983957	-124.49284726	666.9667	Groundfish Slope and Shelf Combination Survey	2005	0	1	0	26	0	0	0	0	0	0	0	0	0	0	0	0	0	0	0	0	0	NA	0	0	0	0	0	0	0	0	0	0	0	0	0	0	0	0	0	0	0	0
1253	200503008103	1.938042977054	39.54865977	-124.04047688	727.3832	Groundfish Slope and Shelf Combination Survey	2005	0	2	0	65	0	0	0	0	0	0	0	0	0	0	0	0	0	0	0	0	0	1	0	0	0	0	0	0	0	0	0	0	0	0	0	0	0	0	0	7	0	0
1254	200503008104	1.707980146112	39.2497839	-124.1739331	1010.1873	Groundfish Slope and Shelf Combination Survey	2005	0	2	0	4	0	0	0	0	0	0	0	0	0	0	0	0	0	0	0	0	0	0	0	3	0	0	0	0	0	0	0	0	0	0	0	0	0	0	0	7	0	0
1255	200503008105	1.71025646518	39.1873265	-124.00754753	462.305	Groundfish Slope and Shelf Combination Survey	2005	0	0	0	1	0	0	0	0	0	0	0	0	0	0	0	0	0	0	0	0	8	7	0	0	0	0	3	0	0	0	0	0	0	2	0	0	2	0	0	0	72	0
1256	200503008106	1.9557840105	39.19538768	-123.94704083	170.2601	Groundfish Slope and Shelf Combination Survey	2005	0	0	0	0	0	0	0	0	0	906	0	0	0	0	0	0	0	0	0	0	0	31	0	0	0	0	0	0	0	0	0	0	0	0	0	0	10	46	288	0	59	0
1257	200503008107	1.941560776155	39.10100515	-123.95073924	193.7904	Groundfish Slope and Shelf Combination Survey	2005	0	0	0	0	0	0	0	0	0	58	0	0	0	0	0	0	0	0	0	0	3	15	0	0	0	0	0	0	0	0	0	0	0	4	0	0	7	6	65	0	190	0
1258	200503008109	1.9207187316	38.80917078	-123.68291042	85.6422	Groundfish Slope and Shelf Combination Survey	2005	0	0	0	0	0	0	0	0	0	16	0	0	0	0	0	0	0	0	1	15	0	12	0	0	0	0	0	0	85	0	0	0	0	0	0	0	3	7	4	0	17	0
1259	200503008110	1.812197716224	38.74442357	-123.71345343	128.512	Groundfish Slope and Shelf Combination Survey	2005	0	0	0	0	0	0	0	0	0	32	0	0	0	0	0	0	0	0	0	5	0	15	0	0	0	0	0	0	20	0	0	0	0	0	0	0	8	5	0	0	25	0
1260	200503008111	1.8219350617	38.72114109	-123.73606266	137.9979	Groundfish Slope and Shelf Combination Survey	2005	0	0	0	0	0	0	0	0	0	5	0	0	0	0	0	0	0	0	0	0	0	28	0	0	0	0	1	0	18	0	0	0	0	1	1	0	25	26	575	0	62	0
1261	200503008112	1.96143175485	38.64585393	-123.59645649	127.3535	Groundfish Slope and Shelf Combination Survey	2005	0	0	0	0	0	0	0	0	0	44	0	0	0	0	0	0	0	0	3	14	0	30	0	0	0	0	0	0	22	0	0	0	0	0	0	0	25	8	1	0	15	0
1262	200503008114	1.7696254884	38.45006847	-123.56376381	195.4484	Groundfish Slope and Shelf Combination Survey	2005	0	0	0	0	0	0	0	0	0	24	0	0	0	0	0	0	0	0	0	0	2	19	0	0	0	0	2	0	0	0	0	0	0	0	0	0	83	3	49	0	88	0
1263	200503008115	1.9611147208	38.36465458	-123.45740593	168.2707	Groundfish Slope and Shelf Combination Survey	2005	0	0	0	0	0	0	0	0	0	5	0	0	0	0	0	0	0	0	0	0	0	12	0	0	0	0	2	0	34	0	0	0	0	0	0	0	155	9	25	0	295	0
1264	200503008116	1.973037927267	38.33989493	-123.45534432	181.3505	Groundfish Slope and Shelf Combination Survey	2005	0	0	0	0	0	0	0	0	0	2	0	0	0	0	0	0	0	0	0	0	1	12	0	0	0	1	1	0	6	0	0	0	0	0	0	0	35	8	12	0	169	0
1265	200503008117	1.755732161106	38.26754887	-123.35139884	137.6193	Groundfish Slope and Shelf Combination Survey	2005	0	0	0	0	0	0	0	0	0	18	0	0	0	0	0	0	0	0	0	4	0	3	0	0	0	0	4	0	190	0	0	0	0	0	0	0	36	22	51	0	108	0
1266	200503008120	1.730249496448	38.11843232	-123.40650009	236.3637	Groundfish Slope and Shelf Combination Survey	2005	0	0	0	0	0	0	0	0	0	77	0	0	0	0	0	0	0	0	0	0	3	1	0	0	0	0	2	0	0	0	0	0	0	0	0	0	43	21	51	0	12	0
1267	200503008121	1.828664363988	38.08695638	-123.44253073	146.7994	Groundfish Slope and Shelf Combination Survey	2005	0	0	0	0	0	0	0	0	0	0	0	0	0	0	0	0	0	0	0	0	0	14	0	0	0	0	48	0	10	0	0	0	0	0	0	0	17	9	9	0	111	0
1268	200503008123	1.75999614685	37.86696664	-123.21508671	98.8799	Groundfish Slope and Shelf Combination Survey	2005	0	0	0	0	0	0	0	0	0	0	0	0	0	0	0	0	0	0	1	0	0	0	0	0	0	0	7	0	75	0	0	0	0	0	0	0	0	15	35	0	26	0
1269	200503008126	1.832510384937	37.87566303	-123.09471261	91.9996	Groundfish Slope and Shelf Combination Survey	2005	0	0	0	0	0	0	0	0	0	8	0	0	0	0	0	0	0	0	0	1	0	8	0	0	0	1	3	0	654	0	0	0	0	0	0	0	3	23	59	0	15	0
1270	200503008129	1.720220923982	37.41133357	-122.76055374	92.335	Groundfish Slope and Shelf Combination Survey	2005	0	0	0	0	0	0	0	0	0	3	0	0	0	0	0	0	0	0	0	1	0	0	0	0	0	1	0	0	265	0	0	0	0	0	0	0	NA	8	58	0	23	0
1271	200503008130	1.860403720728	37.38961216	-122.57929069	70.2951	Groundfish Slope and Shelf Combination Survey	2005	0	0	0	0	0	0	0	0	0	0	0	0	0	0	0	0	0	0	0	13	0	1	0	0	0	1	1	0	103	0	0	0	0	0	0	0	4	1	30	0	13	0
1272	200503008131	1.776366925488	37.31017096	-122.50495148	58.2977	Groundfish Slope and Shelf Combination Survey	2005	0	0	0	0	0	0	0	0	0	0	0	0	0	0	1	0	0	0	1	4	0	0	0	0	0	2	0	0	112	0	0	2	0	0	0	0	0	1	13	0	7	0
1273	200503008132	1.7071025024	37.13301609	-122.41589667	59.8861	Groundfish Slope and Shelf Combination Survey	2005	0	0	0	0	0	0	0	0	0	0	0	0	0	0	0	0	0	0	0	4	0	0	0	0	0	3	0	0	95	0	0	1	0	0	0	0	0	5	11	0	9	0
1274	200503008133	1.724101445766	36.96094532	-122.31188268	109.6169	Groundfish Slope and Shelf Combination Survey	2005	0	0	0	0	0	0	0	0	0	1	0	0	0	0	0	0	0	0	0	4	0	0	0	0	0	0	2	0	268	0	0	0	0	0	0	0	0	12	40	0	12	0
1275	200503008134	1.634378029675	37.08429863	-122.56282842	115.8883	Groundfish Slope and Shelf Combination Survey	2005	0	0	0	0	0	0	0	0	0	1	0	0	0	0	0	0	0	0	0	3	0	2	0	0	0	0	0	0	687	0	0	0	0	0	0	0	0	11	137	0	21	0
1276	200503008136	1.573266142538	37.29438156	-122.8639616	227.6346	Groundfish Slope and Shelf Combination Survey	2005	0	0	0	0	0	0	0	0	0	0	0	0	0	0	0	0	0	0	0	0	0	6	0	0	0	0	0	0	29	0	0	0	0	0	0	0	12	18	24	0	300	0
1277	200503008137	1.697496314043	37.3290125	-122.7831125	118.3089	Groundfish Slope and Shelf Combination Survey	2005	0	0	0	0	0	0	0	0	0	6	0	0	0	0	0	0	0	0	0	1	0	0	0	0	0	0	0	0	587	0	0	0	0	0	0	0	2	4	42	0	67	0
1278	200503008139	1.943872581	36.31842391	-122.06363826	160.8485	Groundfish Slope and Shelf Combination Survey	2005	0	0	0	0	0	0	0	0	0	38	0	0	0	0	0	0	0	0	0	0	0	1	0	0	0	0	32	0	0	0	0	0	0	0	0	0	11	149	26	0	53	0
1279	200503008140	1.772085139308	36.21802752	-121.95626519	488.9179	Groundfish Slope and Shelf Combination Survey	2005	0	0	0	5	2	0	0	0	0	0	0	0	0	0	0	0	0	0	0	0	3	4	0	0	0	0	8	0	0	0	0	0	0	0	0	0	0	0	0	0	5	0
1280	200503008145	1.8899653668	35.98879499	-121.60409211	410.0751	Groundfish Slope and Shelf Combination Survey	2005	0	0	0	7	1	0	0	0	0	0	0	0	0	0	0	0	0	0	0	0	2	8	0	0	0	0	17	0	0	0	0	0	0	0	0	0	0	45	0	0	154	0
1281	200503008146	1.62254529814	35.99231646	-121.54559712	61.1324	Groundfish Slope and Shelf Combination Survey	2005	0	0	0	0	0	0	0	0	0	3	0	0	0	0	0	0	0	0	1	3	0	0	2	0	0	0	0	0	53	0	0	0	0	0	0	0	0	14	14	0	0	0
1282	200503008147	1.64610315471	35.82728667	-121.5072682	313.8995	Groundfish Slope and Shelf Combination Survey	2005	0	0	0	0	0	0	0	0	0	0	0	0	0	0	0	0	0	0	0	0	2	9	0	0	0	0	3	0	0	0	0	0	0	0	0	0	NA	0	0	0	7	0
1283	200503008158	1.692691351794	35.19787023	-121.49916752	633.6046	Groundfish Slope and Shelf Combination Survey	2005	0	0	0	20	0	0	0	0	0	0	0	0	0	0	0	0	0	0	0	0	0	0	0	0	0	0	0	0	0	0	0	0	0	0	0	0	0	0	0	0	0	0
1284	200503008161	1.804852068307	34.4294039	-120.51931818	94.9262	Groundfish Slope and Shelf Combination Survey	2005	0	0	0	0	0	0	0	0	0	4	0	0	0	0	0	0	0	0	0	3	0	0	0	0	0	0	6	0	352	0	0	0	0	0	0	0	1	4	21	0	3	0
1285	200503008162	1.7297855976	34.29279348	-120.32135915	390.0756	Groundfish Slope and Shelf Combination Survey	2005	0	0	0	0	65	0	0	0	0	0	0	0	0	0	0	0	0	0	0	0	0	6	0	0	0	0	1	0	0	0	0	0	0	0	0	0	164	0	0	0	14	0
1286	200503008163	1.882047744844	34.2034611	-119.88826811	509.4575	Groundfish Slope and Shelf Combination Survey	2005	0	0	0	0	169	0	0	0	0	0	0	0	0	0	0	0	0	0	0	0	0	0	0	0	0	0	0	0	0	0	0	0	0	0	0	0	0	0	0	0	0	0
1287	200503008164	1.829646692175	34.18738273	-119.70108081	296.0231	Groundfish Slope and Shelf Combination Survey	2005	0	0	0	6	22	0	0	0	0	1	0	0	0	0	0	0	0	0	0	0	0	20	0	0	0	0	8	0	0	0	0	0	0	0	0	0	206	0	0	0	2	0
1288	200503008165	1.861467069905	34.15330922	-119.40172289	110.1655	Groundfish Slope and Shelf Combination Survey	2005	0	0	0	0	0	0	0	0	0	1	0	0	0	0	0	0	0	0	0	2	0	0	0	0	0	2	16	0	163	0	14	0	0	0	0	0	2	1	175	0	0	0
1289	200503008166	1.9411071496	33.99580244	-118.7471732	61.3613	Groundfish Slope and Shelf Combination Survey	2005	0	0	0	0	0	0	0	0	0	1	0	0	0	0	0	0	0	0	0	7	0	0	0	0	0	1	2	0	45	0	16	4	0	0	0	0	0	0	49	0	0	0
1290	200503008167	1.797753805746	33.95698999	-118.74764064	496.0762	Groundfish Slope and Shelf Combination Survey	2005	0	0	0	0	0	0	0	0	0	0	0	0	0	0	0	0	0	0	0	0	0	0	0	0	0	0	0	0	0	0	0	0	0	0	0	0	1	0	0	0	39	0
1291	200503008169	1.90340717	34.34740752	-119.83874492	170.6172	Groundfish Slope and Shelf Combination Survey	2005	0	0	0	0	30	0	0	0	0	1	0	0	0	0	0	0	0	0	0	1	0	7	0	0	0	0	3	0	60	0	0	0	0	0	0	0	235	0	3	0	52	0
1292	200503008170	1.9828888294	34.41847019	-120.0379227	71.3578	Groundfish Slope and Shelf Combination Survey	2005	0	0	0	0	0	0	0	0	0	1	0	0	0	0	0	0	0	0	0	4	0	5	0	0	0	0	0	0	111	0	3	0	0	0	0	0	0	1	16	0	0	0
1293	200503008171	1.7703964595	34.52381703	-120.79763093	334.0792	Groundfish Slope and Shelf Combination Survey	2005	0	0	0	0	0	0	0	0	0	1	0	0	0	0	0	0	0	0	0	0	3	14	0	0	0	0	1	0	0	0	0	0	0	0	0	0	14	0	0	0	186	0
1294	200503008172	2.006850554249	34.65571501	-120.76335716	85.0443	Groundfish Slope and Shelf Combination Survey	2005	0	0	0	0	0	0	0	0	0	0	0	0	0	0	0	0	0	0	4	4	0	2	0	0	0	0	7	0	160	0	0	0	0	0	0	0	0	7	42	0	1	0
1295	200503008173	1.7345332375	35.17025814	-120.9659196	232.4806	Groundfish Slope and Shelf Combination Survey	2005	0	0	0	0	0	0	0	0	0	13	0	0	0	0	0	0	0	0	3	0	0	2	0	0	0	0	16	0	0	0	0	0	0	0	0	0	77	0	1	0	0	0
1296	200503008174	1.912158438275	35.37398929	-121.07112149	230.379	Groundfish Slope and Shelf Combination Survey	2005	0	0	0	0	0	0	0	0	0	16	0	0	0	0	0	0	0	0	0	0	2	15	0	0	0	0	11	0	0	0	0	0	0	0	0	0	60	0	0	0	2	0
1297	200503008175	1.854204144	35.53862164	-121.14176155	71.5113	Groundfish Slope and Shelf Combination Survey	2005	0	0	0	0	0	0	0	0	0	4	0	0	0	0	0	0	0	0	0	0	0	0	0	0	0	0	0	0	86	0	1	0	0	0	0	0	0	1	16	0	0	0
1298	200503008176	1.91516731	33.83921192	-120.36251933	647.5705	Groundfish Slope and Shelf Combination Survey	2005	0	0	0	2	21	0	0	0	0	0	0	0	0	0	0	0	0	0	0	1	0	0	0	0	0	0	0	0	0	0	0	0	0	0	0	0	0	0	0	0	0	0
1299	200503008177	1.951913635875	33.78771427	-120.31020977	785.286	Groundfish Slope and Shelf Combination Survey	2005	0	1	0	1	11	1	0	0	0	0	0	0	0	0	0	0	0	0	0	0	0	0	0	2	0	0	0	0	0	0	0	0	0	0	0	0	0	0	0	0	0	0
1300	200503008181	1.946394856419	33.75743487	-119.97019487	178.0992	Groundfish Slope and Shelf Combination Survey	2005	0	0	0	0	0	0	0	0	0	3	0	0	0	0	0	0	0	0	0	0	0	0	0	0	0	0	105	0	197	0	0	0	0	0	0	0	2	0	27	0	4	0
1301	200503008183	1.676105879712	33.11804863	-120.19171442	488.6225	Groundfish Slope and Shelf Combination Survey	2005	0	0	0	0	0	0	0	0	0	0	0	0	0	0	0	0	0	0	0	0	0	0	0	0	0	0	0	0	0	0	0	0	0	0	0	0	0	0	0	0	0	0
1302	200503008185	1.861192725238	32.76942159	-120.16355764	629.9359	Groundfish Slope and Shelf Combination Survey	2005	0	0	0	3	0	0	0	0	0	0	0	0	0	0	0	0	0	0	0	0	0	0	0	0	0	0	0	0	0	0	0	0	0	0	0	0	0	0	0	0	0	0
1303	200503008186	1.67666747928	32.73200776	-120.06342943	515.6497	Groundfish Slope and Shelf Combination Survey	2005	0	0	0	4	0	0	0	0	0	0	0	0	0	0	0	0	0	0	0	0	0	1	0	0	0	0	0	0	0	0	0	0	0	0	0	0	0	0	0	0	0	0
1304	200503008189	1.85104787205	32.53552176	-118.68296026	758.0524	Groundfish Slope and Shelf Combination Survey	2005	0	0	0	5	0	0	0	0	0	0	0	0	0	0	0	0	0	0	0	0	0	0	0	0	0	0	0	0	0	0	0	0	0	0	0	0	0	0	0	0	0	0
1305	200503008194	1.757336498792	32.73066839	-118.49833823	515.5128	Groundfish Slope and Shelf Combination Survey	2005	0	1	0	0	4	0	0	0	0	0	0	0	0	0	0	0	0	0	0	0	5	2	0	0	0	0	0	0	0	0	0	0	0	0	0	0	0	0	0	0	0	0
1306	200503008195	1.944385259692	32.60338824	-117.27551012	69.0519	Groundfish Slope and Shelf Combination Survey	2005	0	0	0	0	0	0	0	0	0	11	0	0	0	0	0	0	0	0	0	4	0	0	0	0	0	0	13	0	39	0	2	0	0	0	0	0	0	0	24	0	0	0
1307	200503008196	2.006049658608	32.65974824	-117.2951881	76.4979	Groundfish Slope and Shelf Combination Survey	2005	0	0	0	0	0	0	0	0	0	0	0	0	0	0	0	0	0	0	0	0	0	0	0	0	0	0	1	0	30	0	0	0	0	0	0	0	0	0	3	0	0	0
1308	200503008198	1.802551342254	32.83430833	-117.33853333	85.9622	Groundfish Slope and Shelf Combination Survey	2005	0	0	0	0	0	0	0	0	1	0	0	0	0	0	0	0	0	0	0	2	0	0	0	0	0	0	0	14	33	0	1	0	0	0	0	0	0	0	1	0	0	0
1309	200503008199	1.95052771935	32.92147324	-117.29414407	74.0477	Groundfish Slope and Shelf Combination Survey	2005	0	0	0	0	0	0	0	0	0	0	0	0	0	0	0	0	0	0	0	0	0	0	0	0	0	0	0	25	467	0	7	2	1	0	0	1	0	1	35	0	0	0
1310	200503008200	1.902907296684	33.5434769	-117.90275804	392.221	Groundfish Slope and Shelf Combination Survey	2005	0	0	0	1	0	0	0	0	0	0	0	0	0	0	0	0	0	0	0	0	1	1	0	0	0	0	0	0	0	0	0	0	0	0	0	0	16	0	2	0	95	0
1311	200503008202	1.653219840111	33.3434434	-118.02962613	740.5565	Groundfish Slope and Shelf Combination Survey	2005	0	0	0	15	0	0	0	0	0	0	0	0	0	0	0	0	0	0	0	0	0	0	0	0	0	0	0	0	0	0	0	0	0	0	0	0	0	0	0	1	0	0
1312	200503008204	1.830303684981	33.43434909	-118.36265507	328.0985	Groundfish Slope and Shelf Combination Survey	2005	0	0	0	0	0	0	0	0	0	0	0	0	0	0	0	0	0	0	0	0	1	1	0	0	0	0	3	0	0	0	0	0	0	0	0	0	15	0	0	0	12	0
1313	200503008206	1.89175209795	33.7115423	-118.36279955	66.7246	Groundfish Slope and Shelf Combination Survey	2005	0	0	0	0	0	0	0	0	0	1	0	0	0	0	0	0	0	0	0	7	0	0	0	0	0	0	0	0	41	0	6	29	3	0	0	0	0	0	79	0	0	0
1314	200503008207	1.635201574125	33.79237833	-118.44844781	60.2323	Groundfish Slope and Shelf Combination Survey	2005	0	0	0	0	0	0	0	0	0	1	0	0	0	0	0	0	0	0	0	0	0	0	0	0	0	1	0	0	54	0	0	8	0	0	0	0	0	0	34	0	0	0
1315	200503008211	1.866258065535	34.9019722	-121.08496256	531.7562	Groundfish Slope and Shelf Combination Survey	2005	0	3	0	48	28	0	0	0	0	0	0	0	0	0	0	0	0	0	0	0	0	2	0	0	0	0	0	0	0	0	0	0	0	0	0	0	0	0	0	0	4	0
1316	200503008212	1.7546577938	35.01085625	-121.15384525	563.2566	Groundfish Slope and Shelf Combination Survey	2005	0	NA	0	14	0	0	0	0	0	0	0	0	0	0	0	0	0	0	0	0	0	1	0	0	0	0	0	0	0	0	0	0	0	0	0	0	0	0	0	0	1	0
1317	200503008213	1.923323508456	35.20799669	-121.17989572	551.3222	Groundfish Slope and Shelf Combination Survey	2005	0	1	0	22	15	0	0	0	0	0	0	0	0	0	0	0	0	0	0	0	0	5	0	0	0	0	0	0	0	0	0	0	0	0	0	0	0	0	0	0	1	0
1318	200503010007	1.712794826431	45.88882908	-124.99919888	1132.3593	Groundfish Slope and Shelf Combination Survey	2005	0	0	1	0	0	0	0	0	0	0	0	0	0	0	0	0	0	0	0	0	0	0	0	1	0	0	0	0	0	0	0	0	0	0	0	0	0	0	0	12	0	0
1319	200503010008	1.940163046712	45.95362746	-125.0485342	1242.9138	Groundfish Slope and Shelf Combination Survey	2005	0	0	0	0	0	0	0	0	0	0	0	0	0	0	0	0	0	0	0	0	0	0	0	4	0	0	0	0	0	0	0	0	0	0	0	0	0	0	0	2	0	0
1320	200503010009	1.771355411775	45.91293607	-124.84172787	730.2647	Groundfish Slope and Shelf Combination Survey	2005	0	0	0	10	0	0	0	0	0	0	0	0	0	0	0	0	0	0	0	0	0	0	0	0	0	0	0	0	0	0	0	0	0	0	0	0	0	0	0	9	0	0
1321	200503010010	1.588780887642	46.03815239	-124.77336519	293.2746	Groundfish Slope and Shelf Combination Survey	2005	0	0	2	0	0	0	0	0	0	0	0	0	0	0	0	0	0	0	0	0	3	6	0	0	0	0	7	0	0	0	0	0	0	3	0	0	15	0	1	0	125	0
1322	200503010011	1.63238407635	45.92019346	-124.7651374	531.2566	Groundfish Slope and Shelf Combination Survey	2005	0	0	1	79	0	0	0	0	0	0	0	0	0	0	0	0	0	0	0	0	1	4	0	0	0	0	0	0	0	0	0	0	0	1	0	0	0	0	0	0	5	0
1323	200503010014	1.831751366715	46.90842579	-125.15732137	810.5359	Groundfish Slope and Shelf Combination Survey	2005	0	0	5	11	0	0	0	0	0	0	0	0	0	0	0	0	0	0	0	0	0	0	0	1	0	0	0	0	0	0	0	0	0	0	0	0	0	0	0	8	0	0
1324	200503010018	1.68865821566	47.6592943	-125.33888607	1023.3971	Groundfish Slope and Shelf Combination Survey	2005	0	0	3	8	0	0	0	0	0	0	0	0	0	0	0	0	0	0	0	0	0	2	0	0	0	0	0	0	0	0	0	0	0	0	0	0	0	0	0	8	0	0
1325	200503010019	1.92339953106	47.79003794	-125.1887335	574.6443	Groundfish Slope and Shelf Combination Survey	2005	0	0	1	24	0	0	0	0	0	0	0	0	0	0	0	0	0	0	0	0	0	0	0	0	0	0	0	0	0	0	0	0	0	0	0	0	0	0	0	0	0	0
1326	200503010024	1.739137367625	48.10565	-125.66746592	231.1066	Groundfish Slope and Shelf Combination Survey	2005	0	0	0	0	0	0	0	0	0	2	0	0	0	0	0	0	0	0	0	0	10	10	0	0	0	0	2	0	0	0	0	0	0	27	0	1	73	0	25	0	102	0
1327	200503010029	1.617518980894	48.22842067	-124.95899646	199.7739	Groundfish Slope and Shelf Combination Survey	2005	0	0	0	0	0	0	0	0	0	38	0	0	0	0	0	0	0	0	0	0	19	21	0	0	0	0	37	0	0	0	0	0	0	162	0	10	37	0	0	0	54	0
1328	200503010031	1.678514342544	47.72620039	-125.03562553	162.5894	Groundfish Slope and Shelf Combination Survey	2005	0	0	0	0	0	0	0	0	0	13	0	0	0	0	0	0	0	0	0	0	1	8	0	0	0	0	2	0	0	0	0	0	0	236	0	0	40	20	1	0	145	0
1329	200503010037	1.60300374992	46.47289335	-124.57973701	870.6072	Groundfish Slope and Shelf Combination Survey	2005	0	0	0	1	0	0	0	0	0	0	0	0	0	0	0	0	0	0	0	0	0	0	0	0	0	0	0	0	0	0	0	0	0	0	0	0	0	0	0	16	0	0
1330	200503010045	1.598003546112	45.557063	-124.73612881	480.2724	Groundfish Slope and Shelf Combination Survey	2005	0	0	0	9	0	0	0	0	0	0	0	0	0	0	0	0	0	0	0	0	0	1	0	0	0	0	2	0	0	0	0	0	0	0	0	0	0	0	0	3	66	0
1331	200503010047	1.608921694736	45.39805593	-124.76187534	647.2062	Groundfish Slope and Shelf Combination Survey	2005	0	0	0	29	0	0	0	0	0	0	0	0	0	0	0	0	0	0	0	0	0	0	0	0	0	0	0	0	0	0	0	0	0	0	0	0	0	0	0	0	0	0
1332	200503010048	1.637276595908	45.39564897	-124.46628373	391.2809	Groundfish Slope and Shelf Combination Survey	2005	0	0	0	0	0	0	0	0	0	2	0	0	0	0	0	0	0	0	0	0	1	3	0	0	0	0	0	0	0	0	0	0	0	37	0	0	8	0	0	0	10	0
1333	200503010050	1.84082042122	45.20193501	-124.71705689	550.5434	Groundfish Slope and Shelf Combination Survey	2005	0	0	0	34	0	0	0	0	0	0	0	0	0	0	0	0	0	0	0	0	0	0	0	0	0	0	0	0	0	0	0	0	0	0	0	0	0	0	0	0	1	0
1334	200503010058	1.798379941176	44.54243683	-124.87602953	396.8757	Groundfish Slope and Shelf Combination Survey	2005	0	0	0	8	0	0	0	0	0	0	0	0	0	0	0	0	0	0	0	0	6	1	0	0	0	0	2	0	0	0	0	0	0	2	0	0	5	0	0	2	189	0
1335	200503010065	1.582127724364	43.8555263	-124.80864041	304.9347	Groundfish Slope and Shelf Combination Survey	2005	0	0	0	0	0	0	0	0	0	12	0	0	0	0	0	0	0	0	0	0	4	6	0	0	0	0	34	0	0	0	0	0	0	7	0	0	68	0	20	0	393	0
1336	200503010068	1.7013193275	43.83614325	-124.26122425	89.4005	Groundfish Slope and Shelf Combination Survey	2005	0	0	0	0	0	0	0	0	0	25	0	0	0	0	0	0	0	0	7	0	0	2	0	0	0	0	14	0	357	0	0	0	0	0	0	0	3	56	182	0	110	0
1337	200503010069	1.614052878798	43.75178876	-124.29690859	99.7179	Groundfish Slope and Shelf Combination Survey	2005	0	0	0	0	0	0	0	0	0	6	0	0	0	0	0	0	0	0	0	0	0	1	0	0	0	0	15	0	371	0	0	0	0	11	0	0	11	19	112	0	43	0
1338	200503010072	1.610833263396	43.41809773	-124.61136384	172.8909	Groundfish Slope and Shelf Combination Survey	2005	0	0	0	0	0	0	0	0	0	37	0	0	0	0	0	0	0	0	0	0	1	8	0	0	0	0	20	0	0	0	0	0	0	29	0	0	6	11	28	0	32	0
1339	200503010073	1.664020036986	43.18201041	-124.72697021	248.76	Groundfish Slope and Shelf Combination Survey	2005	0	0	0	2	0	0	0	0	0	18	0	0	0	0	0	0	0	0	0	0	19	27	0	0	0	0	49	0	0	0	0	0	0	43	0	0	292	0	4	0	272	0
1340	200503010076	1.60228860195	42.89040264	-124.86648112	286.6927	Groundfish Slope and Shelf Combination Survey	2005	0	0	0	0	0	0	0	0	0	11	0	0	0	0	0	0	0	0	0	0	20	15	0	0	0	0	3	0	0	0	0	0	0	1	0	0	4	0	0	0	218	0
1341	200503010079	1.984493357036	42.16492111	-124.83697228	795.8334	Groundfish Slope and Shelf Combination Survey	2005	0	0	0	19	0	0	0	0	0	0	0	0	0	0	0	0	0	0	0	0	0	0	0	0	0	0	0	0	0	0	0	0	0	0	0	0	0	0	0	8	0	0
1342	200503010080	1.61308477526	42.08162769	-124.71060701	593.1472	Groundfish Slope and Shelf Combination Survey	2005	0	0	1	33	0	0	0	0	0	0	0	0	0	0	0	0	0	0	0	0	0	4	0	0	0	0	0	0	0	0	0	0	0	0	0	0	0	0	0	1	66	0
1343	200503010081	1.70024178304	42.0011064	-124.45008563	96.8214	Groundfish Slope and Shelf Combination Survey	2005	0	0	0	0	0	0	0	0	0	64	0	0	0	0	0	0	0	0	1	0	0	3	0	0	0	0	11	0	145	0	0	0	0	2	0	0	31	46	172	0	110	0
1344	200503010082	1.883195235012	41.93494215	-124.57618055	292.0501	Groundfish Slope and Shelf Combination Survey	2005	0	0	0	0	0	0	0	0	0	4	0	0	0	0	0	0	0	0	0	0	25	74	0	0	0	0	464	0	0	0	0	0	0	80	0	0	7	0	0	0	491	0
1345	200503010083	1.851457445316	41.74271588	-124.72992198	835.4184	Groundfish Slope and Shelf Combination Survey	2005	0	0	0	84	0	0	0	0	0	0	0	0	0	0	0	0	0	0	0	0	0	0	0	1	0	0	0	0	0	0	0	0	0	0	0	0	0	0	0	10	0	0
1346	200503010084	1.8970352625	41.63895744	-124.63609449	776.2838	Groundfish Slope and Shelf Combination Survey	2005	0	0	0	74	0	0	0	0	0	0	0	0	0	0	0	0	0	0	0	0	0	0	0	0	0	0	0	0	0	0	0	0	0	0	0	0	0	0	0	3	0	0
1347	200503010085	1.703854601195	41.62520088	-124.54804472	594.1304	Groundfish Slope and Shelf Combination Survey	2005	0	0	0	96	0	0	0	0	0	0	0	0	0	0	0	0	0	0	0	0	0	0	0	0	0	0	0	0	0	0	0	0	0	0	0	0	0	0	0	4	155	0
1348	200503010088	1.824714853146	41.30254019	-124.22801327	77.463	Groundfish Slope and Shelf Combination Survey	2005	0	0	0	0	0	0	0	0	0	18	0	0	0	0	0	0	0	0	20	0	0	12	0	0	0	0	0	0	553	0	0	0	0	0	0	0	24	24	158	0	182	0
1349	200503010089	1.61722015195	41.30780787	-124.45467148	293.7424	Groundfish Slope and Shelf Combination Survey	2005	0	0	0	0	0	0	0	0	0	8	0	0	0	0	0	0	0	0	0	0	18	16	0	0	0	0	28	0	0	0	0	0	0	15	0	0	0	0	0	0	530	0
1350	200503010090	1.64692637044	41.20162585	-124.42532428	495.0302	Groundfish Slope and Shelf Combination Survey	2005	0	0	0	5	0	0	0	0	0	4	0	0	0	0	0	0	0	0	0	0	0	1	0	0	0	0	0	0	0	0	0	0	0	2	0	0	0	0	0	1	546	0
1351	200503010110	1.88006419824	37.43422452	-123.05680914	606.3437	Groundfish Slope and Shelf Combination Survey	2005	0	0	0	10	0	0	0	0	0	0	0	0	0	0	0	0	0	0	0	0	1	4	0	0	0	0	0	0	0	0	0	0	0	0	0	0	0	0	0	2	0	0
1352	200503010123	1.811528954504	35.79889415	-121.74977164	972.0904	Groundfish Slope and Shelf Combination Survey	2005	0	2	0	11	0	0	0	0	0	0	0	0	0	0	0	0	0	0	0	0	0	0	0	9	0	0	0	0	0	0	0	0	0	0	0	0	0	0	0	11	0	0
1353	200503010124	1.608880521336	35.65497384	-121.4533882	506.1027	Groundfish Slope and Shelf Combination Survey	2005	0	0	0	5	21	0	0	0	0	1	0	0	0	0	0	0	0	0	0	0	0	9	0	0	0	0	8	0	0	0	0	0	0	0	0	0	0	0	0	0	2	0
1354	200503010125	1.772136529592	35.59004603	-121.36880035	386.7513	Groundfish Slope and Shelf Combination Survey	2005	0	0	0	5	5	0	0	0	0	4	0	0	0	0	0	0	0	0	0	0	2	27	0	0	0	0	34	0	0	0	0	0	0	0	0	0	0	0	0	0	50	0
1355	200503010128	1.626268210908	35.08858069	-121.09539957	520.4286	Groundfish Slope and Shelf Combination Survey	2005	0	0	0	29	12	0	0	0	0	0	0	0	0	0	0	0	0	0	0	0	5	21	0	0	0	0	0	0	0	0	0	0	0	0	0	0	0	0	0	0	46	0
1356	200503010129	1.9340832357	35.02091163	-121.48789447	615.1842	Groundfish Slope and Shelf Combination Survey	2005	0	1	0	2	2	0	0	0	0	0	0	0	0	0	0	0	0	0	0	0	0	0	0	0	0	0	0	0	0	0	0	0	0	0	0	0	0	0	0	2	0	0
1357	200503010130	1.785989932419	34.88993917	-121.49718406	693.1118	Groundfish Slope and Shelf Combination Survey	2005	0	1	0	18	0	0	0	0	0	0	0	0	0	0	0	0	0	0	0	0	0	0	0	0	0	0	0	0	0	0	0	0	0	0	0	0	0	0	0	2	0	0
1358	200503010131	1.713013861488	34.79333889	-121.36439467	492.4216	Groundfish Slope and Shelf Combination Survey	2005	0	0	0	0	8	0	0	0	0	0	0	0	0	0	0	0	0	0	0	0	0	0	0	0	0	0	0	0	0	0	0	0	0	0	0	0	0	0	0	16	27	0
1359	200503010135	1.635820011082	34.53635889	-120.87737973	503.0402	Groundfish Slope and Shelf Combination Survey	2005	0	0	0	0	18	0	0	0	0	0	0	0	0	0	0	0	0	0	0	0	0	15	0	0	0	0	0	0	0	0	0	0	0	0	0	0	0	0	0	0	75	0
1360	200503010136	1.677653055648	34.42858329	-120.65283383	300.6213	Groundfish Slope and Shelf Combination Survey	2005	0	0	0	0	2	0	0	0	0	0	0	0	0	0	0	0	0	0	0	0	3	16	0	0	0	1	1	0	0	0	0	0	0	0	0	0	5	0	0	0	2	0
1361	200503010137	1.741619504716	34.39538274	-120.56165164	250.4734	Groundfish Slope and Shelf Combination Survey	2005	0	0	0	0	0	0	0	0	0	0	0	0	0	0	0	0	0	0	0	0	0	0	0	0	0	0	2	0	0	0	0	0	0	0	0	0	41	0	0	0	0	0
1362	200503010138	1.735836132832	34.32792379	-120.56649352	424.7263	Groundfish Slope and Shelf Combination Survey	2005	0	0	0	2	20	0	0	0	0	0	0	0	0	0	0	0	0	0	0	0	0	16	0	0	0	0	0	0	0	0	0	0	0	0	0	0	0	0	0	0	2	0
1363	200503010140	1.650216051554	34.12598054	-120.0969989	367.296	Groundfish Slope and Shelf Combination Survey	2005	0	0	0	0	7	0	0	0	0	0	0	0	0	0	0	0	0	0	0	0	0	24	0	0	0	1	0	0	0	0	0	0	0	0	0	0	102	0	0	0	1	0
1364	200503010142	1.807773783816	34.39665187	-120.07955714	192.4088	Groundfish Slope and Shelf Combination Survey	2005	0	0	0	0	7	0	0	0	0	1	0	0	0	0	0	0	0	0	1	0	0	3	0	0	0	0	6	0	2	0	0	0	0	0	0	0	30	0	1	0	26	0
1365	200503010145	1.67256587586	34.26524068	-119.54586216	85.5021	Groundfish Slope and Shelf Combination Survey	2005	0	0	0	0	0	0	0	0	0	0	0	0	0	1	0	0	0	0	0	2	0	0	0	0	0	2	4	0	17	0	4	0	0	0	0	0	0	6	84	0	0	0
1366	200503010147	1.577253751399	34.07113873	-119.22709701	143.02	Groundfish Slope and Shelf Combination Survey	2005	0	0	0	0	0	0	0	0	0	2	0	0	0	0	0	0	0	0	0	0	0	0	0	0	0	0	10	0	761	0	1	0	0	0	0	0	12	6	145	0	1	0
1367	200503010148	1.805485797456	34.03741667	-119.15114583	308.7011	Groundfish Slope and Shelf Combination Survey	2005	0	0	0	0	7	0	0	0	0	0	0	0	0	0	0	0	0	0	0	0	1	15	0	0	0	0	0	0	0	0	0	0	0	0	0	0	32	0	0	0	3	0
1368	200503010149	1.645559529845	33.78494561	-119.82931991	464.9054	Groundfish Slope and Shelf Combination Survey	2005	0	0	0	0	1	0	0	0	0	0	0	0	0	0	0	0	0	0	0	0	6	5	0	0	0	0	2	0	0	0	0	0	0	0	0	0	9	0	0	0	65	0
1369	200503010150	1.986039295383	33.74580833	-119.77533333	936.8734	Groundfish Slope and Shelf Combination Survey	2005	0	0	0	10	0	0	0	0	0	0	0	0	0	0	0	0	0	0	0	0	0	1	0	2	0	0	0	0	0	0	0	0	0	0	0	0	0	0	0	3	1	0
1370	200503010153	1.58741117226	33.83880037	-118.46650252	87.2347	Groundfish Slope and Shelf Combination Survey	2005	0	0	0	0	0	0	0	0	1	8	0	0	0	3	0	0	0	0	0	2	0	0	0	0	0	1	0	0	46	0	2	0	0	0	0	0	0	0	38	0	0	0
1371	200503010155	1.857324198029	33.67833126	-118.54351492	825.5172	Groundfish Slope and Shelf Combination Survey	2005	0	0	0	5	0	0	0	0	0	0	0	0	0	0	0	0	0	0	0	0	0	0	0	0	0	0	0	0	0	0	0	0	0	0	0	0	0	0	0	0	0	0
1372	200503010158	1.593748080776	33.57770087	-118.14832251	78.4571	Groundfish Slope and Shelf Combination Survey	2005	0	0	0	0	0	0	0	0	0	0	0	0	0	0	0	0	0	0	0	4	0	0	0	0	0	0	12	0	458	0	5	0	0	0	0	0	0	0	12	0	0	0
1373	200503010160	1.57821886956	33.38663214	-117.80780846	698.3683	Groundfish Slope and Shelf Combination Survey	2005	0	0	0	5	0	0	0	0	0	0	0	0	0	0	0	0	0	0	0	0	0	0	0	0	0	0	0	0	0	0	0	0	0	0	0	0	0	0	0	0	0	0
1374	200503010161	1.889563777251	32.99680715	-118.1831231	805.0389	Groundfish Slope and Shelf Combination Survey	2005	0	0	0	13	0	0	0	0	0	0	0	0	0	0	0	0	0	0	0	0	0	0	0	0	0	0	0	0	0	0	0	0	0	0	0	0	0	0	0	0	0	0
1375	200503010166	1.600902877412	32.71523427	-117.80913819	412.441	Groundfish Slope and Shelf Combination Survey	2005	0	0	0	0	0	0	0	0	0	0	0	0	0	0	0	0	0	0	0	0	2	0	0	0	0	0	0	0	0	0	0	0	0	0	0	0	1	0	0	0	5	0
1376	200503010167	1.759613792598	32.9390213	-117.56603208	838.4643	Groundfish Slope and Shelf Combination Survey	2005	0	0	0	13	0	0	0	0	0	0	0	0	0	0	0	0	0	0	0	0	0	0	0	0	0	0	0	0	0	0	0	0	0	0	0	0	0	0	0	2	0	0
1377	200503010168	1.590724157748	32.58347952	-117.30953741	105.0586	Groundfish Slope and Shelf Combination Survey	2005	0	0	0	0	0	0	0	0	0	3	0	0	0	0	0	0	0	0	0	1	0	0	0	0	0	0	6	0	85	0	2	0	0	0	0	0	0	0	0	0	0	0
1378	200503017001	1.717708597192	45.39355876	-124.70625342	498.8996	Groundfish Slope and Shelf Combination Survey	2005	0	0	0	6	0	0	0	0	0	0	0	0	0	0	0	0	0	0	0	0	0	6	0	0	0	0	0	0	0	0	0	0	0	0	0	0	2	0	0	4	3	0
1379	200503017002	1.916168287962	45.44653295	-124.69200995	419.7997	Groundfish Slope and Shelf Combination Survey	2005	0	0	0	2	0	0	0	0	0	1	0	0	0	0	0	0	0	0	0	0	NA	0	0	0	0	0	0	0	0	0	0	0	0	2	0	0	29	0	0	0	167	0
1380	200503017005	1.97397585596	45.62255263	-124.39408374	168.5006	Groundfish Slope and Shelf Combination Survey	2005	0	0	0	0	0	0	0	0	0	0	0	0	0	0	0	0	0	0	0	0	2	4	0	0	0	0	9	0	0	0	0	0	0	19	0	0	86	4	4	0	157	0
1381	200503017006	1.731332604072	45.55636484	-124.17729485	115.362	Groundfish Slope and Shelf Combination Survey	2005	0	0	0	0	0	0	0	0	0	1	0	0	0	0	0	0	0	0	0	0	1	1	0	0	0	0	4	0	1	0	0	0	0	0	0	0	0	4	4	0	1	0
1382	200503017007	1.905581889679	45.45766691	-124.13774142	107.9273	Groundfish Slope and Shelf Combination Survey	2005	0	0	0	0	0	0	0	0	0	1	0	0	0	0	0	0	0	0	1	0	0	0	0	0	0	0	16	0	183	0	0	0	0	1	0	0	3	13	77	0	32	0
1383	200503017010	1.6297313596	45.90276585	-124.77640321	550	Groundfish Slope and Shelf Combination Survey	2005	0	0	0	10	0	0	0	0	0	0	0	0	0	0	0	0	0	0	0	0	0	1	0	0	0	0	0	0	0	0	0	0	0	2	0	0	1	0	0	0	4	0
1384	200503017022	1.76164046912	47.26304354	-124.98034916	455.1933	Groundfish Slope and Shelf Combination Survey	2005	0	0	0	1	0	0	0	0	0	0	0	0	0	0	0	0	0	0	0	0	2	5	0	0	0	0	0	0	0	0	0	0	0	3	0	0	0	0	0	NA	8	0
1385	200503017029	1.690001534875	48.32766224	-125.07298826	187.5759	Groundfish Slope and Shelf Combination Survey	2005	0	0	0	0	0	0	0	0	0	21	0	0	0	0	0	0	0	0	0	0	NA	9	0	0	0	0	47	0	0	0	0	0	0	240	0	0	10	0	1	0	5	0
1386	200503017031	1.8835394638	48.06138689	-124.99222988	116.9103	Groundfish Slope and Shelf Combination Survey	2005	0	0	0	0	0	0	0	0	0	36	0	0	0	0	0	0	0	0	1	0	5	0	0	0	0	0	7	0	0	0	0	0	0	171	2	5	11	26	80	0	50	0
1387	200503017034	1.994774941787	47.50481852	-124.89047794	171.9134	Groundfish Slope and Shelf Combination Survey	2005	0	0	0	0	0	0	0	0	0	2	0	0	0	0	0	0	0	0	0	0	2	4	0	0	0	0	4	0	0	0	0	0	0	33	0	0	52	2	0	0	22	0
1388	200503017038	1.876781513376	47.16623429	-124.79967764	133.5906	Groundfish Slope and Shelf Combination Survey	2005	0	0	0	0	0	0	0	0	0	0	0	0	0	0	0	0	0	0	6	0	0	9	0	0	0	0	10	0	0	0	0	0	0	42	0	16	54	16	1	0	58	0
1389	200503017046	1.839297252786	45.7537516	-124.11569265	84.4729	Groundfish Slope and Shelf Combination Survey	2005	0	0	0	0	0	0	0	0	0	1	0	0	0	0	0	0	0	0	2	0	0	2	0	0	0	0	21	0	887	0	0	0	0	0	0	0	0	44	66	0	78	0
1390	200503017057	1.9244755781	44.86044145	-124.45220763	174.6946	Groundfish Slope and Shelf Combination Survey	2005	0	0	0	0	0	0	0	0	0	1	0	0	0	0	0	0	0	0	0	0	5	7	0	0	0	0	13	0	0	0	0	0	0	104	0	0	241	3	15	0	108	0
1391	200503017058	1.890911207064	44.90331929	-124.44452524	208.1274	Groundfish Slope and Shelf Combination Survey	2005	0	0	0	0	0	0	0	0	0	3	0	0	0	0	0	0	0	0	0	0	4	10	0	0	0	0	7	0	0	0	0	0	0	39	0	0	83	2	0	0	87	0
1392	200503017059	1.737315620394	44.89240436	-124.30421638	144.1426	Groundfish Slope and Shelf Combination Survey	2005	0	0	0	0	0	0	0	0	0	0	0	0	0	0	0	0	0	0	5	0	0	3	0	0	0	0	0	0	185	0	0	0	0	11	0	1	32	1	10	0	63	0
1393	200503017063	1.984846240725	44.86859173	-124.31708528	139.6503	Groundfish Slope and Shelf Combination Survey	2005	0	0	0	0	0	0	0	0	0	3	0	0	0	0	0	0	0	0	3	0	NA	1	0	0	0	0	3	0	167	0	0	0	0	6	0	1	61	6	28	0	53	0
1394	200503017068	1.615735573	44.72331987	-124.17809851	64.272	Groundfish Slope and Shelf Combination Survey	2005	0	0	0	0	0	0	0	0	0	5	0	0	0	0	0	0	0	0	1	0	0	0	0	0	0	0	33	0	1175	0	0	0	0	0	0	0	0	18	316	0	59	1
1395	200503017070	1.993782284208	44.67651384	-124.18122817	62.2328	Groundfish Slope and Shelf Combination Survey	2005	0	0	0	0	0	0	0	0	0	0	0	0	0	0	0	0	0	0	28	0	0	0	0	0	0	0	3	0	2007	0	0	0	0	0	0	0	0	15	196	0	123	25
1396	200503017076	1.947071872586	44.19246136	-124.7660862	96.5404	Groundfish Slope and Shelf Combination Survey	2005	0	0	0	0	0	0	0	0	0	0	0	0	0	0	0	0	0	0	0	0	0	0	0	0	0	0	8	0	8	0	0	0	0	0	0	0	0	12	0	0	0	0
1397	200503017077	1.808691218488	44.07469838	-124.3975832	109.4508	Groundfish Slope and Shelf Combination Survey	2005	0	0	0	0	0	0	0	0	0	1	0	0	0	0	0	0	0	0	3	0	0	4	0	0	0	1	8	0	469	0	0	0	0	6	0	0	15	20	34	0	120	0
1398	200503017078	1.95659722595	43.84993839	-124.47237525	129.9857	Groundfish Slope and Shelf Combination Survey	2005	0	0	0	0	0	0	0	0	0	2	0	0	0	0	0	0	0	0	0	0	0	7	0	0	0	0	2	0	156	0	0	0	0	46	0	0	129	3	1	0	131	0
1399	200503017082	1.82848894965	43.65882465	-124.92588461	1005.8462	Groundfish Slope and Shelf Combination Survey	2005	0	0	0	1	0	0	0	0	0	0	0	0	0	0	0	0	0	0	0	0	0	0	0	2	0	0	0	0	0	0	0	0	0	0	0	0	0	0	0	14	0	0
1400	200503017083	1.873738614618	43.58017387	-125.02029004	1063.3778	Groundfish Slope and Shelf Combination Survey	2005	0	0	0	0	0	0	0	0	0	0	0	0	0	0	0	0	0	0	0	0	0	0	0	4	0	0	0	0	0	0	0	0	0	0	0	0	0	0	0	15	0	0
1401	200503017088	1.986102197	43.25667796	-124.55956697	91.5566	Groundfish Slope and Shelf Combination Survey	2005	0	0	0	0	0	0	0	0	0	0	0	0	0	0	0	0	0	0	0	0	0	1	0	0	0	0	12	0	0	0	0	0	0	0	0	0	0	2	0	0	1	0
1402	200503017095	1.987268872459	42.92896942	-124.73568876	148.067	Groundfish Slope and Shelf Combination Survey	2005	0	0	0	0	0	0	0	0	0	12	0	0	0	0	0	0	0	0	2	0	1	6	0	0	0	0	4	0	0	0	0	0	0	41	0	0	67	4	15	0	303	0
1403	200503017110	1.982187541	41.26425613	-124.36174571	141.321	Groundfish Slope and Shelf Combination Survey	2005	0	0	0	0	0	0	0	0	0	11	0	0	0	0	0	0	0	0	0	0	1	10	0	0	0	0	8	0	0	0	0	0	0	8	0	0	153	1	3	0	86	0
1404	200503017116	1.941353556672	40.60508286	-124.64020484	184.4743	Groundfish Slope and Shelf Combination Survey	2005	0	0	0	0	0	0	0	0	0	0	0	0	0	0	0	0	0	0	0	0	0	22	0	0	0	0	4070	0	0	0	0	0	0	0	0	0	0	0	7	0	14	0
1405	200503017119	1.90556346474	39.78086166	-123.98650715	156.965	Groundfish Slope and Shelf Combination Survey	2005	0	0	0	0	0	0	0	0	0	8	0	0	0	0	0	0	0	0	0	1	0	62	0	0	0	0	16	0	0	0	0	0	0	2	0	0	72	2	0	0	0	0
1406	200503017121	1.639619970384	39.51416676	-123.8923272	118.406	Groundfish Slope and Shelf Combination Survey	2005	0	0	0	0	0	0	0	0	0	77	0	0	0	0	0	0	0	0	0	2	0	2	0	0	0	0	9	0	1	0	0	0	0	0	0	0	3	30	0	0	3	0
1407	200503017122	1.894700338892	39.34876265	-123.9409637	154.2119	Groundfish Slope and Shelf Combination Survey	2005	0	0	0	0	0	0	0	0	0	8	0	0	0	0	0	0	0	0	0	0	2	1	0	0	0	0	7	0	0	0	0	0	0	0	0	0	31	0	4	0	193	0
1408	200503017126	1.981432576	38.36943939	-123.31410725	111.1046	Groundfish Slope and Shelf Combination Survey	2005	0	0	0	0	0	0	0	0	0	90	0	0	0	0	0	0	0	0	0	1	0	32	0	0	0	0	2	0	5	0	0	0	0	1	0	0	36	12	4	0	82	0
1409	200503017127	1.88138303925	38.37080507	-123.18925747	83.8165	Groundfish Slope and Shelf Combination Survey	2005	0	0	0	0	0	0	0	0	0	62	0	0	0	0	0	0	0	0	0	20	0	3	0	0	0	0	8	0	280	0	0	0	0	0	0	0	27	13	50	0	50	0
1410	200503017128	1.9148813845	38.30627978	-123.15903375	86.2114	Groundfish Slope and Shelf Combination Survey	2005	0	0	0	0	0	0	0	0	0	95	0	0	0	0	0	0	0	0	2	15	0	9	0	0	0	0	15	0	126	0	0	0	0	0	0	0	14	11	22	0	70	0
1411	200503017137	2.00453202584	37.06872677	-122.34674256	58.096	Groundfish Slope and Shelf Combination Survey	2005	0	0	0	0	0	0	0	0	0	1	0	0	0	0	0	0	0	0	0	20	0	1	0	0	0	4	0	0	825	0	0	0	0	0	0	0	0	12	50	0	31	0
1412	200503017143	1.834295229684	36.18487538	-122.22876602	1165.7291	Groundfish Slope and Shelf Combination Survey	2005	0	0	0	7	0	1	0	0	0	0	0	1	0	0	0	0	0	NA	0	0	0	0	0	1	0	0	0	0	0	0	0	0	0	0	0	0	0	0	0	0	0	0
1413	200503017147	1.92764659717	35.08538082	-121.2169579	584.4822	Groundfish Slope and Shelf Combination Survey	2005	0	0	0	14	3	0	0	0	0	0	0	0	0	0	0	0	0	0	0	0	0	0	0	0	0	0	0	0	0	0	0	0	0	0	0	0	0	0	0	0	1	0
1414	200503017150	1.866717477094	34.82381563	-121.58691125	956.6668	Groundfish Slope and Shelf Combination Survey	2005	0	0	0	0	0	0	0	0	0	0	0	0	0	0	0	0	0	0	0	0	0	0	0	NA	0	0	0	0	0	0	0	0	0	0	0	0	0	0	0	3	0	0
1415	200503017153	1.932228837748	35.03484043	-120.92535705	255.4105	Groundfish Slope and Shelf Combination Survey	2005	0	0	0	0	0	0	0	0	0	1	0	0	0	0	0	0	0	0	0	0	4	70	0	0	0	0	9	0	0	0	0	0	0	0	0	0	NA	0	0	0	535	0
1416	200503017159	1.697332032822	34.3802135	-120.87280897	820.3412	Groundfish Slope and Shelf Combination Survey	2005	0	0	0	0	2	0	0	0	0	0	0	0	0	0	0	0	0	0	0	0	0	0	0	1	0	0	0	0	0	0	0	0	0	0	0	0	0	0	0	NA	0	0
1417	200503017161	1.999469264588	34.24798204	-120.51534348	499.3808	Groundfish Slope and Shelf Combination Survey	2005	0	0	0	3	1	0	0	0	0	0	0	0	0	0	0	0	0	0	0	0	0	24	2	0	0	0	11	0	0	0	0	0	0	0	0	0	0	0	0	0	10	0
1418	200503017162	1.9434225888	34.38457893	-120.24138351	330.7557	Groundfish Slope and Shelf Combination Survey	2005	0	0	0	0	74	0	0	0	0	0	0	0	0	0	0	0	0	0	0	0	0	0	0	0	0	0	0	0	0	0	0	0	0	0	0	0	1618	0	0	0	1186	0
1419	200503017164	1.832553027877	34.25914438	-119.94391131	550.2532	Groundfish Slope and Shelf Combination Survey	2005	0	1	0	0	24	0	0	0	0	0	0	0	0	0	0	0	0	0	0	0	0	0	0	0	0	0	0	0	0	0	0	0	0	0	0	0	0	0	0	0	0	0
1420	200503017165	1.781335275234	34.37163426	-119.87456303	76.5949	Groundfish Slope and Shelf Combination Survey	2005	0	0	0	0	0	0	0	0	0	3	0	0	0	0	0	0	0	0	0	0	0	0	0	0	0	0	1	0	734	0	NA	0	0	0	0	0	0	1	26	0	0	0
1421	200503017167	1.768812725783	34.36437525	-119.69057628	62.7352	Groundfish Slope and Shelf Combination Survey	2005	0	0	0	0	0	0	0	0	0	23	0	0	0	0	0	0	0	0	0	2	0	0	0	0	0	0	0	3	29	0	0	0	1	0	0	0	0	0	17	0	0	0
1422	200503017169	1.8982377849	34.21449047	-119.70175302	178.5189	Groundfish Slope and Shelf Combination Survey	2005	0	0	0	0	0	0	0	0	0	0	0	0	0	0	0	0	0	0	0	0	0	0	0	0	0	0	41	0	0	0	0	0	0	0	0	0	21	6	41	0	3	0
1423	200503017171	1.687092739609	33.75740825	-119.90103309	155.4501	Groundfish Slope and Shelf Combination Survey	2005	0	0	0	0	0	0	0	0	0	0	0	0	0	0	0	0	0	0	0	0	0	3	0	0	0	0	8	0	542	0	9	0	0	0	0	0	0	1	10	0	0	0
1424	200503017173	1.796314797288	33.6580875	-119.96303333	142.1472	Groundfish Slope and Shelf Combination Survey	2005	0	0	0	0	0	0	0	0	0	0	0	0	0	0	0	0	0	0	0	0	0	0	0	0	0	0	5196	0	14	0	0	0	0	0	0	0	0	0	14	0	0	0
1425	200503017176	1.8683035875	34.0104357	-119.02503409	85.5311	Groundfish Slope and Shelf Combination Survey	2005	0	0	0	0	0	0	0	0	0	0	0	0	0	0	0	0	0	0	0	0	0	0	0	0	0	0	0	0	61	0	0	0	0	0	0	0	0	0	15	0	0	0
1426	200503017177	1.659210793215	33.91751062	-118.70069375	464.4898	Groundfish Slope and Shelf Combination Survey	2005	0	0	0	5	0	0	0	0	0	0	0	0	0	0	0	0	0	0	0	0	0	0	0	0	0	0	4	0	0	0	0	0	0	0	0	0	1	0	0	0	3	0
1427	200503017179	1.616327666	33.55396924	-118.61523476	600.5623	Groundfish Slope and Shelf Combination Survey	2005	0	0	0	11	0	0	0	0	0	0	0	0	0	0	0	0	0	0	0	0	0	1	0	0	0	0	0	0	0	0	0	0	0	0	0	0	0	0	0	0	0	0
1428	200503017190	1.9934112858	32.85474931	-117.39018595	420.7077	Groundfish Slope and Shelf Combination Survey	2005	0	0	0	NA	1	0	0	0	0	0	0	0	0	0	0	0	0	0	0	0	0	1	0	0	0	0	3	0	0	0	0	0	0	0	0	0	0	0	0	0	8	0
1429	200503018002	1.820813852417	44.9499681	-124.80304453	531.5267	Groundfish Slope and Shelf Combination Survey	2005	0	0	0	12	0	0	0	0	0	0	0	0	0	0	0	0	0	0	0	0	2	0	0	0	0	0	0	0	0	0	0	0	0	0	0	0	0	0	0	0	1	0
1430	200503018003	1.708212578828	45.04037679	-124.61215861	449.4264	Groundfish Slope and Shelf Combination Survey	2005	0	0	0	0	0	0	0	0	0	0	0	0	0	0	0	0	0	0	0	0	0	1	0	0	0	0	0	0	0	0	0	0	0	1	0	0	14	0	0	0	17	0
1431	200503018004	1.635667456467	45.1329506	-124.53692102	336.4682	Groundfish Slope and Shelf Combination Survey	2005	0	0	0	0	0	0	0	0	0	0	0	0	0	0	0	0	0	0	0	0	5	0	0	0	0	0	0	0	0	0	0	0	0	0	0	0	6	0	0	0	52	0
1432	200503018005	1.95663862312	45.27783072	-124.89148446	898.4083	Groundfish Slope and Shelf Combination Survey	2005	0	0	0	1	0	0	0	0	0	0	0	0	0	0	0	0	0	0	0	0	0	0	0	0	0	0	0	0	0	0	0	0	0	0	0	0	0	0	0	5	0	0
1433	200503018008	1.7310024081	46.27195	-124.57645833	149.2447	Groundfish Slope and Shelf Combination Survey	2005	0	0	0	0	0	0	0	0	0	13	0	0	0	0	0	0	0	0	0	0	0	3	0	0	0	0	3	0	0	0	0	0	0	3	0	0	24	0	27	0	264	0
1434	200503018009	1.628192557508	46.42921951	-124.53676841	171.1758	Groundfish Slope and Shelf Combination Survey	2005	0	0	0	0	0	0	0	0	0	36	0	0	0	0	0	0	0	0	0	0	4	1	0	0	0	0	6	0	0	0	0	0	0	111	0	0	71	3	105	0	86	0
1435	200503018010	1.847555207112	46.61936794	-124.85908169	579.6325	Groundfish Slope and Shelf Combination Survey	2005	0	0	0	3	0	0	0	0	0	0	0	0	0	0	0	0	0	0	0	0	0	0	0	0	0	0	0	0	0	0	0	0	0	0	0	0	0	0	0	0	0	0
1436	200503018011	1.77900084189	46.8293921	-125.01113155	600.9524	Groundfish Slope and Shelf Combination Survey	2005	0	0	0	3	0	0	0	0	0	0	0	0	0	0	0	0	0	0	0	0	0	0	0	0	0	0	0	0	0	0	0	0	0	0	0	0	0	0	0	1	0	0
1437	200503018013	1.800086025996	47.45755388	-125.17874259	633.2151	Groundfish Slope and Shelf Combination Survey	2005	0	0	0	0	0	0	0	0	0	0	0	0	0	0	0	0	0	0	0	0	0	0	0	0	0	0	0	0	0	0	0	0	0	0	0	0	0	0	0	5	0	0
1438	200503018020	1.877339308108	48.2245615	-125.30265435	153.7365	Groundfish Slope and Shelf Combination Survey	2005	0	0	0	0	0	0	0	0	0	34	0	0	0	0	0	0	0	0	0	0	1	4	0	0	0	0	NA	0	0	0	0	0	0	282	0	36	47	0	94	0	149	0
1439	200503018021	1.89775549303	48.2377399	-125.16158368	210.476	Groundfish Slope and Shelf Combination Survey	2005	0	0	0	0	0	0	0	0	0	28	0	0	0	0	0	0	0	0	0	0	13	21	0	0	0	0	2	0	0	0	0	0	0	181	1	216	NA	0	3	0	89	0
1440	200503018022	1.764334454732	48.42067573	-124.9927246	246.8523	Groundfish Slope and Shelf Combination Survey	2005	0	0	0	0	0	0	0	0	0	17	0	0	0	0	0	0	0	0	0	0	19	21	0	0	0	0	46	0	0	0	0	0	0	95	0	0	2	1	2	0	9	0
1441	200503018024	1.625326243476	47.91371238	-125.13886829	164.9404	Groundfish Slope and Shelf Combination Survey	2005	0	0	0	0	0	0	0	0	0	116	0	0	0	0	0	0	0	0	0	0	0	13	0	0	0	0	8	0	0	0	0	0	0	66	0	5	67	0	0	0	73	0
1442	200503018026	1.757665321988	47.62884207	-124.69893726	71.2814	Groundfish Slope and Shelf Combination Survey	2005	0	0	0	0	0	0	0	0	0	1	0	0	0	0	0	0	0	0	0	0	0	2	0	0	0	0	2	0	317	0	0	0	0	3	NA	0	1	6	33	0	132	0
1443	200503018029	1.661138731332	46.66176445	-124.52163623	117.8637	Groundfish Slope and Shelf Combination Survey	2005	0	0	0	0	0	0	0	0	0	3	0	0	0	0	0	0	0	0	0	0	2	6	0	0	0	0	5	0	0	0	0	0	0	35	0	42	25	15	0	0	154	0
1444	200503018030	1.738342825472	46.59113732	-124.51127524	140.8824	Groundfish Slope and Shelf Combination Survey	2005	0	0	0	0	0	0	0	0	0	3	0	0	0	0	0	0	0	0	0	0	2	1	0	0	0	0	7	0	0	0	0	0	0	41	0	0	81	0	0	0	109	0
1445	200503018031	1.808213424115	46.22346424	-124.28264855	95.5159	Groundfish Slope and Shelf Combination Survey	2005	0	0	0	0	0	0	0	0	0	0	0	0	0	0	0	0	0	0	2	0	2	1	0	0	0	0	8	0	11	0	0	0	0	37	0	0	10	17	0	0	168	0
1446	200503018032	1.83540725471	46.0588773	-124.41673377	133.9367	Groundfish Slope and Shelf Combination Survey	2005	0	0	0	0	0	0	0	0	0	0	0	0	0	0	0	0	0	0	0	0	2	3	0	0	0	0	4	0	0	0	0	0	0	28	0	2	46	5	0	0	249	0
1447	200503018033	1.641340596756	45.87042737	-124.14590481	91.9547	Groundfish Slope and Shelf Combination Survey	2005	0	0	0	0	0	0	0	0	0	0	0	0	0	0	0	0	0	0	0	0	0	0	0	0	0	0	7	0	405	0	0	0	0	5	0	0	3	8	54	0	54	0
1448	200503018034	1.971125091756	45.68890988	-124.24093697	133.9733	Groundfish Slope and Shelf Combination Survey	2005	0	0	0	0	0	0	0	0	0	0	0	0	0	0	0	0	0	0	1	0	0	5	0	0	0	0	20	0	68	0	0	0	0	61	0	27	42	37	0	0	59	0
1449	200503018035	1.739470744584	45.67582171	-124.4602027	190.315	Groundfish Slope and Shelf Combination Survey	2005	0	0	0	0	0	0	0	0	0	1	0	0	0	0	0	0	0	0	0	0	2	19	0	0	0	0	4	0	0	0	0	0	0	53	0	15	71	5	1	0	207	0
1450	200503018036	1.759430691935	45.65977846	-124.52173308	213.2158	Groundfish Slope and Shelf Combination Survey	2005	0	0	0	0	0	0	0	0	0	2	0	0	0	0	0	0	0	0	0	0	2	31	0	0	0	0	6	0	0	0	0	0	0	39	0	7	39	9	0	0	77	0
1451	200503018037	1.944587100126	45.48887892	-124.30966021	173.9824	Groundfish Slope and Shelf Combination Survey	2005	0	0	0	0	0	0	0	0	0	0	0	0	0	0	0	0	0	0	0	0	0	9	0	0	0	0	9	0	0	0	0	0	0	31	0	2	20	6	1	0	35	0
1452	200503018040	1.901135190296	45.25655597	-124.15298672	118.0166	Groundfish Slope and Shelf Combination Survey	2005	0	0	0	0	0	0	0	0	0	1	0	0	0	0	0	0	0	0	2	0	0	0	0	0	0	0	11	0	244	0	0	0	0	17	0	0	6	31	143	0	24	0
1453	200503018041	2.003672468686	44.90185659	-124.18340839	101.8395	Groundfish Slope and Shelf Combination Survey	2005	0	0	0	0	0	0	0	0	0	0	0	0	0	0	0	0	0	0	0	0	0	0	0	0	0	0	15	0	528	0	0	0	0	5	0	0	14	35	79	0	66	0
1454	200503018042	1.575751734994	44.62973998	-124.6855441	255.5653	Groundfish Slope and Shelf Combination Survey	2005	0	1	0	0	0	0	0	0	0	3	0	0	0	0	0	0	0	0	0	0	4	4	0	0	0	0	1	0	0	0	0	0	0	11	0	0	25	13	0	0	3	0
1455	200503018043	1.694851581518	44.50859358	-124.76305207	378.5372	Groundfish Slope and Shelf Combination Survey	2005	0	0	0	0	0	0	0	0	0	3	0	0	0	0	0	0	0	0	0	0	1	7	0	0	0	0	5	0	0	0	0	0	0	10	1	0	2	0	0	0	14	0
1456	200503018044	1.587130699222	44.69025285	-124.34809791	89.9874	Groundfish Slope and Shelf Combination Survey	2005	0	0	0	0	0	0	0	0	0	1	0	0	0	0	0	0	0	0	3	0	1	5	0	0	0	0	39	0	266	0	0	0	0	0	4	0	1	14	45	0	17	0
1457	200503018046	1.582024480886	44.56584744	-124.33651412	80.7038	Groundfish Slope and Shelf Combination Survey	2005	0	0	0	0	0	0	0	0	0	2	0	0	0	0	0	0	0	0	7	0	NA	1	0	0	0	0	57	0	312	0	0	0	0	0	0	0	4	44	275	0	155	0
1458	200503018048	1.64438094768	44.43338442	-124.22149971	64.3984	Groundfish Slope and Shelf Combination Survey	2005	0	0	0	0	0	0	0	0	0	0	0	0	0	0	0	0	0	0	0	0	0	0	0	0	0	0	0	0	47	0	0	0	0	0	0	0	1	0	58	0	17	0
1459	200503018049	1.830761551	44.44697023	-124.65265445	135.8392	Groundfish Slope and Shelf Combination Survey	2005	0	0	0	0	0	0	0	0	0	1	0	0	0	0	0	0	0	0	0	0	2	4	0	0	0	0	0	0	46	0	0	0	0	4	0	0	87	14	34	0	97	0
1460	200503018050	2.007500660841	44.41393799	-124.9429427	556.3634	Groundfish Slope and Shelf Combination Survey	2005	0	0	0	2	0	0	0	0	0	0	0	0	0	0	0	0	0	0	0	0	0	1	0	1	0	0	0	0	0	0	0	0	0	0	0	0	0	0	0	0	0	0
1461	200503018051	1.725419436741	44.13656732	-125.00066817	446.3967	Groundfish Slope and Shelf Combination Survey	2005	0	0	0	1	0	0	0	0	0	0	0	0	0	0	0	0	0	0	0	0	11	4	0	0	0	0	0	0	0	0	0	0	0	2	0	0	13	0	0	0	113	0
1462	200503018053	1.884310650472	44.08069583	-124.610375	128.9886	Groundfish Slope and Shelf Combination Survey	2005	0	0	0	0	0	0	0	0	0	0	0	0	0	0	0	0	0	0	0	0	0	3	0	0	0	0	5	0	48	0	0	0	0	6	0	1	147	8	1	0	168	0
1463	200503018054	1.577465922142	44.27105833	-124.228125	63.8779	Groundfish Slope and Shelf Combination Survey	2005	0	0	0	0	0	0	0	0	0	0	0	0	0	0	0	0	0	0	4	0	0	0	0	0	0	0	1	0	953	0	0	0	0	0	0	0	4	5	156	0	226	0
1464	200503018056	1.733463757314	44.01148761	-124.53208909	140.7572	Groundfish Slope and Shelf Combination Survey	2005	0	0	0	0	0	0	0	0	0	0	0	0	0	0	0	0	0	0	1	0	0	28	0	0	0	0	3	0	1	0	0	0	0	41	0	3	105	41	1	0	78	0
1465	200503018057	1.70435963709	43.969664	-124.30116016	101.4357	Groundfish Slope and Shelf Combination Survey	2005	0	0	0	0	0	0	0	0	0	1	0	0	0	0	0	0	0	0	4	0	0	1	0	0	0	0	14	0	220	0	0	0	0	6	0	0	6	23	20	0	85	0
1466	200503018058	1.77969299885	43.93976109	-124.32142261	111.9082	Groundfish Slope and Shelf Combination Survey	2005	0	0	0	0	0	0	0	0	0	0	0	0	0	0	0	0	0	0	0	0	0	2	0	0	0	0	2	0	152	0	0	0	0	4	0	0	13	25	6	0	35	0
1467	200503018059	1.618886716839	43.91648837	-124.3010846	107.6878	Groundfish Slope and Shelf Combination Survey	2005	0	0	1	0	0	0	0	0	0	0	0	0	0	0	0	0	0	0	0	0	0	0	0	0	0	0	2	0	176	0	0	0	0	0	0	0	16	7	5	0	33	0
1468	200503018060	1.716441879516	43.93362102	-124.26949788	91.2065	Groundfish Slope and Shelf Combination Survey	2005	0	0	0	0	0	0	0	0	0	0	0	0	0	0	0	0	0	0	3	1	0	6	0	0	0	0	11	0	496	0	0	0	0	2	0	0	10	4	109	0	184	0
1469	200503018062	1.618959456219	43.82639363	-124.85826821	371.7391	Groundfish Slope and Shelf Combination Survey	2005	0	0	0	0	0	0	0	0	0	0	0	0	0	0	0	0	0	0	0	0	0	5	0	0	0	0	7	0	0	0	0	0	0	6	1	0	5	0	0	0	22	0
1470	200503018063	1.858509401957	43.84783818	-124.91189361	554.6844	Groundfish Slope and Shelf Combination Survey	2005	0	0	0	2	0	0	0	0	0	0	0	0	0	0	0	0	0	0	0	0	0	0	0	0	0	0	0	0	0	0	0	0	0	1	0	0	0	0	0	0	23	0
1471	200503018064	1.911292985943	43.31718567	-124.99186905	857.3933	Groundfish Slope and Shelf Combination Survey	2005	0	0	1	3	0	0	0	0	0	0	0	0	0	0	0	0	0	0	0	0	0	0	0	2	0	0	0	0	0	0	0	0	0	0	0	0	0	0	0	14	0	0
1472	200503018067	1.60907949538	43.07504854	-124.65967494	151.527	Groundfish Slope and Shelf Combination Survey	2005	0	0	0	0	0	0	0	0	0	0	0	0	0	0	0	0	0	0	0	0	1	7	0	0	0	0	2	0	0	0	0	0	0	33	0	0	31	21	5	0	192	0
1473	200503018068	1.625249448375	43.04699069	-124.60407028	116.7259	Groundfish Slope and Shelf Combination Survey	2005	0	0	0	0	0	0	0	0	0	0	0	0	0	0	0	0	0	0	0	0	0	4	0	0	0	0	3	0	17	0	0	0	0	28	0	0	28	34	18	0	321	0
1474	200503018069	1.8734077254	43.0302774	-124.5996059	110.9611	Groundfish Slope and Shelf Combination Survey	2005	0	0	0	0	0	0	0	0	0	0	0	0	0	0	0	0	0	0	0	0	0	1	0	0	0	0	2	0	71	0	0	0	0	48	NA	0	46	27	20	0	355	0
1475	200503018070	1.822460248656	43.02421483	-124.75195496	171.0083	Groundfish Slope and Shelf Combination Survey	2005	0	0	0	0	0	0	0	0	0	0	0	0	0	0	0	0	0	0	1	0	4	9	0	0	0	0	3	0	0	0	0	0	0	5	0	0	64	3	146	0	131	0
1476	200503018071	1.784494794831	43.02850329	-124.7778346	164.5412	Groundfish Slope and Shelf Combination Survey	2005	0	0	0	0	0	0	0	0	0	0	0	0	0	0	0	0	0	0	0	0	0	1	0	0	0	0	0	0	4	0	0	0	0	5	0	0	104	59	141	0	217	0
1477	200503018072	1.86526262236	42.90138164	-124.8293152	234.1489	Groundfish Slope and Shelf Combination Survey	2005	0	0	0	0	0	0	0	0	0	84	0	0	0	0	0	0	0	0	0	0	2	3	0	0	0	0	18	0	0	0	0	0	0	10	1	0	18	1	0	0	86	0
1478	200503018074	1.826813465764	42.22650993	-124.69858919	520.6677	Groundfish Slope and Shelf Combination Survey	2005	0	1	0	18	0	0	0	0	0	0	0	0	0	0	0	0	0	0	0	0	0	0	0	0	0	0	0	0	0	0	0	0	0	3	0	0	8	0	0	0	813	0
1479	200503018075	1.7819998808	42.23384156	-124.48935033	115.1252	Groundfish Slope and Shelf Combination Survey	2005	0	0	0	0	0	0	0	0	0	0	0	0	0	0	0	0	0	0	0	0	0	7	0	0	0	0	17	0	65	0	0	0	0	2	0	0	23	43	121	0	62	0
1480	200503018076	1.75436232741	42.2614585	-124.66468013	416.5686	Groundfish Slope and Shelf Combination Survey	2005	0	0	0	7	0	0	0	0	0	0	0	0	0	0	0	0	0	0	0	0	8	10	0	0	2	0	0	0	0	0	0	0	0	5	0	0	2	0	0	0	144	0
1481	200503018077	1.841311181383	42.10541114	-124.77011977	658.343	Groundfish Slope and Shelf Combination Survey	2005	0	0	0	5	0	0	0	0	0	0	0	0	0	0	0	0	0	0	0	0	0	0	0	0	0	0	0	0	0	0	0	0	0	0	0	0	0	0	0	8	0	0
1482	200503018078	1.78032578915	42.06591516	-124.76752502	643.5514	Groundfish Slope and Shelf Combination Survey	2005	0	0	0	6	0	0	0	0	0	0	0	0	0	0	0	0	0	0	0	0	0	1	0	1	0	0	0	0	0	0	0	0	0	0	0	0	0	0	0	10	0	0
1483	200503018080	1.663683697865	42.06760096	-124.56480225	150.3141	Groundfish Slope and Shelf Combination Survey	2005	0	0	0	0	0	0	0	0	0	0	0	0	0	0	0	0	0	0	4	0	2	7	0	0	0	0	13	0	1	0	0	0	0	36	0	0	72	10	147	0	46	0
1484	200503018081	1.59513323892	41.9840414	-124.47571164	103.9758	Groundfish Slope and Shelf Combination Survey	2005	0	0	0	0	0	0	0	0	0	0	0	0	0	0	0	0	0	0	0	0	0	6	0	0	0	0	1	0	431	0	0	0	0	4	0	0	52	40	122	0	261	0
1485	200503018082	1.673435396424	41.95925417	-124.39112917	74.181	Groundfish Slope and Shelf Combination Survey	2005	0	0	0	0	0	0	0	0	0	1	0	0	0	0	0	0	0	0	1	0	0	4	0	0	0	0	0	0	133	0	0	0	0	0	0	0	0	9	86	0	130	0
1486	200503018084	1.819674757518	41.80795491	-124.8828436	968.1038	Groundfish Slope and Shelf Combination Survey	2005	0	0	0	23	0	0	0	0	0	0	0	0	0	0	0	0	0	0	0	0	0	0	0	4	0	0	0	0	0	0	0	0	0	0	0	0	0	0	0	9	0	0
1487	200503018085	1.870908243945	41.70858227	-124.79801789	871.4133	Groundfish Slope and Shelf Combination Survey	2005	0	0	3	57	0	0	0	0	0	0	0	0	0	0	0	0	0	0	0	0	0	0	0	0	0	0	0	0	0	0	0	0	0	0	0	0	0	0	0	6	0	0
1488	200503018086	1.60129727296	41.27385621	-124.32783215	116.4629	Groundfish Slope and Shelf Combination Survey	2005	0	0	0	0	0	0	0	0	0	0	0	0	0	0	0	0	0	0	3	0	0	11	0	0	0	0	0	0	311	0	0	0	0	12	0	0	277	37	58	0	892	0
1489	200503018088	1.779299677696	41.03504644	-124.56268521	699.4523	Groundfish Slope and Shelf Combination Survey	2005	0	0	0	8	0	0	0	0	0	0	0	0	0	0	0	0	0	0	0	0	0	0	0	0	0	0	0	0	0	0	0	0	0	0	0	0	0	0	0	5	0	0
1490	200503018093	1.604758248532	39.81153941	-124.05621462	192.3172	Groundfish Slope and Shelf Combination Survey	2005	0	0	0	0	0	0	0	0	0	38	0	0	0	0	0	0	0	0	0	0	0	19	0	0	0	0	12	0	0	0	0	0	0	0	0	0	2	0	0	0	0	0
1491	200503018095	1.843701055013	39.63989487	-123.97134538	207.2216	Groundfish Slope and Shelf Combination Survey	2005	0	0	0	0	0	0	0	0	0	931	0	0	0	0	0	0	0	0	0	0	3	14	0	0	0	0	3	0	0	0	0	0	0	1	0	0	0	0	0	0	0	0
1492	200503018096	1.826201427206	39.53730047	-123.88361621	117.2814	Groundfish Slope and Shelf Combination Survey	2005	0	0	0	0	0	0	0	0	0	68	0	0	0	0	0	0	0	0	3	4	0	25	0	0	0	0	10	0	1	0	0	0	0	0	0	0	NA	9	2	0	39	0
1493	200503018097	1.651109652476	39.53303881	-124.09664169	850.4016	Groundfish Slope and Shelf Combination Survey	2005	0	0	0	4	0	0	0	0	0	0	0	0	0	0	0	0	0	0	0	0	0	0	0	0	0	0	0	0	0	0	0	0	0	0	0	0	0	0	0	NA	0	0
1494	200503018098	1.681672336316	39.50616974	-124.00137308	466.9551	Groundfish Slope and Shelf Combination Survey	2005	0	0	0	52	0	0	0	0	0	0	0	0	0	0	0	0	0	0	0	0	0	2	0	0	0	0	1	0	0	0	0	0	0	0	0	0	0	0	0	0	45	0
1495	200503018099	1.754735329399	39.39968523	-123.86373564	92.9358	Groundfish Slope and Shelf Combination Survey	2005	0	0	0	0	0	0	0	0	0	45	0	0	0	0	0	0	0	0	1	2	0	6	0	0	0	1	1	0	57	0	0	0	0	0	0	0	5	46	48	0	20	0
1496	200503018101	1.86237001104	39.23517595	-123.82825813	92.9759	Groundfish Slope and Shelf Combination Survey	2005	0	0	0	0	0	0	0	0	0	71	0	0	0	0	0	0	0	0	0	2	0	5	0	0	0	0	2	0	106	0	0	0	0	0	0	0	2	11	78	0	19	0
1497	200503018102	1.854117122	39.069163	-124.08671316	831.8127	Groundfish Slope and Shelf Combination Survey	2005	0	0	1	3	0	0	0	0	0	0	0	0	0	0	0	0	0	0	0	0	0	4	0	3	0	0	0	0	0	0	0	0	0	0	0	0	0	0	0	7	0	0
1498	200503018104	1.8022099788	38.93364303	-123.89687903	137.1286	Groundfish Slope and Shelf Combination Survey	2005	0	0	0	0	0	0	0	0	0	16	0	0	0	0	0	0	0	0	0	1	0	11	0	0	0	0	1	0	12	0	0	0	0	0	0	0	1	68	272	0	11	0
1499	200503018105	1.713956691579	38.68286092	-123.56037554	99.1298	Groundfish Slope and Shelf Combination Survey	2005	0	0	0	0	0	0	0	0	0	34	0	0	0	0	0	0	0	0	NA	18	0	23	0	0	0	0	1	0	120	0	0	0	0	0	0	0	16	7	9	0	21	0
1500	200503018107	1.773965240642	38.45032485	-123.61992781	331.2936	Groundfish Slope and Shelf Combination Survey	2005	0	0	0	0	0	0	0	0	0	21	0	0	0	0	0	0	0	0	0	0	3	2	0	0	0	0	5	0	0	0	0	0	0	0	0	0	15	0	13	0	224	0
1501	200503018108	1.88971355447	38.43538388	-123.49213895	157.6195	Groundfish Slope and Shelf Combination Survey	2005	0	0	0	0	0	0	0	0	0	3	0	0	0	0	0	0	0	0	0	0	0	8	0	0	0	0	2	0	103	0	0	0	0	1	0	0	38	18	20	0	95	0
1502	200503018109	1.934761630236	38.44530421	-123.43304521	133.2833	Groundfish Slope and Shelf Combination Survey	2005	0	0	0	0	0	0	0	0	0	15	0	0	0	0	0	0	0	0	0	2	0	13	0	0	0	1	1	0	38	0	0	0	0	0	0	0	8	11	2	0	23	0
1503	200503018111	1.753509664032	38.37471198	-123.49026428	191.1518	Groundfish Slope and Shelf Combination Survey	2005	0	0	0	1	0	0	0	0	0	3	0	0	0	0	0	0	0	0	0	1	2	32	0	0	0	1	10	0	4	0	0	0	0	0	0	0	63	11	45	0	222	0
1504	200503018113	1.852158162176	38.27533773	-123.48971687	292.3683	Groundfish Slope and Shelf Combination Survey	2005	0	0	0	0	0	0	0	0	0	46	0	0	0	0	0	0	0	0	0	0	18	32	0	0	0	0	86	0	0	0	0	0	0	0	0	0	81	0	11	0	7	0
1505	200503018114	1.64525354208	38.29843968	-123.43480068	193.1049	Groundfish Slope and Shelf Combination Survey	2005	0	0	0	0	0	0	0	0	0	4	0	0	0	0	0	0	0	0	0	0	0	35	0	0	0	1	12	0	0	0	0	0	0	0	0	0	18	7	16	0	46	0
1506	200503018115	1.682322465	38.22615	-123.21266667	101.3033	Groundfish Slope and Shelf Combination Survey	2005	0	0	0	0	0	0	0	0	0	15	0	0	0	0	0	0	0	0	0	17	0	11	0	0	0	0	7	0	121	0	0	0	0	0	0	0	10	40	45	0	76	0
1507	200503018117	1.705733587992	37.74031356	-123.14012427	109.4455	Groundfish Slope and Shelf Combination Survey	2005	0	0	0	0	0	0	0	0	0	0	0	0	0	0	0	0	0	0	0	2	0	5	0	0	0	0	4	0	79	0	0	0	0	0	0	0	9	2	49	0	169	0
1508	200503018118	1.58208142225	37.54633654	-122.98253358	156.8705	Groundfish Slope and Shelf Combination Survey	2005	0	0	0	0	0	0	0	0	0	1	0	0	0	0	0	0	0	0	1	0	0	1	0	0	0	0	5	0	52	0	0	0	0	0	0	0	90	4	7	0	103	0
1509	200503018119	1.6737740664	37.4549333	-122.94206441	233.6428	Groundfish Slope and Shelf Combination Survey	2005	0	0	0	0	0	0	0	0	0	12	0	0	0	0	0	0	0	0	0	0	11	31	0	0	0	0	0	0	32	0	0	0	0	0	0	0	19	17	35	0	144	0
1510	200503018120	1.64985920622	37.53096871	-122.76681958	77.1052	Groundfish Slope and Shelf Combination Survey	2005	0	0	0	0	0	0	0	0	0	6	0	0	0	0	0	0	0	0	0	13	0	1	0	0	0	0	1	0	806	0	0	0	0	0	0	0	0	25	216	0	59	0
1511	200503018123	1.658842816	37.29973555	-122.78791405	128.1114	Groundfish Slope and Shelf Combination Survey	2005	0	0	0	0	0	0	0	0	0	18	0	0	0	0	0	0	0	0	0	1	0	0	0	0	0	0	0	0	72	0	0	0	0	0	0	0	26	8	176	0	125	0
1512	200503018125	1.791184772778	37.12866667	-122.67689583	132.3611	Groundfish Slope and Shelf Combination Survey	2005	0	0	0	0	0	0	0	0	0	6	0	0	0	0	0	0	0	0	0	3	0	0	0	0	0	0	0	0	2231	0	0	0	0	0	0	0	0	10	650	0	29	0
1513	200503018126	1.910129475853	36.85427148	-122.04477048	89.8531	Groundfish Slope and Shelf Combination Survey	2005	0	0	0	0	0	0	0	0	0	6	0	0	0	0	0	0	0	0	2	5	0	1	0	0	0	2	0	0	168	0	0	0	0	0	0	0	1	20	45	0	5	0
1514	200503018133	1.70372571369	35.32443456	-121.23741821	503.5973	Groundfish Slope and Shelf Combination Survey	2005	0	0	0	6	9	0	0	0	0	0	0	0	0	0	0	0	0	0	0	0	0	22	0	0	0	0	8	0	0	0	0	0	0	0	0	0	0	0	0	0	11	0
1515	200503018140	1.59502526332	34.28772307	-119.66278038	114.0444	Groundfish Slope and Shelf Combination Survey	2005	0	0	0	0	0	0	0	0	0	0	0	0	0	7	0	0	0	0	0	9	0	0	0	0	0	0	34	0	150	0	0	0	0	0	0	0	5	1	43	0	0	0
1516	200503018141	1.808187016666	34.35223908	-119.92522346	418.6651	Groundfish Slope and Shelf Combination Survey	2005	0	0	0	2	46	0	0	0	0	0	0	0	0	0	0	0	0	0	0	0	0	0	0	0	0	0	0	0	0	0	0	0	0	0	0	0	633	0	0	0	0	0
1517	200503018142	1.770593202622	34.12721629	-120.22174912	104.8573	Groundfish Slope and Shelf Combination Survey	2005	0	0	0	0	0	0	0	0	0	1	0	0	0	0	0	0	0	0	0	0	0	0	0	0	0	0	41	0	1062	0	1	0	0	0	0	0	0	1	32	0	0	0
1518	200503018145	1.609451009136	34.41438609	-120.41882255	75.6414	Groundfish Slope and Shelf Combination Survey	2005	0	0	0	0	0	0	0	0	2	1	0	0	2	0	0	0	0	0	0	0	0	0	0	0	0	0	15	0	223	0	0	0	0	0	0	0	0	0	25	0	0	0
1519	200503018146	1.882704610783	34.4404445	-120.56972026	110.0934	Groundfish Slope and Shelf Combination Survey	2005	0	0	0	0	0	0	0	0	0	10	0	0	0	1	0	0	0	0	NA	2	0	4	0	0	0	0	32	0	341	0	0	0	0	0	0	0	0	3	29	0	4	0
1520	200503018149	1.661908420284	34.87288096	-121.11886622	562.7203	Groundfish Slope and Shelf Combination Survey	2005	0	0	0	5	1	0	0	0	0	0	0	0	0	0	0	0	0	0	0	0	0	6	0	0	0	0	0	0	0	0	0	0	0	0	0	0	0	0	0	0	0	0
1521	200503018150	1.83962645595	34.99707502	-121.05169542	490.2168	Groundfish Slope and Shelf Combination Survey	2005	0	0	0	0	24	0	0	0	0	0	0	0	0	0	0	0	0	0	0	0	NA	17	0	0	0	0	1	0	0	0	0	0	0	0	0	0	0	0	0	0	21	0
1522	200503018152	1.830390828568	33.59188931	-120.5010984	1124.1192	Groundfish Slope and Shelf Combination Survey	2005	0	0	0	0	0	0	0	0	0	0	0	0	0	0	0	0	0	0	0	0	0	0	0	0	0	0	0	0	0	0	0	0	0	0	0	0	0	0	0	0	0	0
1523	200503018153	1.708160895	33.51266227	-120.51214414	1089.8495	Groundfish Slope and Shelf Combination Survey	2005	0	0	0	0	0	0	0	0	0	0	0	0	0	0	0	0	0	1	0	0	0	0	0	3	0	0	0	0	0	0	0	0	0	0	0	0	0	0	0	1	0	0
1524	200503018154	1.788893796159	33.46009341	-120.20902649	1228.9102	Groundfish Slope and Shelf Combination Survey	2005	0	0	0	1	0	0	0	0	0	0	0	0	0	0	0	0	0	0	0	0	0	0	0	0	0	0	0	0	0	0	0	0	0	0	0	0	0	0	0	0	0	0
1525	200503018155	1.725033996	33.36051578	-120.13677203	1177.7576	Groundfish Slope and Shelf Combination Survey	2005	0	0	0	0	0	0	0	0	0	0	0	0	0	0	0	0	0	0	0	0	0	0	0	1	0	0	0	0	0	0	0	0	0	0	0	0	0	0	0	0	0	0
1526	200503018161	1.639296280505	33.42486746	-118.27981909	851.2768	Groundfish Slope and Shelf Combination Survey	2005	0	0	0	1	0	0	0	0	0	0	0	0	0	0	0	0	0	0	0	0	0	0	0	0	0	0	0	0	0	0	0	0	0	0	0	0	0	0	0	0	0	0
1527	200503018165	1.877720081132	33.11187927	-117.66391668	813.6288	Groundfish Slope and Shelf Combination Survey	2005	0	0	0	14	0	0	0	0	0	0	0	0	0	0	0	0	0	0	0	0	0	0	0	1	0	0	0	0	0	0	0	0	0	0	0	0	0	0	0	1	0	0
1528	200503018180	1.652908129352	34.97902221	-120.90070466	225.659	Groundfish Slope and Shelf Combination Survey	2005	0	0	0	0	0	0	0	0	0	106	0	0	0	0	0	0	0	0	0	0	0	26	0	0	0	0	6	0	1	0	0	0	0	0	0	0	143	1	0	0	77	0
1529	200503018182	1.766649566	35.23847372	-121.1683689	524.5569	Groundfish Slope and Shelf Combination Survey	2005	0	0	0	5	24	0	0	0	0	0	0	0	0	0	0	0	0	0	0	0	1	9	0	0	0	0	0	0	0	0	0	0	0	0	0	0	0	0	0	0	1	0
1530	200503018183	1.634793152382	35.27602274	-121.12259709	421.9562	Groundfish Slope and Shelf Combination Survey	2005	0	0	0	12	26	0	0	0	0	0	0	0	0	0	0	0	0	0	0	0	15	20	0	0	0	0	12	0	0	0	0	0	0	0	0	0	6	0	0	0	87	0
1531	200603008003	1.74822382398	44.99366084	-124.58637199	449.1569	Groundfish Slope and Shelf Combination Survey	2006	0	0	0	3	0	0	0	0	0	0	0	0	0	0	0	0	0	0	0	0	0	1	0	0	0	0	0	0	0	0	0	0	0	3	0	0	11	0	0	0	34	0
1532	200603008004	1.683216315465	45.09444664	-124.73285467	385.2057	Groundfish Slope and Shelf Combination Survey	2006	0	0	0	0	0	0	0	0	0	0	0	0	0	0	0	0	0	0	0	0	0	1	0	0	0	0	0	0	0	0	0	0	0	0	0	0	6	0	0	0	150	0
1533	200603008005	1.982124682692	45.26620991	-124.80945706	713.3795	Groundfish Slope and Shelf Combination Survey	2006	0	0	1	18	0	0	0	0	0	0	0	0	0	0	0	0	0	0	0	0	0	0	0	0	0	0	0	0	0	0	0	0	0	0	0	0	0	0	0	1	0	0
1534	200603008006	1.97927080325	45.25761833	-124.6488217	496.5553	Groundfish Slope and Shelf Combination Survey	2006	0	0	0	11	0	0	0	0	0	0	0	0	0	0	0	0	0	0	0	0	0	0	0	0	0	0	0	0	0	0	0	0	0	0	0	0	0	0	0	0	3	0
1535	200603008009	1.711412212	45.49346536	-124.70990971	511.91	Groundfish Slope and Shelf Combination Survey	2006	0	0	1	25	0	0	0	0	0	0	0	0	0	0	0	0	0	0	0	0	1	0	0	0	0	0	0	0	0	0	0	0	0	0	0	0	8	0	0	0	1	0
1536	200603008010	1.616290612378	45.50709604	-124.54368434	473.4787	Groundfish Slope and Shelf Combination Survey	2006	0	0	0	5	0	0	0	0	0	0	0	0	0	0	0	0	0	0	0	0	0	0	0	0	0	0	0	0	0	0	0	0	0	0	0	0	11	0	0	0	5	0
1537	200603008011	1.705366771587	45.55603236	-124.47023139	237.8388	Groundfish Slope and Shelf Combination Survey	2006	0	0	0	0	0	0	0	0	0	0	0	0	0	0	0	0	0	0	0	0	0	2	0	0	0	0	1	0	0	0	0	0	0	49	0	0	21	0	0	0	104	0
1538	200603008012	1.71771876172	45.72546667	-124.52352917	191.301	Groundfish Slope and Shelf Combination Survey	2006	0	0	0	0	0	0	0	0	0	0	0	0	0	0	0	0	0	0	0	0	1	7	0	0	0	0	1	0	0	0	0	0	0	4	0	7	71	1	0	0	123	0
1539	200603008013	1.979294345392	45.77019449	-124.39252462	150.957	Groundfish Slope and Shelf Combination Survey	2006	0	0	0	1	0	0	0	0	0	0	0	0	0	0	0	0	0	0	0	0	2	22	0	0	0	0	6	0	0	0	0	0	0	11	0	2	152	7	0	0	12	0
1540	200603008015	1.5970060581	46.12025786	-124.94915046	1271.1034	Groundfish Slope and Shelf Combination Survey	2006	0	1	0	0	0	0	0	0	0	0	0	0	0	0	0	0	0	0	0	0	0	0	0	7	0	0	0	0	0	0	0	0	0	0	0	0	0	0	0	3	0	0
1541	200603008019	1.797645439	47.00483079	-124.8326316	156.1838	Groundfish Slope and Shelf Combination Survey	2006	0	0	0	0	0	0	0	0	0	1	0	0	0	0	0	0	0	0	0	0	0	6	0	0	0	0	3	0	0	0	0	0	0	24	0	24	48	0	0	0	16	0
1542	200603008020	1.725989896984	47.18566927	-124.92607322	192.4357	Groundfish Slope and Shelf Combination Survey	2006	0	0	0	0	0	0	0	0	0	0	0	0	0	0	0	0	0	0	0	0	0	5	0	0	0	0	37	0	0	0	0	0	0	92	0	0	111	2	8	0	132	0
1543	200603008026	1.982256765664	48.12513222	-125.13572649	247.8301	Groundfish Slope and Shelf Combination Survey	2006	0	0	0	0	0	0	0	0	0	1	0	0	0	0	0	0	0	0	0	0	7	7	0	0	0	0	1	0	0	0	0	0	0	16	0	3	88	0	0	0	102	0
1544	200603008028	1.594959958221	48.1204158	-125.71459934	256.5266	Groundfish Slope and Shelf Combination Survey	2006	0	0	0	0	0	0	0	0	0	1	0	0	0	0	0	0	0	0	0	0	2	3	0	0	0	0	18	0	0	0	0	0	0	2	0	0	5	0	0	0	32	0
1545	200603008031	1.961603631207	47.82304136	-125.31004788	588.6259	Groundfish Slope and Shelf Combination Survey	2006	0	0	0	2	0	0	0	0	0	0	0	0	0	0	0	0	0	0	0	0	0	1	0	0	0	0	0	0	0	0	0	0	0	0	0	0	0	0	0	2	1	0
1546	200603008032	1.733045545146	47.86546332	-125.30229514	460.894	Groundfish Slope and Shelf Combination Survey	2006	0	0	0	13	0	0	0	0	0	0	0	0	0	0	0	0	0	0	0	0	1	3	0	0	0	0	0	0	0	0	0	0	0	0	0	0	0	0	0	0	5	0
1547	200603008033	1.884953528304	47.6889156	-125.00510735	154.3744	Groundfish Slope and Shelf Combination Survey	2006	0	0	0	0	0	0	0	0	0	0	0	0	0	0	0	0	0	0	0	0	0	4	0	0	0	0	2	0	0	0	0	0	0	0	0	0	60	1	0	0	7	0
1548	200603008034	1.696219408418	47.39202901	-124.6166371	78.2735	Groundfish Slope and Shelf Combination Survey	2006	0	0	0	0	0	0	0	0	0	50	0	0	0	0	0	0	0	0	0	0	0	5	0	0	0	0	0	0	32	0	0	0	0	3	0	1	2	1	0	0	254	0
1549	200603008035	1.690636377948	46.96938248	-124.40843331	59.2907	Groundfish Slope and Shelf Combination Survey	2006	0	0	0	0	0	0	0	0	0	1	0	0	0	0	0	0	0	0	0	0	0	0	0	0	0	0	0	0	136	0	0	0	0	1	0	0	1	1	26	0	0	0
1550	200603008036	1.746118987173	46.91614342	-124.48772169	80.876	Groundfish Slope and Shelf Combination Survey	2006	0	0	0	0	0	0	0	0	0	17	0	0	0	0	0	0	0	0	0	0	0	7	0	0	0	0	60	0	2	0	0	0	0	1	NA	0	19	5	5	0	133	0
1551	200603008037	1.71127507187	46.79046875	-124.5111644	96.6249	Groundfish Slope and Shelf Combination Survey	2006	0	0	1	0	0	0	0	0	0	0	0	0	0	0	0	0	0	0	0	0	1	1	0	0	0	0	0	0	0	0	0	0	0	10	0	5	55	1	0	0	60	0
1552	200603008038	1.715857360035	46.72607161	-124.48088948	94.9013	Groundfish Slope and Shelf Combination Survey	2006	0	0	1	0	0	0	0	0	0	0	0	0	0	0	0	0	0	0	0	0	0	2	0	0	0	0	0	0	0	0	0	0	0	10	0	8	80	8	0	0	68	0
1553	200603008040	1.84025609775	46.28518632	-124.32141098	107.1	Groundfish Slope and Shelf Combination Survey	2006	0	0	0	0	0	0	0	0	0	0	0	0	0	0	0	0	0	0	0	0	2	0	0	0	0	0	3	0	0	0	0	0	0	30	0	0	21	14	0	0	269	0
1554	200603008041	1.720118489133	45.96943506	-124.38758888	142.4132	Groundfish Slope and Shelf Combination Survey	2006	0	0	0	0	0	0	0	0	0	0	0	0	0	0	0	0	0	0	0	0	1	1	0	0	0	0	2	0	0	0	0	0	0	21	0	29	59	3	0	0	100	0
1555	200603008042	1.850071324891	45.75752058	-124.07749922	77.2438	Groundfish Slope and Shelf Combination Survey	2006	0	0	0	0	0	0	0	0	0	0	0	0	0	0	0	0	0	0	0	0	0	0	0	0	0	0	1	0	584	0	0	0	0	3	0	0	2	11	90	0	80	0
1556	200603008043	1.722375094473	45.49413995	-124.05344203	69.1385	Groundfish Slope and Shelf Combination Survey	2006	0	0	0	0	0	0	0	0	0	2	0	0	0	0	0	0	0	0	1	0	0	0	0	0	0	0	8	0	247	0	0	0	0	3	0	0	5	18	26	0	45	0
1557	200603008044	1.847115064218	45.2961032	-124.17538081	130.2089	Groundfish Slope and Shelf Combination Survey	2006	0	0	0	0	0	0	0	0	0	2	0	0	0	0	0	0	0	0	0	0	2	3	0	0	0	0	6	0	3	0	0	0	0	5	0	0	43	15	39	0	66	0
1558	200603008045	1.655606909396	45.24016777	-124.21360768	154.8302	Groundfish Slope and Shelf Combination Survey	2006	0	0	0	0	0	0	0	0	0	2	0	0	0	0	0	0	0	0	0	0	0	6	0	0	0	0	2	0	0	0	0	0	0	17	0	0	87	6	0	0	207	0
1559	200603008046	1.806746065306	45.24588546	-124.27906707	181.291	Groundfish Slope and Shelf Combination Survey	2006	0	0	1	1	0	0	0	0	0	0	0	0	0	0	0	0	0	0	0	0	0	10	0	0	0	0	12	0	0	0	0	0	0	70	0	1	119	4	0	0	289	0
1560	200603008047	1.8758424699	45.08327939	-124.27964288	171.9674	Groundfish Slope and Shelf Combination Survey	2006	0	0	0	0	0	0	0	0	0	0	0	0	0	0	0	0	0	0	0	0	0	11	0	0	0	0	1	0	0	0	0	0	0	53	NA	2	38	5	0	0	188	0
1561	200603008048	1.912934450972	44.73702419	-124.63545683	268.8903	Groundfish Slope and Shelf Combination Survey	2006	0	0	0	0	0	0	0	0	0	1	0	0	0	0	0	0	0	0	0	0	3	10	0	0	0	0	6	0	0	0	0	0	0	14	0	0	174	0	0	0	123	0
1562	200603008049	1.891112771172	44.6150306	-124.74829551	306.6641	Groundfish Slope and Shelf Combination Survey	2006	0	0	0	0	0	0	0	0	0	0	0	0	0	0	0	0	0	0	0	0	5	1	0	0	0	0	5	0	0	0	0	0	0	3	0	0	7	0	0	0	10	0
1563	200603008053	1.651597743684	44.28058767	-124.24848095	68.9233	Groundfish Slope and Shelf Combination Survey	2006	0	0	0	0	0	0	0	0	0	0	0	0	0	0	0	0	0	0	0	0	0	0	0	0	0	0	0	0	0	0	0	0	0	0	0	0	0	0	0	0	0	0
1564	200603008055	1.63626408399	44.07960983	-124.39101509	109.1285	Groundfish Slope and Shelf Combination Survey	2006	0	0	0	0	0	0	0	0	0	0	0	0	0	0	0	0	0	0	0	0	0	0	0	0	0	0	0	0	0	0	0	0	0	0	0	0	0	0	0	0	0	0
1565	200603008058	1.66692222	44.18984909	-124.64212714	116.4758	Groundfish Slope and Shelf Combination Survey	2006	0	0	1	0	0	0	0	0	0	0	0	0	0	0	0	0	0	0	0	0	0	0	0	0	0	0	0	0	0	0	0	0	0	0	0	0	0	0	0	0	0	0
1566	200603008061	1.623740738301	43.95518756	-124.95369918	226.0149	Groundfish Slope and Shelf Combination Survey	2006	0	0	0	0	0	0	0	0	0	7	0	0	0	0	0	0	0	0	0	0	0	1	0	0	0	0	23	0	0	0	0	0	0	1	0	0	168	3	18	0	59	0
1567	200603008064	1.72796730288	43.87635574	-124.54357796	162.2613	Groundfish Slope and Shelf Combination Survey	2006	0	0	1	0	0	0	0	0	0	9	0	0	0	0	0	0	0	0	0	0	0	71	0	0	0	0	4	0	0	0	0	0	0	8	0	0	371	1	0	0	229	0
1568	200603008065	1.593132958952	43.82104836	-124.60593312	257.8697	Groundfish Slope and Shelf Combination Survey	2006	0	0	0	0	0	0	0	0	0	0	0	0	0	0	0	0	0	0	0	0	2	2	0	0	0	0	4	0	0	0	0	0	0	30	1	0	71	0	0	0	295	0
1569	200603008066	1.688386187546	43.75603122	-124.55181259	189.971	Groundfish Slope and Shelf Combination Survey	2006	0	0	0	0	0	0	0	0	0	2	0	0	0	0	0	0	0	0	1	0	0	10	0	0	0	0	9	0	0	0	0	0	0	57	0	1	41	1	1	0	7	0
1570	200603008067	1.816060391977	43.64194777	-124.46215597	137.0306	Groundfish Slope and Shelf Combination Survey	2006	0	0	0	0	0	0	0	0	0	3	0	0	0	0	0	0	0	0	5	0	0	12	1	0	0	0	15	0	1	0	0	0	0	21	NA	0	27	48	27	0	54	0
1571	200603008068	1.834935486912	43.41814752	-124.68277391	326.7868	Groundfish Slope and Shelf Combination Survey	2006	0	0	0	4	0	0	0	0	0	0	0	0	0	0	0	0	0	0	0	0	23	2	0	0	0	0	1	0	0	0	0	0	0	15	0	0	36	0	0	0	280	0
1572	200603008070	1.9939860455	43.32610156	-125.00141904	906.4861	Groundfish Slope and Shelf Combination Survey	2006	0	3	0	26	0	0	0	0	0	0	0	0	0	0	0	0	0	0	0	0	0	0	0	1	0	0	0	0	0	0	0	0	0	0	0	0	0	0	0	7	0	0
1573	200603008072	1.8020521385	43.06567953	-124.87783493	321.528	Groundfish Slope and Shelf Combination Survey	2006	0	0	1	1	0	0	0	0	0	2	0	0	0	0	0	0	0	0	0	0	10	7	0	0	0	0	10	0	0	0	0	0	0	17	0	0	35	0	85	0	569	0
1574	200603008074	1.835810943134	43.04828862	-124.60396718	116.0515	Groundfish Slope and Shelf Combination Survey	2006	0	0	0	0	0	0	0	0	0	0	0	0	0	0	0	0	0	0	1	0	3	6	0	0	0	0	1	0	39	0	0	0	0	61	0	0	134	68	21	0	225	0
1575	200603008075	1.7555675556	42.66375758	-124.69289056	168.9148	Groundfish Slope and Shelf Combination Survey	2006	0	0	0	0	0	0	0	0	0	3	0	0	0	0	0	0	0	0	0	0	0	7	0	0	0	0	4	0	0	0	0	0	0	55	0	0	11	1	45	0	11	0
1576	200603008076	1.850835491868	42.5564338	-124.5748591	89.4505	Groundfish Slope and Shelf Combination Survey	2006	0	0	0	0	0	0	0	0	0	0	0	0	0	0	0	0	0	0	0	0	0	28	0	0	0	0	11	0	122	0	0	0	0	0	0	0	14	25	8	0	36	0
1577	200603008077	1.745686593636	42.58912938	-124.76836194	441.2121	Groundfish Slope and Shelf Combination Survey	2006	0	3	0	12	0	0	0	0	0	0	0	0	0	0	0	0	0	0	0	0	5	11	0	0	0	0	0	0	0	0	0	0	0	6	0	0	2	0	0	0	304	0
1578	200603008078	1.59847448115	42.45317083	-124.8119625	331.4149	Groundfish Slope and Shelf Combination Survey	2006	0	0	0	1	0	0	0	0	0	6	0	0	0	0	0	0	0	0	0	0	4	8	0	0	0	0	20	0	0	0	0	0	0	6	0	0	5	2	12	0	139	0
1579	200603008079	1.709655615431	42.30071673	-124.67184637	365.2591	Groundfish Slope and Shelf Combination Survey	2006	0	0	2	0	0	0	0	0	0	1	0	0	0	0	0	0	0	0	0	0	18	6	0	0	1	0	23	0	0	0	0	0	0	100	0	0	0	0	0	0	915	0
1580	200603008080	1.7344386045	42.19846192	-124.73240349	568.9263	Groundfish Slope and Shelf Combination Survey	2006	0	0	0	11	0	0	0	0	0	0	0	0	0	0	0	0	0	0	0	0	0	2	0	0	0	0	0	0	0	0	0	0	0	0	0	0	0	0	0	1	115	0
1581	200603008081	1.743650432381	42.23281961	-124.60507196	236.6324	Groundfish Slope and Shelf Combination Survey	2006	0	0	0	0	0	0	0	0	0	28	0	0	0	0	0	0	0	0	0	0	4	2	0	0	0	0	8	0	0	0	0	0	0	17	0	0	57	0	0	0	52	0
1582	200603008082	1.672897094715	41.99572568	-124.40603429	79.748	Groundfish Slope and Shelf Combination Survey	2006	0	0	0	0	0	0	0	0	0	149	0	0	0	0	0	0	0	0	1	0	0	10	0	0	0	0	0	0	224	0	0	0	0	1	0	0	14	42	147	0	139	0
1583	200603008083	2.003231716353	42.00174001	-124.60049726	307.8324	Groundfish Slope and Shelf Combination Survey	2006	0	0	0	1	0	0	0	0	0	13	0	0	0	0	0	0	0	0	0	0	18	19	0	0	0	0	6	0	0	0	0	0	0	17	0	0	35	0	0	0	521	0
1584	200603008089	1.73375000253	41.19262847	-124.33216264	137.9602	Groundfish Slope and Shelf Combination Survey	2006	0	0	0	0	0	0	0	0	0	412	0	0	0	0	0	0	0	0	1	0	0	1	0	0	0	0	2	0	2	0	0	0	0	5	3	0	13	19	58	0	4	0
1585	200603008092	1.696907371663	41.0133013	-124.56696837	645.8823	Groundfish Slope and Shelf Combination Survey	2006	0	3	0	8	0	0	0	0	0	0	0	0	0	0	0	0	0	0	0	0	0	2	0	0	0	0	0	0	0	0	0	0	0	0	0	0	0	0	0	0	21	0
1586	200603008093	1.90520737144	41.00112341	-124.69456055	737.4196	Groundfish Slope and Shelf Combination Survey	2006	0	1	0	26	0	0	0	0	0	0	0	0	0	0	0	0	0	0	0	0	0	0	0	0	0	0	0	0	0	0	0	0	0	0	0	0	0	0	0	10	0	0
1587	200603008095	1.704289784754	40.57974048	-124.55082917	146.4048	Groundfish Slope and Shelf Combination Survey	2006	0	0	0	0	0	0	0	0	0	180	0	0	0	0	0	0	0	0	0	0	1	16	0	0	0	0	9	0	0	0	0	0	0	1	0	0	3	3	0	0	12	0
1588	200603008096	1.775371621114	40.31827222	-124.41756766	84.1561	Groundfish Slope and Shelf Combination Survey	2006	0	0	0	0	0	0	0	0	0	1	0	0	0	0	0	0	0	0	0	0	0	8	0	0	0	0	11	0	34	0	0	0	0	0	0	0	0	58	31	0	3	0
1589	200603008103	1.861708335256	39.52692002	-123.89322427	120.1033	Groundfish Slope and Shelf Combination Survey	2006	0	0	0	0	0	0	0	0	0	125	0	0	0	0	0	0	0	0	0	2	0	2	0	0	0	0	13	0	20	0	0	0	0	0	0	0	7	1	2	0	8	0
1590	200603008104	1.723944710358	39.29891058	-123.97803283	330.0824	Groundfish Slope and Shelf Combination Survey	2006	0	0	0	0	0	0	0	0	0	246	0	0	0	0	0	0	0	0	0	0	3	24	0	0	0	0	1	0	0	0	0	0	0	0	0	0	8	0	0	0	85	0
1591	200603008105	1.60068499728	39.16076362	-124.01266153	475.7673	Groundfish Slope and Shelf Combination Survey	2006	0	0	1	25	0	0	0	0	0	7	0	0	0	0	0	0	0	0	0	0	1	2	0	0	0	0	0	0	0	0	0	0	0	0	0	0	1	0	0	0	48	0
1592	200603008106	1.742274858076	38.82422087	-123.93481054	658.6293	Groundfish Slope and Shelf Combination Survey	2006	0	0	0	6	0	0	0	0	0	0	0	0	0	0	0	0	0	0	0	0	0	0	0	0	0	0	0	0	0	0	0	0	0	0	0	0	0	0	0	1	31	0
1593	200603008107	1.690482193	38.84146414	-123.90080114	266.7849	Groundfish Slope and Shelf Combination Survey	2006	0	0	0	0	0	0	0	0	0	177	0	0	0	0	0	0	0	0	0	0	2	9	0	0	0	0	4	0	0	0	0	0	0	12	0	0	8	1	20	0	107	0
1594	200603008108	1.74762060465	38.77161724	-123.7409605	128.1865	Groundfish Slope and Shelf Combination Survey	2006	0	0	0	0	0	0	0	0	0	49	0	0	0	0	0	0	0	0	0	1	1	18	0	0	0	0	0	0	30	0	0	0	0	0	0	0	7	0	0	0	7	0
1595	200603008109	1.69450085525	38.56680729	-123.71239702	490.2414	Groundfish Slope and Shelf Combination Survey	2006	0	0	0	5	0	0	0	0	0	0	0	0	0	0	0	0	0	0	0	0	7	11	0	0	0	0	18	0	0	0	0	0	0	0	0	0	1	0	0	1	246	0
1596	200603008110	1.681989672636	38.36319755	-123.55774639	274.2345	Groundfish Slope and Shelf Combination Survey	2006	0	0	0	0	0	0	0	0	0	62	0	0	0	0	0	0	0	0	0	0	2	1	0	0	0	0	0	0	0	0	0	0	0	0	0	0	15	2	85	0	82	0
1597	200603008111	1.800008263255	38.31245012	-123.49234997	245.4097	Groundfish Slope and Shelf Combination Survey	2006	0	0	0	0	0	0	0	0	0	352	0	0	0	0	0	0	0	0	0	0	1	34	0	0	0	0	6	0	0	0	0	0	0	0	0	0	70	11	17	0	150	0
1598	200603008112	1.634831306108	38.10302227	-123.24139863	113.5485	Groundfish Slope and Shelf Combination Survey	2006	0	0	0	0	0	0	0	0	0	79	0	0	0	0	0	0	0	0	0	0	0	3	0	0	0	0	11	0	230	0	0	0	0	0	0	0	4	29	53	0	60	0
1599	200603008113	1.647974064	37.87138039	-123.28348161	107.1039	Groundfish Slope and Shelf Combination Survey	2006	0	0	0	0	0	0	0	0	0	0	0	0	0	0	0	0	0	0	0	0	0	0	0	0	0	0	1	0	121	0	0	0	0	0	0	0	1	25	12	0	25	0
1600	200603008114	1.61847878115	37.80707209	-123.1324862	81.9421	Groundfish Slope and Shelf Combination Survey	2006	0	0	0	0	0	0	0	0	0	0	0	0	0	0	0	0	0	0	0	0	0	1	0	0	0	0	0	0	257	0	0	0	0	0	0	0	0	10	31	0	6	0
1601	200603008115	1.707531170991	37.82740952	-123.09748569	85.1201	Groundfish Slope and Shelf Combination Survey	2006	0	0	0	0	0	0	0	0	0	5	0	0	0	0	0	0	0	0	0	0	0	0	0	0	0	0	0	0	548	0	0	0	0	0	2	0	0	22	61	0	16	0
1602	200603008116	1.71536319899	37.51585465	-122.6714144	61.9297	Groundfish Slope and Shelf Combination Survey	2006	0	0	0	0	0	0	0	0	0	1	0	0	0	0	0	0	0	0	1	1	0	0	0	0	0	0	0	0	349	0	0	0	0	0	0	0	0	8	10	0	21	0
1603	200603008117	1.735048462216	37.38447378	-122.67877506	86.8582	Groundfish Slope and Shelf Combination Survey	2006	0	0	0	0	0	0	0	0	0	2	0	0	0	0	0	0	0	0	0	5	0	0	0	0	0	0	0	0	272	0	0	0	0	0	0	0	1	29	15	0	52	0
1604	200603008118	1.579685503276	37.14095555	-122.87625508	491.3318	Groundfish Slope and Shelf Combination Survey	2006	0	0	0	0	4	0	0	0	0	0	0	0	0	0	0	0	0	0	0	0	3	5	0	0	0	0	0	0	0	0	0	0	0	0	0	0	0	0	0	0	279	0
1605	200603008120	1.78223926842	36.9117923	-122.10626322	62.9381	Groundfish Slope and Shelf Combination Survey	2006	0	0	0	0	0	0	0	0	0	45	0	0	0	0	0	0	0	0	1	4	0	1	0	0	0	0	1	0	31	0	0	0	0	0	0	0	1	29	20	0	0	0
1606	200603008121	1.636257559968	36.91084113	-122.16345796	84.0178	Groundfish Slope and Shelf Combination Survey	2006	0	0	0	0	0	0	0	0	0	2	0	0	0	0	0	0	0	0	0	1	0	3	0	0	0	0	5	0	68	0	0	0	0	0	0	0	3	15	18	0	9	0
1607	200603008124	1.57760705	36.05827655	-121.66359993	594.6213	Groundfish Slope and Shelf Combination Survey	2006	0	0	0	3	17	0	0	0	0	0	0	0	0	0	0	0	0	0	0	0	6	4	0	0	0	0	0	0	0	0	0	0	0	0	0	0	0	0	0	0	5	0
1608	200603008128	1.6483690474	35.61986617	-121.29587101	102.4128	Groundfish Slope and Shelf Combination Survey	2006	0	0	0	2	0	0	0	0	0	7	0	0	0	1	0	0	0	0	0	1	0	0	1	0	0	0	19	0	85	0	0	0	0	0	0	0	0	7	52	0	8	0
1609	200603008129	1.63189622	35.61834491	-121.37244183	312.3167	Groundfish Slope and Shelf Combination Survey	2006	0	0	0	0	0	0	0	0	0	9	0	0	0	0	0	0	0	0	0	0	0	4	0	0	0	0	10	0	0	0	0	0	0	0	0	0	4	1	0	0	37	0
1610	200603008133	1.719199257712	35.06094167	-121.13286667	548.64	Groundfish Slope and Shelf Combination Survey	2006	0	0	0	41	16	0	0	0	0	0	0	0	0	0	0	0	0	0	0	0	0	4	0	0	0	0	0	0	0	0	0	0	0	0	0	0	0	0	0	0	2	0
1611	200603008134	1.8840526936	34.97646667	-120.87100833	180.6838	Groundfish Slope and Shelf Combination Survey	2006	0	0	0	0	0	0	0	0	0	42	0	0	0	0	0	0	0	0	1	0	0	11	0	0	0	1	2	0	316	0	0	0	0	0	0	0	11	20	2	0	146	0
1612	200603008136	1.6573816924	34.81228297	-120.72279447	68.7088	Groundfish Slope and Shelf Combination Survey	2006	0	0	0	0	0	0	0	0	0	1	0	0	0	0	0	0	0	0	1	2	0	0	0	0	0	2	0	0	85	0	0	0	0	0	0	0	0	1	5	0	0	0
1613	200603008137	1.885780770302	34.79440062	-120.74011413	79.3712	Groundfish Slope and Shelf Combination Survey	2006	0	0	0	0	0	0	0	0	0	0	0	0	0	1	0	0	0	0	1	6	0	0	0	0	0	1	0	0	100	0	0	0	0	0	0	0	2	4	26	0	0	0
1614	200603008139	1.81560604407	34.394752	-120.55011681	231.8614	Groundfish Slope and Shelf Combination Survey	2006	0	0	0	0	0	0	0	0	0	0	0	0	0	0	0	0	0	0	0	0	1	6	0	0	0	0	8	0	0	0	0	0	0	0	0	0	26	1	0	0	53	0
1615	200603008140	1.770684231575	34.3543	-120.456025	276.1991	Groundfish Slope and Shelf Combination Survey	2006	0	0	0	0	2	0	0	0	0	3	0	0	0	0	0	0	0	0	0	0	0	3	0	0	0	0	5	0	0	0	0	0	0	0	0	0	75	0	0	0	5	0
1616	200603008141	1.68411895548	34.25226039	-120.33205801	439.2167	Groundfish Slope and Shelf Combination Survey	2006	0	0	0	4	43	0	0	0	0	0	0	0	0	0	0	0	0	0	0	0	0	1	0	0	0	0	0	0	0	0	0	0	0	0	0	0	19	0	0	0	0	0
1617	200603008142	1.928727120642	34.31569167	-120.26244167	402.4158	Groundfish Slope and Shelf Combination Survey	2006	0	0	0	0	61	0	0	0	0	0	0	0	0	0	0	0	0	0	0	0	0	19	0	0	0	0	0	0	0	0	0	0	0	0	0	0	146	0	0	0	45	0
1618	200603008143	1.708970426	34.39605833	-120.22410833	270.059	Groundfish Slope and Shelf Combination Survey	2006	0	0	0	0	5	0	0	0	0	0	0	0	0	0	0	0	0	0	0	0	0	0	0	0	0	0	0	0	0	0	0	0	0	0	0	0	67	0	0	0	0	0
1619	200603008145	1.698077675	34.42331195	-120.13544896	80.0194	Groundfish Slope and Shelf Combination Survey	2006	0	0	0	0	0	0	1	0	0	0	0	0	0	0	0	0	0	0	0	0	0	0	0	0	0	1	1	0	75	0	0	0	0	0	0	0	0	0	16	0	0	0
1620	200603008147	1.690862127888	34.33639167	-119.99924167	527.8116	Groundfish Slope and Shelf Combination Survey	2006	0	0	0	0	69	0	0	0	0	0	0	0	0	0	0	0	0	0	0	0	0	0	0	0	0	0	0	0	0	0	0	0	0	0	0	0	0	0	0	0	0	0
1621	200603008149	1.986700412424	34.22626667	-119.83797083	438.0894	Groundfish Slope and Shelf Combination Survey	2006	0	0	0	3	37	0	0	0	0	0	0	0	0	0	0	0	0	0	0	0	0	5	0	0	0	0	0	0	0	0	0	0	0	0	0	0	161	0	0	0	1	0
1622	200603008152	1.673881099	33.58070374	-119.83191628	398.102	Groundfish Slope and Shelf Combination Survey	2006	0	0	0	0	NA	0	0	0	0	1	0	0	0	0	0	0	0	0	0	0	3	3	0	0	0	0	34	0	0	0	0	0	0	0	0	0	0	0	0	0	2	0
1623	200603008158	1.908294523058	33.51081519	-120.34766395	974.2685	Groundfish Slope and Shelf Combination Survey	2006	0	1	0	0	0	8	0	0	0	0	0	0	0	0	0	0	0	1	0	0	0	0	0	3	0	0	0	0	0	0	0	0	0	0	0	0	0	0	0	0	0	0
1624	200603008164	1.61137859673	32.7680292	-120.11428137	465.835	Groundfish Slope and Shelf Combination Survey	2006	0	0	0	2	0	0	0	0	0	0	0	0	0	0	0	0	0	0	0	0	0	1	0	0	0	0	0	0	0	0	0	0	0	0	0	0	0	0	0	0	1	0
1625	200603008168	1.890484547352	32.56204583	-118.6202875	1034.2883	Groundfish Slope and Shelf Combination Survey	2006	0	0	0	0	0	2	0	0	0	0	0	0	0	0	0	0	0	0	0	0	0	0	0	8	0	0	0	0	0	0	0	0	0	0	0	0	0	0	0	0	0	0
1626	200603008178	1.6551020175	33.50065	-118.09663333	416.671	Groundfish Slope and Shelf Combination Survey	2006	0	0	0	0	0	0	0	0	0	0	0	0	0	0	0	0	0	0	0	0	0	0	0	0	0	0	13	0	0	0	0	0	0	0	0	0	32	0	0	0	4	0
1627	200603008179	1.686233340275	33.54670833	-117.869375	377.3881	Groundfish Slope and Shelf Combination Survey	2006	0	0	0	0	0	0	0	0	0	0	0	0	0	0	0	0	0	0	0	0	3	6	0	0	0	5	2	0	0	0	0	0	0	0	0	0	84	1	47	0	154	0
1628	200603008180	1.951669315581	33.18810503	-117.50680578	317.0994	Groundfish Slope and Shelf Combination Survey	2006	0	0	0	0	0	0	0	0	0	0	0	0	0	0	0	0	0	0	0	0	0	0	0	0	0	2	4	0	0	0	0	1	0	0	0	0	15	0	1	0	12	0
1629	200603008181	1.58831285888	33.16821513	-117.42934078	81.4285	Groundfish Slope and Shelf Combination Survey	2006	0	0	0	0	0	0	0	0	0	0	0	0	0	2	0	0	0	0	0	1	0	1	0	0	0	0	7	76	31	0	4	0	0	0	0	0	0	1	71	0	0	0
1630	200603008182	1.776019704	33.06217399	-117.39484212	379.0433	Groundfish Slope and Shelf Combination Survey	2006	0	0	0	0	0	0	0	0	0	0	0	0	0	0	0	0	0	0	0	0	0	4	0	0	0	0	0	0	0	0	0	0	0	0	0	0	28	0	3	0	107	0
1631	200603010002	1.905207793652	45.70406056	-124.74481583	408.4088	Groundfish Slope and Shelf Combination Survey	2006	0	0	0	3	0	0	0	0	0	0	0	0	0	0	0	0	0	0	0	0	1	2	0	0	0	0	4	0	0	0	0	0	0	7	0	0	11	0	0	0	139	0
1632	200603010003	1.605560378048	45.80883271	-124.63911003	212.2519	Groundfish Slope and Shelf Combination Survey	2006	0	0	0	0	0	0	0	0	0	1	0	0	0	0	0	0	0	0	0	0	5	5	0	0	0	0	7	0	0	0	0	0	0	4	0	0	15	0	0	0	110	0
1633	200603010004	1.7378400472	45.94713586	-124.86464073	728.3574	Groundfish Slope and Shelf Combination Survey	2006	0	2	0	1	0	0	0	0	0	0	0	0	0	0	0	0	0	0	0	0	0	0	0	0	0	0	0	0	0	0	0	0	0	0	0	0	0	0	0	6	0	0
1634	200603010007	1.6266258936	46.8588717	-124.6833384	126.6095	Groundfish Slope and Shelf Combination Survey	2006	0	0	0	0	0	0	0	0	0	2	0	0	0	0	0	0	0	0	0	0	2	11	0	0	0	0	5	0	0	0	0	0	0	8	1	5	15	0	0	0	22	0
1635	200603010008	1.964692129456	46.69680886	-125.06493021	779.541	Groundfish Slope and Shelf Combination Survey	2006	0	2	0	8	0	0	0	0	0	0	0	0	0	0	0	0	0	1	0	0	0	0	0	0	0	0	0	0	0	0	0	0	0	0	0	0	0	0	0	10	0	0
1636	200603010009	1.75579285131	46.8967314	-125.16780822	758.7209	Groundfish Slope and Shelf Combination Survey	2006	0	2	0	22	0	0	0	0	0	0	0	0	0	0	0	0	0	0	0	0	0	0	0	2	0	0	0	0	0	0	0	0	0	0	0	0	0	0	0	5	0	0
1637	200603010010	1.795026357	47.83198696	-125.44259412	988.7217	Groundfish Slope and Shelf Combination Survey	2006	0	2	0	2	0	0	0	0	0	0	0	0	0	0	0	0	0	0	0	0	0	0	0	0	0	0	0	0	0	0	0	0	0	0	0	0	0	0	0	15	0	0
1638	200603010012	1.827915961116	47.88819146	-125.21142934	219.0554	Groundfish Slope and Shelf Combination Survey	2006	0	0	0	0	0	0	0	0	0	7	0	0	0	0	0	0	0	0	0	0	0	12	0	0	0	0	175	0	0	0	0	0	0	373	3	0	8	3	15	0	22	0
1639	200603010014	1.64657640056	47.96138375	-125.1510989	153.8283	Groundfish Slope and Shelf Combination Survey	2006	0	0	0	0	0	0	0	0	0	5	0	0	0	0	0	0	0	0	0	0	0	9	0	0	0	0	1	0	0	0	0	0	0	21	0	0	100	2	0	0	142	0
1640	200603010015	1.9159826735	48.00522206	-125.7583677	1007.7177	Groundfish Slope and Shelf Combination Survey	2006	0	3	0	3	0	0	0	0	0	0	0	0	0	0	0	0	0	0	0	0	0	3	0	0	0	0	0	0	0	0	0	0	0	0	0	0	0	0	0	1	0	0
1641	200603010022	1.590725181681	48.03941766	-125.0776129	128.5142	Groundfish Slope and Shelf Combination Survey	2006	0	0	0	0	0	0	0	0	0	1	0	0	0	0	0	0	0	0	0	0	2	8	0	0	0	0	0	0	0	0	0	0	0	38	0	1	65	15	5	0	43	0
1642	200603010023	1.629510362772	47.99045595	-125.06699835	123.8678	Groundfish Slope and Shelf Combination Survey	2006	0	0	0	0	0	0	0	0	0	7	0	0	0	0	0	0	0	0	1	0	0	5	0	0	0	0	0	0	75	0	0	0	0	18	10	12	43	5	39	0	53	0
1643	200603010026	1.639251191022	47.70462714	-125.06305445	166.5358	Groundfish Slope and Shelf Combination Survey	2006	0	0	0	0	0	0	0	0	0	1	0	0	0	0	0	0	0	0	0	0	4	4	0	0	0	0	18	0	0	0	0	0	0	97	0	0	98	39	22	0	191	0
1644	200603010028	1.64107465293	47.22510248	-124.68650136	101.3758	Groundfish Slope and Shelf Combination Survey	2006	0	0	0	0	0	0	0	0	0	0	0	0	0	0	0	0	0	0	1	0	2	8	0	0	0	0	0	0	2	0	0	0	0	6	1	11	49	15	3	0	51	0
1645	200603010029	1.6170591996	47.17305466	-124.92301154	174.0914	Groundfish Slope and Shelf Combination Survey	2006	0	0	0	0	0	0	0	0	0	0	0	0	0	0	0	0	0	0	0	0	0	2	0	0	0	0	5	0	0	0	0	0	0	18	3	1	64	18	24	0	96	0
1646	200603010031	1.578301321982	46.43993595	-124.30680522	68.8987	Groundfish Slope and Shelf Combination Survey	2006	0	0	0	0	0	0	0	0	0	0	0	0	0	0	0	0	0	0	8	0	1	0	0	0	0	0	12	0	46	0	0	0	0	10	1	0	15	20	1	0	600	0
1647	200603010032	1.576812982095	46.20510363	-124.41364664	131.4473	Groundfish Slope and Shelf Combination Survey	2006	0	0	0	0	0	0	0	0	0	1	0	0	0	0	0	0	0	0	1	0	6	3	0	0	0	0	3	0	0	0	0	0	0	17	2	0	11	8	3	0	145	0
1648	200603010036	1.81786483606	45.02171979	-124.69433754	432.0031	Groundfish Slope and Shelf Combination Survey	2006	0	0	0	NA	0	0	0	0	0	0	0	0	0	0	0	0	0	0	0	0	6	2	0	0	0	0	0	0	0	0	0	0	0	0	0	0	3	0	0	0	63	0
1649	200603010037	1.680633237968	44.88387113	-124.71315984	463.5529	Groundfish Slope and Shelf Combination Survey	2006	0	0	0	7	0	0	0	0	0	1	0	0	0	0	0	0	0	0	0	0	2	4	0	0	0	0	0	0	0	0	0	0	0	1	0	0	2	0	0	0	63	0
1650	200603010038	1.6066231284	44.77100592	-124.20672836	68.845	Groundfish Slope and Shelf Combination Survey	2006	0	0	0	0	0	0	0	0	0	0	0	0	0	0	0	0	0	0	0	0	0	1	0	0	0	0	66	0	1027	0	0	0	0	0	0	0	1	18	48	0	10	0
1651	200603010039	1.743849877539	44.96152645	-124.25957701	143.45	Groundfish Slope and Shelf Combination Survey	2006	0	0	0	0	0	0	0	0	0	2	0	0	0	0	0	0	0	0	0	0	0	11	0	0	0	0	11	0	0	0	0	0	0	1	1	5	53	3	4	0	46	0
1652	200603010040	1.772550474048	44.93757156	-124.5364009	421.209	Groundfish Slope and Shelf Combination Survey	2006	0	0	0	0	0	0	0	0	0	0	0	0	0	0	0	0	0	0	0	0	6	1	0	0	0	0	0	0	0	0	0	0	0	2	0	0	0	0	0	0	21	0
1653	200603010041	1.87835287787	45.10461058	-124.50923902	333.1832	Groundfish Slope and Shelf Combination Survey	2006	0	0	0	0	0	0	0	0	0	0	0	0	0	0	0	0	0	0	0	0	7	1	0	0	0	0	0	0	0	0	0	0	0	2	0	0	2	0	0	0	101	0
1654	200603010042	1.617114496803	45.26990345	-124.18556391	132.8855	Groundfish Slope and Shelf Combination Survey	2006	0	0	0	0	0	0	0	0	0	1	0	0	0	0	0	0	0	0	0	0	1	11	0	0	0	0	4	0	1	0	0	0	0	0	0	0	18	1	9	0	42	0
1655	200603010043	1.638217923496	45.29996948	-124.28209372	176.6143	Groundfish Slope and Shelf Combination Survey	2006	0	0	1	0	0	0	0	0	0	0	0	0	0	0	0	0	0	0	0	0	2	11	0	0	0	0	10	0	0	0	0	0	0	19	0	2	17	1	0	0	187	0
1656	200603010044	1.649351587092	45.29879983	-124.64305294	482.2288	Groundfish Slope and Shelf Combination Survey	2006	0	1	0	1	0	0	0	0	0	0	0	0	0	0	0	0	0	0	0	0	0	NA	0	0	0	0	0	0	0	0	0	0	0	1	0	0	0	0	0	0	0	0
1657	200603010045	1.90066382684	45.10441301	-124.86238214	697.14	Groundfish Slope and Shelf Combination Survey	2006	0	2	0	71	0	0	0	0	0	0	0	0	0	0	0	0	0	0	0	0	0	0	0	0	0	0	0	0	0	0	0	0	0	0	0	0	0	0	0	5	0	0
1658	200603010048	1.905584912759	44.7708359	-124.83249122	483.9816	Groundfish Slope and Shelf Combination Survey	2006	0	1	0	28	0	0	0	0	0	0	0	0	0	0	0	0	0	0	0	0	3	1	0	0	0	0	1	0	0	0	0	0	0	2	0	0	1	0	0	0	6	0
1659	200603010049	1.6025719258	44.73030522	-124.82775107	440.8677	Groundfish Slope and Shelf Combination Survey	2006	0	1	0	0	0	0	0	0	0	0	0	0	0	0	0	0	0	0	0	0	5	3	0	0	0	0	1	0	0	0	0	0	0	0	0	0	7	0	0	0	62	0
1660	200603010050	1.870441905429	44.57771	-124.7019271	300.3278	Groundfish Slope and Shelf Combination Survey	2006	0	1	0	0	0	0	0	0	0	0	0	0	0	0	0	0	0	0	0	0	17	10	0	0	0	0	4	0	0	0	0	0	0	67	2	0	47	0	0	0	185	0
1661	200603010052	1.81916541048	44.50860785	-124.84365413	311.722	Groundfish Slope and Shelf Combination Survey	2006	0	0	0	13	0	0	0	0	0	0	0	0	0	0	0	0	0	0	0	0	7	5	0	0	0	0	4	0	0	0	0	0	0	1	0	0	30	0	65	0	191	0
1662	200603010053	1.828477220061	44.44068397	-124.87598414	366.6033	Groundfish Slope and Shelf Combination Survey	2006	0	0	0	1	0	0	0	0	0	0	0	0	0	0	0	0	0	0	0	0	12	6	0	0	0	0	8	0	0	0	0	0	0	3	0	0	9	0	0	5	218	0
1663	200603010054	1.85229293	44.37577866	-124.87199758	513.4776	Groundfish Slope and Shelf Combination Survey	2006	0	0	0	11	0	0	0	0	0	0	0	0	0	0	0	0	0	0	0	0	0	3	0	0	0	0	0	0	0	0	0	0	0	631	0	0	1	0	0	0	35	0
1664	200603010062	1.574402904358	44.05895428	-125.02008203	1081.6119	Groundfish Slope and Shelf Combination Survey	2006	0	1	0	0	0	0	0	0	0	0	0	0	0	0	0	0	0	0	0	0	0	0	0	2	0	0	0	0	0	0	0	0	0	0	0	0	0	0	0	20	0	0
1665	200603010064	1.871216366778	43.84767655	-124.57371074	195.6495	Groundfish Slope and Shelf Combination Survey	2006	0	0	0	0	0	0	0	0	0	0	0	0	0	0	0	0	0	0	0	0	7	7	0	0	0	0	0	0	0	0	0	0	0	18	0	0	36	0	0	0	53	0
1666	200603010068	1.67792333232	43.41903766	-124.57385775	141.5088	Groundfish Slope and Shelf Combination Survey	2006	0	0	0	0	0	0	0	0	0	1	0	0	0	0	0	0	0	0	0	0	0	7	0	0	0	0	12	0	0	0	0	0	0	4	0	0	11	31	50	0	17	0
1667	200603010069	1.742093277799	43.09570488	-124.8052796	233.465	Groundfish Slope and Shelf Combination Survey	2006	0	0	0	0	0	0	0	0	0	6	0	0	0	0	0	0	0	0	0	0	19	18	0	0	0	0	6	0	0	0	0	0	0	14	0	0	26	0	113	0	106	0
1668	200603010070	1.848296494812	42.88266126	-124.89212154	346.8011	Groundfish Slope and Shelf Combination Survey	2006	0	1	0	0	0	0	0	0	0	4	0	0	0	0	0	0	0	0	0	0	9	20	0	0	0	0	22	0	0	0	0	0	0	0	0	0	2	0	9	0	223	0
1669	200603010071	1.5744778994	42.96218951	-124.86615991	167.3128	Groundfish Slope and Shelf Combination Survey	2006	0	0	0	2	0	0	0	0	0	0	0	0	0	0	0	0	0	0	0	0	0	0	0	0	0	0	1	0	0	0	0	0	0	0	1	0	0	0	0	0	1	0
1670	200603010073	1.846465262947	43.48768053	-124.81586635	593.8125	Groundfish Slope and Shelf Combination Survey	2006	0	0	0	19	0	0	0	0	0	0	0	0	0	0	0	0	0	0	0	0	0	0	0	2	0	0	0	0	0	0	0	0	0	0	0	0	0	0	0	2	0	0
1671	200603010075	1.697224384359	42.61837002	-124.47561037	61.3575	Groundfish Slope and Shelf Combination Survey	2006	0	0	0	0	0	0	0	0	0	0	0	0	0	0	0	0	0	0	4	0	0	9	0	0	0	0	94	0	60	0	0	0	0	0	0	0	0	8	26	0	11	0
1672	200603010076	1.70269192078	42.5946967	-124.73265356	309.328	Groundfish Slope and Shelf Combination Survey	2006	0	0	0	0	0	0	0	0	0	2	0	0	0	0	0	0	0	0	0	0	73	30	0	0	0	0	2	0	0	0	0	0	0	43	0	0	0	0	0	0	431	0
1673	200603010078	1.661313833794	41.43590618	-124.25569609	68.2233	Groundfish Slope and Shelf Combination Survey	2006	0	0	0	0	0	0	0	0	0	16	0	0	0	0	0	0	0	0	4	0	0	14	0	0	0	0	1	0	479	0	0	0	0	0	2	0	3	21	52	0	90	0
1674	200603010079	1.82078411382	40.84400626	-124.46755809	378.325	Groundfish Slope and Shelf Combination Survey	2006	0	2	0	1	0	0	0	0	0	101	0	0	0	0	0	0	0	0	0	0	5	15	0	0	0	0	81	0	0	0	0	0	0	1	0	0	6	0	0	0	707	0
1675	200603010080	1.657702032758	40.5837968	-124.63696987	185.0967	Groundfish Slope and Shelf Combination Survey	2006	0	0	0	0	0	0	0	0	0	7	0	0	0	0	0	0	0	0	0	0	5	59	0	0	0	0	6	0	0	0	0	0	0	21	0	0	19	0	0	0	110	0
1676	200603010081	1.671042582891	40.33767367	-124.50918683	429.042	Groundfish Slope and Shelf Combination Survey	2006	0	0	0	11	0	0	0	0	0	0	0	0	0	0	0	0	0	0	0	0	10	14	0	0	0	0	12	0	0	0	0	0	0	0	0	0	1	0	0	0	54	0
1677	200603010082	1.620052366709	40.27343423	-124.61810604	385.7519	Groundfish Slope and Shelf Combination Survey	2006	0	0	0	2	0	0	0	0	0	1	0	0	0	0	0	0	0	0	0	0	0	0	0	0	1	0	0	0	0	0	0	0	0	1	0	0	0	0	0	2	0	0
1678	200603010084	1.819569310209	39.9943375	-124.53170417	1105.238	Groundfish Slope and Shelf Combination Survey	2006	0	0	0	0	0	0	0	0	0	0	0	0	0	0	0	0	0	0	0	0	0	0	0	2	0	0	0	0	0	0	0	0	0	0	0	0	0	0	0	3	0	0
1679	200603010087	1.833544293875	39.84238337	-124.12821998	337.4023	Groundfish Slope and Shelf Combination Survey	2006	0	0	0	0	0	0	0	0	0	52	0	0	0	0	0	0	0	0	0	0	5	37	0	0	0	0	24	0	0	0	0	0	0	7	0	0	6	0	0	0	218	0
1680	200603010088	1.5985461824	39.79734583	-123.9057375	85.71	Groundfish Slope and Shelf Combination Survey	2006	0	0	0	0	0	0	0	0	0	29	0	0	0	0	0	0	0	0	0	23	0	10	0	0	0	0	2	0	44	0	0	0	0	0	0	0	0	17	34	0	3	0
1681	200603010092	1.842833713086	39.21970339	-124.17644041	991.357	Groundfish Slope and Shelf Combination Survey	2006	0	0	0	4	0	0	0	0	0	0	0	0	0	0	0	0	0	0	0	0	0	0	0	2	0	0	0	0	0	0	0	0	0	0	0	0	0	0	0	3	0	0
1682	200603010096	1.6786829158	38.65010961	-123.74783133	254.8264	Groundfish Slope and Shelf Combination Survey	2006	0	0	0	0	0	0	0	0	0	13	0	0	0	0	0	0	0	0	0	0	3	18	0	0	0	0	2	0	0	0	0	0	0	0	0	0	59	27	43	0	315	0
1683	200603010098	1.719372274283	38.59713448	-123.4559121	93.9881	Groundfish Slope and Shelf Combination Survey	2006	0	0	1	0	0	0	0	0	0	158	0	0	0	0	0	0	0	0	1	16	0	35	0	0	0	0	4	0	12	0	0	0	0	0	0	0	10	4	5	0	17	0
1684	200603010099	1.666730080386	38.43849948	-123.54913367	190.3985	Groundfish Slope and Shelf Combination Survey	2006	0	0	0	0	0	0	0	0	0	2	0	0	0	0	0	0	0	0	0	0	1	10	0	0	0	0	5	0	0	0	0	0	0	0	0	0	21	0	1	0	136	0
1685	200603010101	1.594157309052	38.02929662	-123.37465515	112.1338	Groundfish Slope and Shelf Combination Survey	2006	0	0	0	0	0	0	0	0	0	9	0	0	0	0	0	0	0	0	32	0	0	8	15	0	0	0	30	0	15	0	0	0	0	0	0	0	8	15	0	0	0	0
1686	200603010102	1.596613217867	38.04201539	-123.19895313	103.5647	Groundfish Slope and Shelf Combination Survey	2006	0	0	0	0	0	0	0	0	0	22	0	0	0	0	0	0	0	0	2	3	0	15	0	0	0	0	9	0	113	0	0	0	0	0	0	0	10	46	47	0	40	0
1687	200603010105	1.60850536	37.37087487	-122.89591839	231.9782	Groundfish Slope and Shelf Combination Survey	2006	0	0	0	0	0	0	0	0	0	7	0	0	0	0	0	0	0	0	0	1	24	13	0	0	0	0	7	0	0	0	0	0	0	0	0	0	68	0	0	0	7	0
1688	200603010106	1.853510831925	37.43397343	-123.03050417	557.3508	Groundfish Slope and Shelf Combination Survey	2006	0	0	0	52	0	0	0	0	0	0	0	0	0	0	0	0	0	0	0	0	3	4	0	0	0	0	0	0	0	0	0	0	0	0	0	0	0	0	0	0	68	0
1689	200603010108	1.922972789892	37.26369767	-123.17865804	1229.8652	Groundfish Slope and Shelf Combination Survey	2006	0	0	0	0	0	0	0	0	0	0	0	0	0	0	0	0	0	0	0	0	0	0	0	2	0	0	0	0	0	0	0	0	0	0	0	0	0	0	0	25	0	0
1690	200603010109	2.006424678855	37.35998286	-123.06938849	804.5677	Groundfish Slope and Shelf Combination Survey	2006	0	1	0	16	0	0	0	0	0	0	0	0	0	0	0	0	0	0	0	0	0	0	0	1	0	0	0	0	0	0	0	0	0	0	0	0	0	0	0	10	0	0
1691	200603010110	1.593951784776	37.29859688	-122.88045498	260.9884	Groundfish Slope and Shelf Combination Survey	2006	0	0	0	0	0	0	0	0	0	8	0	0	0	0	0	0	0	0	0	0	NA	11	0	0	0	0	0	0	0	0	0	0	0	0	0	0	14	0	0	0	35	0
1692	200603010115	1.89230273064	37.13581081	-122.78315266	438.1406	Groundfish Slope and Shelf Combination Survey	2006	0	0	0	3	0	0	0	0	0	0	0	0	0	0	0	0	0	0	0	0	6	4	0	0	0	0	0	0	0	0	0	0	0	0	0	0	0	0	0	0	240	0
1693	200603010117	1.64409977134	37.01698459	-122.35059119	89.8802	Groundfish Slope and Shelf Combination Survey	2006	0	0	0	0	0	0	0	0	0	99	0	0	0	0	0	0	0	0	3	6	0	6	0	0	0	0	0	0	149	0	0	0	0	0	0	0	1	17	31	0	12	0
1694	200603010123	1.95068176128	36.39553696	-122.0667021	625.8277	Groundfish Slope and Shelf Combination Survey	2006	0	0	0	40	4	0	0	0	0	0	0	0	0	0	0	0	0	0	0	0	2	0	0	0	0	0	0	0	0	0	0	0	0	0	0	0	0	0	0	1	0	0
1695	200603010125	2.00859277344	35.37075541	-121.7532061	1268.4706	Groundfish Slope and Shelf Combination Survey	2006	0	0	0	0	0	5	0	0	0	0	0	0	0	0	0	0	0	3	0	0	0	0	0	0	0	0	0	0	0	0	0	0	0	0	0	0	0	0	0	0	0	0
1696	200603010126	1.746218574176	35.37520198	-121.73267017	1268.3896	Groundfish Slope and Shelf Combination Survey	2006	0	0	0	0	0	2	0	0	0	0	0	0	0	0	0	0	0	0	0	0	0	0	0	0	0	0	0	0	0	0	0	0	0	0	0	0	0	0	0	0	0	0
1697	200603010128	1.80684363343	35.10115342	-121.33876677	641.1581	Groundfish Slope and Shelf Combination Survey	2006	0	0	0	36	8	0	0	0	0	0	0	0	0	0	0	0	0	0	0	0	0	7	0	0	0	0	0	0	0	0	0	0	0	0	0	0	0	0	0	1	0	0
1698	200603010129	1.62200096382	35.18032183	-121.09985514	491.7152	Groundfish Slope and Shelf Combination Survey	2006	0	0	0	17	76	0	0	0	0	0	0	0	0	0	0	0	0	0	0	0	7	18	0	0	0	0	2	0	0	0	0	0	0	0	0	0	0	0	0	0	54	0
1699	200603010130	1.894143547	34.96065213	-121.13555155	558.8715	Groundfish Slope and Shelf Combination Survey	2006	0	2	0	10	55	0	0	0	0	0	0	0	0	0	0	0	0	0	0	0	0	2	0	0	0	0	1	0	0	0	0	0	0	0	0	0	0	0	0	0	0	0
1700	200603010140	1.945178355486	34.23864655	-120.53829208	504.2168	Groundfish Slope and Shelf Combination Survey	2006	0	0	0	11	5	0	0	0	0	0	0	1	0	0	0	0	0	0	0	0	2	11	0	0	0	0	6	0	0	0	0	0	0	0	0	0	0	0	0	0	0	0
1701	200603010142	1.742170723839	34.2694739	-120.39187803	409.3982	Groundfish Slope and Shelf Combination Survey	2006	0	1	0	0	25	0	0	0	0	0	0	0	0	0	0	0	0	0	0	0	0	3	0	0	0	0	0	0	0	0	0	0	0	0	0	0	146	0	0	0	0	0
1702	200603010144	1.827837276666	34.21159298	-120.30871237	469.9605	Groundfish Slope and Shelf Combination Survey	2006	0	0	0	0	48	0	0	0	0	0	0	0	0	0	0	0	0	0	0	0	0	0	0	0	0	0	0	0	0	0	0	0	0	0	0	0	0	0	0	0	0	0
1703	200603010145	1.837702457232	34.17543527	-120.09946013	534.116	Groundfish Slope and Shelf Combination Survey	2006	0	0	0	0	3	0	0	0	0	0	0	0	0	0	0	0	0	0	0	0	0	0	0	0	0	0	0	0	0	0	0	0	0	0	0	0	0	0	0	0	0	0
1704	200603010147	1.76980290352	34.17103503	-120.03410531	550.2823	Groundfish Slope and Shelf Combination Survey	2006	0	0	0	0	5	0	0	0	0	0	0	0	0	0	0	0	0	0	0	0	0	0	0	0	0	0	0	0	0	0	0	0	0	0	0	0	0	0	0	0	0	0
1705	200603010148	1.731741570055	34.18774382	-119.85429215	464.8433	Groundfish Slope and Shelf Combination Survey	2006	0	0	0	0	88	0	0	0	0	0	0	0	0	0	0	0	0	0	0	0	0	0	0	0	0	0	0	0	0	0	0	0	0	0	0	0	5	0	0	0	0	0
1706	200603010152	1.610759850511	34.01113433	-119.17926086	506.607	Groundfish Slope and Shelf Combination Survey	2006	0	0	0	2	24	0	0	0	0	0	0	0	0	0	0	0	0	0	0	0	0	11	0	0	0	0	0	0	0	0	0	0	0	0	0	0	0	0	0	0	0	0
1707	200603010154	1.753612167344	33.92695945	-118.98760931	867.2167	Groundfish Slope and Shelf Combination Survey	2006	0	0	0	0	1	0	0	0	0	0	0	0	0	0	0	0	0	0	0	0	0	0	0	0	0	0	0	0	0	0	0	0	0	0	0	0	0	0	0	0	0	0
1708	200603010157	1.781979008796	33.19986199	-118.74699266	833.9506	Groundfish Slope and Shelf Combination Survey	2006	0	0	0	8	0	0	0	0	0	0	0	0	0	0	0	0	0	0	0	0	0	0	0	1	0	0	0	0	0	0	0	0	0	0	0	0	0	0	0	1	0	0
1709	200603010159	1.813724461791	32.71200837	-118.08520387	555.384	Groundfish Slope and Shelf Combination Survey	2006	0	0	0	22	NA	0	0	0	0	0	0	0	0	0	0	0	0	0	0	0	0	2	0	0	0	0	2	0	0	0	0	0	0	0	0	0	0	0	0	0	0	0
1710	200603010161	1.702432659025	32.661215	-117.47441667	382.144	Groundfish Slope and Shelf Combination Survey	2006	0	0	0	0	1	0	0	0	0	0	0	0	0	0	0	0	0	0	0	0	0	2	0	0	0	0	0	0	0	0	0	0	0	0	0	0	2	0	0	0	12	0
1711	200603010165	1.5854373	33.15540583	-117.41989542	181.185	Groundfish Slope and Shelf Combination Survey	2006	0	0	0	0	0	0	0	0	0	0	0	0	0	0	0	0	0	0	0	0	0	0	0	0	0	1	15	0	0	0	7	0	0	0	0	0	11	0	7	0	9	0
1712	200603017007	1.758595422789	46.53233188	-124.49694325	155.5448	Groundfish Slope and Shelf Combination Survey	2006	0	0	0	0	0	0	0	0	0	4	0	0	0	0	0	0	0	0	0	0	32	4	0	0	0	0	0	0	0	0	0	0	0	76	0	0	29	0	0	0	136	0
1713	200603017008	1.594316413976	46.6915563	-124.54239637	120.3769	Groundfish Slope and Shelf Combination Survey	2006	0	0	0	0	0	0	0	0	0	2	0	0	0	0	0	0	0	0	0	0	2	14	0	0	0	0	10	0	0	0	0	0	0	24	0	3	38	7	2	0	114	0
1714	200603017009	1.634291191692	46.79330446	-124.83545312	182.3317	Groundfish Slope and Shelf Combination Survey	2006	0	0	0	0	0	0	0	0	0	1	0	0	0	0	0	0	0	0	0	0	2	10	0	0	0	0	19	0	0	0	0	0	0	17	0	0	21	4	4	0	133	0
1715	200603017010	1.791067192525	46.91622608	-124.6588987	116.4431	Groundfish Slope and Shelf Combination Survey	2006	0	0	0	0	0	0	0	0	0	8	0	0	0	0	0	0	0	0	0	0	0	19	0	0	0	0	4	0	1	0	0	0	0	19	1	17	42	18	2	0	80	0
1716	200603017014	1.739982825728	47.76387634	-125.41365089	825.766	Groundfish Slope and Shelf Combination Survey	2006	0	0	0	0	0	0	0	0	0	0	0	0	0	0	0	0	0	0	0	0	0	0	0	1	0	0	0	0	0	0	0	0	0	0	0	0	0	0	0	7	0	0
1717	200603017015	1.793284159348	47.92736072	-125.44668622	593.5352	Groundfish Slope and Shelf Combination Survey	2006	0	6	0	3	0	0	0	0	0	0	0	0	0	0	0	0	0	0	0	0	0	1	0	0	0	0	0	0	0	0	0	0	0	4	0	0	0	0	0	4	4	0
1718	200603017019	1.64758892328	48.25985793	-125.30034955	99.7758	Groundfish Slope and Shelf Combination Survey	2006	0	0	0	0	0	0	0	0	0	9	0	0	0	0	0	0	0	0	0	0	0	0	0	0	0	0	876	0	28	0	0	0	0	0	4	0	0	14	1	0	0	0
1719	200603017020	1.869392632592	48.42582904	-125.06269703	115.2306	Groundfish Slope and Shelf Combination Survey	2006	0	0	0	0	0	0	0	0	0	8	0	0	0	0	0	0	0	0	0	0	0	0	0	0	0	0	5	0	1	0	0	0	0	45	2	0	5	36	1	0	33	0
1720	200603017022	1.591097454868	48.05400244	-125.28422591	165.7119	Groundfish Slope and Shelf Combination Survey	2006	0	0	0	0	0	0	0	0	0	5	0	0	0	0	0	0	0	0	0	0	NA	4	3	0	0	0	257	0	0	0	0	0	0	8	4	0	0	44	0	0	0	0
1721	200603017025	1.877209371999	47.02463311	-124.65233979	100.718	Groundfish Slope and Shelf Combination Survey	2006	0	0	0	0	0	0	0	0	0	75	0	0	0	0	0	0	0	0	0	0	0	8	0	0	0	0	3	0	2	0	0	0	0	5	1	8	44	10	1	0	71	0
1722	200603017026	1.813674668316	46.99634618	-124.80089054	149.1712	Groundfish Slope and Shelf Combination Survey	2006	0	0	0	0	0	0	0	0	0	1	0	0	0	0	0	0	0	0	0	0	0	7	0	0	0	0	8	0	0	0	0	0	0	29	0	9	42	2	1	0	87	0
1723	200603017027	1.82665759936	46.22226066	-124.37212564	121.7408	Groundfish Slope and Shelf Combination Survey	2006	0	0	1	0	0	0	0	0	0	2	0	0	0	0	0	0	0	0	0	0	1	3	0	0	0	0	17	0	0	0	0	0	0	25	4	0	41	9	30	0	116	0
1724	200603017029	1.78295878398	45.89433297	-124.51262846	149.2643	Groundfish Slope and Shelf Combination Survey	2006	0	0	0	0	0	0	0	0	0	1	0	0	0	0	0	0	0	0	0	0	2	2	0	0	0	0	1	0	0	0	0	0	0	0	0	0	44	8	10	0	76	0
1725	200603017030	1.944516204	45.95480216	-124.23812158	113.1641	Groundfish Slope and Shelf Combination Survey	2006	0	0	0	0	0	0	0	0	0	0	0	0	0	0	0	0	0	0	4	0	0	2	0	0	0	0	0	0	0	0	0	0	0	7	0	5	28	65	103	0	49	0
1726	200603017031	1.769413006589	45.90427742	-124.23726617	117.6615	Groundfish Slope and Shelf Combination Survey	2006	0	0	0	0	0	0	0	0	0	2	0	0	0	0	0	0	0	0	5	0	0	0	0	0	0	0	1	0	0	0	0	0	0	10	0	4	15	68	4	0	30	0
1727	200603017033	1.67777664192	45.64815417	-124.10069583	83.6117	Groundfish Slope and Shelf Combination Survey	2006	0	0	0	0	0	0	0	0	0	1	0	0	0	0	0	0	0	0	1	0	1	2	0	0	0	0	81	0	730	0	0	0	0	1	1	0	0	9	57	0	123	0
1728	200603017035	1.693822415	45.6547492	-124.43357031	176.8799	Groundfish Slope and Shelf Combination Survey	2006	0	0	0	0	0	0	0	1	0	0	0	0	0	0	0	0	0	0	0	0	1	6	0	0	0	0	13	0	0	0	0	0	0	29	0	0	44	4	86	0	227	0
1729	200603017036	1.628798886036	45.6569863	-124.45654699	192.5281	Groundfish Slope and Shelf Combination Survey	2006	0	0	0	0	0	0	0	0	0	0	0	0	0	0	0	0	0	0	0	0	7	22	0	0	0	0	6	0	0	0	0	0	0	56	0	9	65	4	0	0	146	0
1730	200603017038	1.815342004362	45.31334086	-124.61457111	448.4981	Groundfish Slope and Shelf Combination Survey	2006	0	0	0	15	0	0	0	0	0	0	0	0	0	0	0	0	0	0	0	0	0	2	0	0	0	0	0	0	0	0	0	0	0	2	0	0	0	0	0	0	0	0
1731	200603017039	1.70751421479	45.35468749	-124.22761835	157.2885	Groundfish Slope and Shelf Combination Survey	2006	0	0	0	0	0	0	0	0	0	2	0	0	0	0	0	0	0	0	0	0	0	6	0	0	0	0	6	0	0	0	0	0	0	7	0	3	26	4	0	0	135	0
1732	200603017041	1.948811191024	45.31405024	-124.12574568	102.978	Groundfish Slope and Shelf Combination Survey	2006	0	0	0	0	0	0	0	0	0	2	0	0	0	0	0	0	0	0	1	0	0	1	0	0	0	0	18	0	176	0	0	0	0	1	1	0	1	26	55	0	54	0
1733	200603017042	1.69781480568	45.32599019	-124.08652099	83.909	Groundfish Slope and Shelf Combination Survey	2006	0	0	0	0	0	0	0	0	0	1	0	0	0	0	0	0	0	0	3	0	0	2	0	0	0	0	53	0	656	0	0	0	0	1	1	0	0	21	84	0	94	0
1734	200603017043	1.948333793412	45.2665748	-124.25637515	172.67	Groundfish Slope and Shelf Combination Survey	2006	0	1	0	0	0	0	0	0	0	2	0	0	0	0	0	0	0	0	0	0	1	6	0	0	0	0	5	0	0	0	0	0	0	11	0	4	24	4	0	0	165	0
1735	200603017044	1.648132249339	45.07747994	-124.28793224	176.3046	Groundfish Slope and Shelf Combination Survey	2006	0	0	0	0	0	0	0	0	0	1	0	0	0	0	0	0	0	0	0	0	1	10	0	0	0	0	6	0	0	0	0	0	0	14	0	1	80	2	0	0	185	0
1736	200603017046	1.913436626805	44.84042426	-124.3102508	131.798	Groundfish Slope and Shelf Combination Survey	2006	0	1	0	0	0	0	0	0	0	0	0	0	0	0	0	0	0	0	12	0	1	12	0	0	0	0	11	0	417	0	0	0	0	4	0	2	211	23	54	0	43	0
1737	200603017049	1.872684853711	44.31134048	-124.22880605	63.1344	Groundfish Slope and Shelf Combination Survey	2006	0	0	0	0	0	0	0	0	0	1	0	0	0	0	0	0	0	0	0	0	0	0	0	0	0	0	8	0	496	0	0	0	0	0	0	0	1	18	65	0	58	2
1738	200603017050	1.626473734015	44.21727323	-124.52504529	98.3811	Groundfish Slope and Shelf Combination Survey	2006	0	0	0	0	0	0	0	0	0	0	0	0	0	0	0	0	0	0	0	0	0	2	0	0	0	0	4	0	112	0	0	0	0	0	0	0	0	9	76	0	102	0
1739	200603017051	1.853764362604	44.29022373	-124.93695077	503.6255	Groundfish Slope and Shelf Combination Survey	2006	0	NA	0	NA	0	0	0	0	0	0	0	0	0	0	0	0	0	0	0	0	0	2	0	0	0	0	0	0	0	0	0	0	0	2	0	0	2	0	0	0	131	0
1740	200603017052	1.7419764219	44.26105768	-124.82385515	133.8652	Groundfish Slope and Shelf Combination Survey	2006	0	0	0	0	0	0	0	0	0	0	0	0	0	0	0	0	0	0	0	0	0	2	0	0	0	0	2	0	23	0	0	0	0	1	5	0	35	152	59	0	49	0
1741	200603017053	1.965867083192	44.11383259	-124.40950511	107.0051	Groundfish Slope and Shelf Combination Survey	2006	0	1	0	0	0	0	0	0	0	4	0	0	0	0	0	0	0	0	3	0	0	3	0	0	0	0	1	0	171	0	0	0	0	1	0	0	13	43	126	0	295	0
1742	200603017054	1.761876479776	43.92201475	-124.4641297	126.352	Groundfish Slope and Shelf Combination Survey	2006	0	0	0	0	0	0	0	0	0	1	0	0	0	0	0	0	0	0	1	0	0	4	0	0	0	0	3	0	21	0	0	0	0	1	1	0	48	89	114	0	45	0
1743	200603017056	1.676088284709	43.90200509	-124.44025961	123.6949	Groundfish Slope and Shelf Combination Survey	2006	0	0	0	0	0	0	0	0	0	NA	0	0	0	0	0	0	0	0	2	0	1	2	0	0	0	0	3	0	123	0	0	0	0	0	0	0	135	29	113	0	81	0
1744	200603017059	1.819080764244	43.94326853	-124.91476347	134.3032	Groundfish Slope and Shelf Combination Survey	2006	0	1	0	0	0	0	0	0	0	0	0	0	0	0	0	0	0	0	0	0	0	1	0	0	0	0	2	0	0	0	0	0	0	0	0	0	1	0	0	0	0	0
1745	200603017061	1.851557151756	43.81186568	-124.79966776	413.5648	Groundfish Slope and Shelf Combination Survey	2006	0	0	0	38	0	0	0	0	0	0	0	0	0	0	0	0	0	0	0	0	2	7	0	0	0	0	1	0	0	0	0	0	0	0	0	0	0	0	0	0	107	0
1746	200603017063	1.651577064509	43.61460644	-124.67514442	425.6132	Groundfish Slope and Shelf Combination Survey	2006	0	1	0	11	0	0	0	0	0	0	0	0	0	0	0	0	0	0	0	0	2	10	0	0	0	0	0	0	0	0	0	0	0	17	0	0	0	0	0	0	196	0
1747	200603017066	1.795697160984	43.38445551	-124.47745915	100.9559	Groundfish Slope and Shelf Combination Survey	2006	0	0	0	0	0	0	0	0	0	1	0	0	0	0	0	0	0	0	6	0	1	11	0	0	0	0	10	0	84	0	0	0	0	0	0	0	3	9	51	0	18	0
1748	200603017067	1.896482720168	43.48174037	-124.78196014	553.8027	Groundfish Slope and Shelf Combination Survey	2006	0	1	0	42	0	0	0	0	0	0	0	0	0	0	0	0	0	0	0	0	0	0	0	1	0	0	0	0	0	0	0	0	0	0	0	0	0	0	0	0	11	0
1749	200603017070	1.786052314186	43.26020493	-124.72858651	253.7142	Groundfish Slope and Shelf Combination Survey	2006	0	0	0	1	0	0	0	0	0	2	0	0	0	0	0	0	0	0	0	0	4	25	0	0	0	0	1	0	0	0	0	0	0	11	0	0	109	0	1	0	67	0
1750	200603017073	1.74563362477	43.02488702	-124.80965241	123.3613	Groundfish Slope and Shelf Combination Survey	2006	0	0	0	0	0	0	0	0	0	0	0	0	0	0	0	0	0	0	0	0	0	1	0	0	0	0	18	0	0	0	0	0	0	0	5	0	0	88	0	0	0	0
1751	200603017074	1.768840432758	43.05528796	-124.66787118	149.1677	Groundfish Slope and Shelf Combination Survey	2006	0	0	0	0	0	0	0	0	0	9	0	0	0	0	0	0	0	0	2	0	0	14	0	0	0	0	5	0	0	0	0	0	0	123	1	0	72	2	5	0	290	0
1752	200603017075	1.790144302464	42.95792188	-124.56752006	75.8805	Groundfish Slope and Shelf Combination Survey	2006	0	0	0	0	0	0	0	0	0	0	0	0	0	0	0	0	0	0	0	0	0	2	1	0	0	0	16	0	45	0	0	0	0	2	0	0	0	32	69	0	64	0
1753	200603017078	1.893407107239	42.06640688	-124.6787807	550.4923	Groundfish Slope and Shelf Combination Survey	2006	0	2	0	19	0	0	0	0	0	0	0	0	0	0	0	0	0	0	0	0	1	3	0	0	0	0	0	0	0	0	0	0	0	0	0	0	0	0	0	1	181	0
1754	200603017080	1.769209217535	41.85793092	-125.02331695	996.0076	Groundfish Slope and Shelf Combination Survey	2006	0	0	0	1	0	0	0	0	0	0	0	0	0	0	0	0	0	0	0	0	0	0	0	13	0	0	0	0	0	0	0	0	0	0	0	0	0	0	0	9	0	0
1755	200603017083	1.701166789572	41.72908837	-124.48832356	294.6512	Groundfish Slope and Shelf Combination Survey	2006	0	0	0	408	0	0	0	0	0	601	0	0	0	0	0	0	0	0	0	0	35	37	0	0	0	0	11	0	0	0	0	0	0	28	0	0	0	0	0	0	497	0
1756	200603017086	1.919731938772	41.23597925	-124.23951916	77.1861	Groundfish Slope and Shelf Combination Survey	2006	0	0	0	0	0	0	0	0	0	30	0	0	0	0	0	0	0	0	2	0	0	7	0	0	0	0	0	0	587	0	0	0	0	0	0	0	14	19	83	0	107	0
1757	200603017087	1.97802734869	41.1011333	-124.42850303	506.6098	Groundfish Slope and Shelf Combination Survey	2006	0	5	0	NA	0	0	0	0	0	2	0	0	0	0	0	0	0	0	0	0	0	10	0	0	0	0	0	0	0	0	0	0	0	0	0	0	7	0	0	0	760	0
1758	200603017088	1.690902300115	41.25621636	-124.32231355	116.9529	Groundfish Slope and Shelf Combination Survey	2006	0	0	0	0	0	0	0	0	0	4	0	0	0	0	0	0	0	0	1	0	1	11	0	0	0	0	0	0	174	0	0	0	0	15	1	0	161	37	21	0	387	0
1759	200603017089	1.855467630366	41.33662971	-124.48150921	339.0299	Groundfish Slope and Shelf Combination Survey	2006	0	0	1	8	0	0	0	0	0	2	0	0	0	0	0	0	0	0	0	0	5	9	0	0	0	0	38	0	0	0	0	0	0	4	0	0	0	0	0	0	380	0
1760	200603017094	1.9000031376	40.59224153	-124.64138305	183.3739	Groundfish Slope and Shelf Combination Survey	2006	0	0	0	0	0	0	0	0	0	29	0	0	0	0	0	0	0	0	0	0	5	12	0	0	0	0	5	0	0	0	0	0	0	8	0	0	23	0	0	0	2	0
1761	200603017095	1.968242829068	40.45929011	-124.60322771	141.8824	Groundfish Slope and Shelf Combination Survey	2006	0	0	0	0	0	0	0	0	0	166	0	0	0	0	0	0	0	0	0	0	2	15	0	0	0	0	14	0	0	0	0	0	0	7	0	0	16	1	2	0	565	0
1762	200603017098	1.68780828	40.07108686	-124.20556162	134.5704	Groundfish Slope and Shelf Combination Survey	2006	0	0	0	0	0	0	0	0	0	204	0	0	0	0	0	0	0	0	1	1	0	79	0	0	0	0	22	0	5	0	0	0	0	0	2	0	27	34	0	0	36	0
1763	200603017100	1.672546028496	39.85979018	-124.00595947	110.2997	Groundfish Slope and Shelf Combination Survey	2006	0	0	0	1	0	0	0	0	0	20	0	0	0	0	0	0	0	0	0	11	2	14	0	0	0	0	2	0	53	0	0	0	0	0	0	0	3	15	2	0	20	0
1764	200603017101	1.582942945144	39.38830098	-123.92951688	138.7578	Groundfish Slope and Shelf Combination Survey	2006	0	0	0	5	0	0	0	0	0	52	0	0	0	0	0	0	0	0	0	1	0	4	0	0	0	0	7	0	0	0	0	0	0	0	0	0	19	2	0	0	5	0
1765	200603017102	1.734584181834	39.34657896	-123.92472677	139.637	Groundfish Slope and Shelf Combination Survey	2006	0	0	0	0	0	0	0	0	0	33	0	0	0	0	0	0	0	0	0	0	0	16	0	0	0	0	1	0	2	0	0	0	0	0	0	0	16	2	0	0	3	0
1766	200603017103	1.734393014175	39.2826533	-123.98450172	355.1543	Groundfish Slope and Shelf Combination Survey	2006	0	0	0	0	0	0	0	0	0	0	0	0	0	0	0	0	0	0	0	0	7	22	0	0	0	0	0	0	0	0	0	0	0	0	0	0	2	0	1	0	54	0
1767	200603017104	1.858320829075	39.20154596	-123.97952959	341.9653	Groundfish Slope and Shelf Combination Survey	2006	0	0	0	0	0	0	0	0	0	3	0	0	0	0	0	0	0	0	0	0	23	72	0	0	0	0	1	0	0	0	0	0	0	3	0	0	13	0	3	0	318	0
1768	200603017105	1.92959939849	39.10465131	-123.98154986	359.2986	Groundfish Slope and Shelf Combination Survey	2006	0	0	0	0	0	0	0	0	0	0	0	0	0	0	0	0	0	0	0	0	3	16	0	0	0	0	2	0	0	0	0	0	0	4	0	0	8	0	0	0	160	0
1769	200603017109	1.994882355606	38.24673333	-123.40955	214.4427	Groundfish Slope and Shelf Combination Survey	2006	0	0	0	0	0	0	0	0	0	1	0	0	0	0	0	0	0	0	0	0	0	4	0	0	0	0	0	0	0	0	0	0	0	0	0	0	3	0	0	0	183	0
1770	200603017110	1.811792482617	38.3089075	-123.31762256	115.9432	Groundfish Slope and Shelf Combination Survey	2006	0	0	0	0	0	0	0	0	0	33	0	0	0	0	0	0	0	0	0	0	0	11	0	0	0	0	3	0	11	0	0	0	0	0	0	0	10	2	2	0	34	0
1771	200603017111	1.882081424	38.23885547	-123.09104853	77.6096	Groundfish Slope and Shelf Combination Survey	2006	0	0	0	0	0	0	0	0	0	273	0	0	0	0	0	0	0	0	0	18	0	15	0	0	0	0	11	0	46	0	0	0	0	0	0	0	6	13	24	0	3	0
1772	200603017114	1.883441732131	38.01618533	-123.53267064	845.3401	Groundfish Slope and Shelf Combination Survey	2006	0	0	3	10	0	0	0	0	0	0	0	0	0	0	0	0	0	0	0	0	0	3	0	0	0	0	0	0	0	0	0	0	0	0	0	0	0	0	0	18	0	0
1773	200603017115	1.785675202836	37.90430874	-123.10352158	91.9485	Groundfish Slope and Shelf Combination Survey	2006	0	0	0	0	0	0	0	0	0	30	0	0	0	0	0	0	0	0	0	8	0	1	0	0	0	1	4	0	29	0	0	0	0	0	0	0	27	20	98	0	87	0
1774	200603017118	1.634066854742	37.52914981	-122.65403074	59.0917	Groundfish Slope and Shelf Combination Survey	2006	0	0	0	0	0	0	0	0	0	6	0	0	0	3	0	0	0	0	0	12	0	1	0	0	0	2	0	0	569	0	0	0	0	0	0	0	0	15	126	0	64	2
1775	200603017122	1.741063321041	37.16317042	-122.62710601	107.9008	Groundfish Slope and Shelf Combination Survey	2006	0	0	0	0	0	0	0	0	0	34	0	0	0	0	0	0	0	0	0	8	1	13	0	0	0	0	1	0	147	0	0	0	0	0	0	0	17	17	113	0	57	0
1776	200603017123	1.772910528125	37.04169897	-122.67068793	385.6011	Groundfish Slope and Shelf Combination Survey	2006	0	0	0	0	3	0	0	0	0	0	0	0	0	0	0	0	0	0	0	0	25	19	0	0	0	0	1	0	0	0	0	0	0	0	0	0	1	0	0	0	608	0
1777	200603017125	1.924679106477	36.72952718	-122.1842412	805.1371	Groundfish Slope and Shelf Combination Survey	2006	0	0	2	27	0	0	0	0	0	0	0	0	0	0	0	0	0	0	0	0	0	0	0	0	0	0	0	0	0	0	0	0	0	0	0	0	0	0	0	4	0	0
1778	200603017129	1.705285214464	36.2542659	-122.08153901	546.7101	Groundfish Slope and Shelf Combination Survey	2006	0	0	0	15	1	0	0	0	0	0	0	0	0	0	0	0	0	0	0	0	3	1	0	0	0	0	0	0	0	0	0	0	0	0	0	0	0	0	0	1	10	0
1779	200603017130	1.968941624328	36.1921196	-122.19708117	1138.5196	Groundfish Slope and Shelf Combination Survey	2006	0	0	1	0	0	5	0	0	0	0	0	0	0	0	0	0	0	0	0	0	0	0	0	0	0	0	0	0	0	0	0	0	0	0	0	0	0	0	0	0	0	0
1780	200603017132	1.702550348534	35.80749732	-121.76439171	995.797	Groundfish Slope and Shelf Combination Survey	2006	0	0	0	5	0	0	0	0	0	0	0	0	0	0	0	0	0	0	0	0	0	0	0	3	0	0	0	0	0	0	0	0	0	0	0	0	0	0	0	9	0	0
1781	200603017134	1.866623491098	35.7427125	-121.4571	328.0574	Groundfish Slope and Shelf Combination Survey	2006	0	0	0	0	0	0	0	0	0	3	0	0	0	0	0	0	0	0	0	0	1	15	0	0	0	NA	11	0	0	0	0	0	0	0	0	0	3	1	0	0	305	0
1782	200603017138	1.898191745796	35.54143755	-121.59477039	866.788	Groundfish Slope and Shelf Combination Survey	2006	0	0	0	16	1	0	0	0	0	0	0	0	0	0	0	0	0	0	0	0	0	0	0	0	0	0	0	0	0	0	0	0	0	0	0	0	0	0	0	7	0	0
1783	200603017139	1.653471074925	35.23129914	-121.41866259	712.2959	Groundfish Slope and Shelf Combination Survey	2006	0	0	0	6	3	0	0	0	0	0	0	0	0	0	0	0	0	0	0	0	0	0	0	0	0	0	0	0	0	0	0	0	0	0	0	0	0	0	0	8	0	0
1784	200603017140	1.716235356487	35.13636331	-121.39345128	564.0464	Groundfish Slope and Shelf Combination Survey	2006	0	0	0	16	5	0	0	0	0	0	0	0	0	0	0	0	0	0	0	0	1	1	0	0	0	0	0	0	0	0	0	0	0	0	0	0	0	0	0	0	20	0
1785	200603017144	1.830889136908	34.85891854	-121.29932986	439.0924	Groundfish Slope and Shelf Combination Survey	2006	0	0	0	0	3	0	0	0	0	0	0	0	0	0	0	0	0	0	0	0	4	18	0	0	0	0	0	0	0	0	0	0	0	0	0	0	6	0	0	0	315	0
1786	200603017150	1.876812523663	34.43419209	-120.69174753	411.8493	Groundfish Slope and Shelf Combination Survey	2006	0	0	0	7	90	0	0	0	0	0	0	0	0	0	0	0	0	0	0	0	1	29	0	0	0	0	4	0	0	0	0	0	0	0	0	0	0	0	0	0	17	0
1787	200603017152	1.85414648892	34.3151813	-120.42082981	358.9427	Groundfish Slope and Shelf Combination Survey	2006	0	0	0	2	112	0	0	0	0	0	0	0	0	0	0	0	0	0	0	0	0	14	0	0	0	0	0	0	0	0	0	0	0	0	0	0	10	0	0	0	59	0
1788	200603017159	1.676818376079	33.77728107	-120.06682416	288.1887	Groundfish Slope and Shelf Combination Survey	2006	0	0	0	0	0	0	0	0	0	0	0	0	0	0	0	0	0	0	0	0	0	1	0	0	0	1	0	0	0	0	0	0	0	0	0	0	1	0	0	0	2	0
1789	200603017160	1.783914929543	33.66185376	-119.83311632	235.9058	Groundfish Slope and Shelf Combination Survey	2006	0	0	0	0	0	0	0	0	0	0	0	0	0	0	0	0	0	0	0	0	0	1	0	0	0	1	245	0	0	0	0	0	0	0	0	0	0	4	2	0	1	0
1790	200603017161	1.80772274692	33.26634641	-120.32531387	1023.5373	Groundfish Slope and Shelf Combination Survey	2006	0	0	1	5	0	0	0	0	0	0	0	0	0	0	0	0	0	0	0	0	0	0	0	3	0	0	0	0	0	0	0	0	0	0	0	0	0	0	0	3	0	0
1791	200603017167	1.6200165289	33.98997466	-118.66818295	73.7002	Groundfish Slope and Shelf Combination Survey	2006	0	0	0	0	0	0	0	0	0	2	0	0	0	5	0	0	0	0	0	5	0	0	0	0	0	1	17	0	261	0	6	0	0	0	0	0	0	2	64	0	0	0
1792	200603017169	1.624528925621	33.79172911	-118.46849068	71.9198	Groundfish Slope and Shelf Combination Survey	2006	0	0	0	0	0	0	0	0	0	4	0	0	0	0	0	0	0	0	0	7	0	0	0	0	0	0	9	0	36	0	3	0	0	0	0	0	0	0	33	0	0	0
1793	200603017171	1.708424481232	33.56236594	-118.64441067	587.9108	Groundfish Slope and Shelf Combination Survey	2006	0	0	0	2	2	0	0	0	0	0	0	0	0	0	0	0	0	0	0	0	0	2	0	0	0	0	0	0	0	0	0	0	0	0	0	0	0	0	0	0	0	0
1794	200603017172	1.873437892713	33.52228476	-118.6962927	358.8746	Groundfish Slope and Shelf Combination Survey	2006	0	0	0	0	1	0	0	0	0	0	0	0	0	0	0	0	0	0	0	0	5	12	0	0	0	0	3	0	0	0	0	0	0	0	0	0	32	0	0	0	21	0
1795	200603017177	1.843942758486	33.33994601	-117.95197922	613.2718	Groundfish Slope and Shelf Combination Survey	2006	0	0	0	6	0	0	0	0	0	0	0	0	0	0	0	0	0	0	0	0	0	0	0	0	0	0	0	0	0	0	0	0	0	0	0	0	0	0	0	0	0	0
1796	200603017178	1.66772818	32.76347725	-117.89951822	489.6104	Groundfish Slope and Shelf Combination Survey	2006	0	0	0	0	0	0	0	0	0	0	0	0	0	0	0	0	0	0	0	0	0	0	0	0	0	0	0	0	0	0	0	0	0	0	0	0	0	0	0	0	0	0
1797	200603018002	1.90099387184	44.78409167	-124.93844167	530.0845	Groundfish Slope and Shelf Combination Survey	2006	0	0	0	9	0	0	0	0	0	0	0	0	0	0	0	0	0	0	0	0	0	1	0	0	0	0	0	0	0	0	0	0	0	0	0	0	0	0	0	1	26	0
1798	200603018003	1.79821991214	44.73725833	-124.89495833	578.9932	Groundfish Slope and Shelf Combination Survey	2006	0	0	0	16	0	0	0	0	0	0	0	0	0	0	0	0	0	0	0	0	0	1	0	1	0	0	0	0	0	0	0	0	0	0	0	0	0	0	0	1	1	0
1799	200603018007	1.822759791805	45.50560017	-124.60638596	460.8226	Groundfish Slope and Shelf Combination Survey	2006	0	0	0	2	0	0	0	0	0	0	0	0	0	0	0	0	0	0	0	0	1	2	0	0	0	0	0	0	0	0	0	0	0	0	0	0	3	0	0	0	1	0
1800	200603018008	1.81765875888	45.68633019	-124.53041822	205.6704	Groundfish Slope and Shelf Combination Survey	2006	0	0	0	0	0	0	0	0	0	0	0	0	0	0	0	0	0	0	0	0	1	11	0	0	0	1	3	0	0	0	0	0	0	14	0	23	61	1	0	0	178	0
1801	200603018010	1.83050989356	46.75201409	-124.78913724	178.4202	Groundfish Slope and Shelf Combination Survey	2006	0	0	0	0	0	0	0	0	0	1	0	0	0	0	0	0	0	0	0	0	0	14	0	0	0	0	1	0	0	0	0	0	0	12	0	0	9	0	0	0	6	0
1802	200603018015	1.916661038235	47.95762685	-125.07107176	129.3496	Groundfish Slope and Shelf Combination Survey	2006	0	0	0	0	0	0	0	0	0	39	0	0	0	0	0	0	0	0	0	0	0	13	0	0	0	0	5	0	26	0	0	0	0	54	1	39	251	8	4	0	84	0
1803	200603018018	1.8436526757	48.238325	-125.47105	136.1808	Groundfish Slope and Shelf Combination Survey	2006	0	0	0	0	0	0	0	0	0	26	0	0	0	0	0	0	0	0	0	0	0	0	0	0	0	0	1	0	1	0	0	0	0	3	0	0	2	3	181	0	2	0
1804	200603018020	1.721917336113	48.3762077	-125.03561178	176.8891	Groundfish Slope and Shelf Combination Survey	2006	0	0	0	0	0	0	0	0	0	1	0	0	0	0	0	0	0	0	0	0	1	9	0	0	0	0	16	0	0	0	0	0	0	98	1	0	43	0	3	0	47	0
1805	200603018022	1.749702288	47.79711144	-124.85231486	94.295	Groundfish Slope and Shelf Combination Survey	2006	0	0	0	0	0	0	0	0	0	10	0	0	0	0	0	0	0	0	0	0	0	10	0	0	0	0	1	0	53	0	0	0	0	40	0	3	9	25	4	0	70	0
1806	200603018024	1.63441278	47.63296258	-124.88877509	120.3718	Groundfish Slope and Shelf Combination Survey	2006	0	0	0	0	0	0	0	0	0	0	0	0	0	0	0	0	0	0	0	0	1	5	0	0	0	0	0	0	0	0	0	0	0	8	0	8	85	0	0	0	241	0
1807	200603018025	1.861230574	47.44665	-124.8145125	166.4452	Groundfish Slope and Shelf Combination Survey	2006	0	0	0	0	0	0	0	0	0	45	0	0	0	0	0	0	0	0	0	0	11	2	0	0	0	0	2	0	0	0	0	0	0	43	0	2	16	0	0	0	2	0
1808	200603018026	1.762468955584	46.73804419	-124.51558549	101.7808	Groundfish Slope and Shelf Combination Survey	2006	0	0	0	0	0	0	0	0	0	0	0	0	0	0	0	0	0	0	0	0	0	4	0	0	0	0	3	0	0	0	0	0	0	14	0	10	75	6	0	0	41	0
1809	200603018027	1.72628092195	46.78193519	-124.44292882	82.2444	Groundfish Slope and Shelf Combination Survey	2006	0	0	0	0	0	0	0	0	0	0	0	0	0	0	0	0	0	0	1	0	0	4	0	0	0	0	0	0	3	0	0	0	0	6	0	1	7	2	0	0	92	0
1810	200603018028	1.644690848963	46.79223378	-124.33692572	58.6842	Groundfish Slope and Shelf Combination Survey	2006	0	0	0	0	0	0	0	0	0	0	0	0	0	0	0	0	0	0	0	0	1	1	0	0	0	0	2	0	52	0	0	0	0	1	0	0	6	28	84	0	197	0
1811	200603018029	1.990305607745	46.27310417	-124.5453625	139.7399	Groundfish Slope and Shelf Combination Survey	2006	0	0	0	0	0	0	0	0	0	0	0	0	0	0	0	0	0	0	0	0	0	0	0	0	0	0	0	0	0	0	0	0	0	3	0	0	60	1	0	0	195	0
1812	200603018033	1.922564907824	45.83383353	-124.51249332	159.2978	Groundfish Slope and Shelf Combination Survey	2006	0	0	0	0	0	0	0	0	0	0	0	0	0	0	0	0	0	0	0	0	2	10	0	0	0	0	2	0	0	0	0	0	0	0	0	0	178	0	0	0	2	0
1813	200603018034	1.86960274696	45.87059167	-124.30485	139.6522	Groundfish Slope and Shelf Combination Survey	2006	0	0	0	0	0	0	0	0	0	0	0	0	0	0	0	0	0	0	0	0	1	4	0	0	0	0	3	0	0	0	0	0	0	24	0	32	119	5	0	0	363	0
1814	200603018036	1.770367774374	45.761877	-124.1978376	113.6531	Groundfish Slope and Shelf Combination Survey	2006	0	0	0	0	0	0	0	0	0	0	0	0	0	0	0	0	0	0	4	0	0	0	0	0	0	0	2	0	5	0	0	0	0	4	0	0	34	1	0	0	19	0
1815	200603018038	1.741028830908	45.49783481	-124.08406448	79.1055	Groundfish Slope and Shelf Combination Survey	2006	0	0	0	0	0	0	0	0	0	0	0	0	0	0	0	0	0	0	3	0	0	2	0	0	0	0	7	0	666	0	0	0	0	3	0	0	5	41	43	0	104	0
1816	200603018039	1.955146487832	45.47319909	-124.31827869	175.8019	Groundfish Slope and Shelf Combination Survey	2006	0	0	0	0	0	0	0	0	0	0	0	0	0	0	0	0	0	0	0	0	0	5	0	0	0	0	10	0	0	0	0	0	0	10	0	4	91	4	0	0	28	0
1817	200603018040	2.00071008764	45.19639893	-124.29835674	193.2148	Groundfish Slope and Shelf Combination Survey	2006	0	0	0	0	0	0	0	0	0	1	0	0	0	0	0	0	0	0	0	0	0	10	0	0	0	1	9	0	0	0	0	0	0	32	1	0	87	1	0	0	213	0
1818	200603018042	1.740679039292	44.67731258	-124.21877057	69.2262	Groundfish Slope and Shelf Combination Survey	2006	0	0	0	0	0	0	0	0	0	0	0	0	0	0	0	0	0	0	1	0	0	0	0	0	0	0	29	0	1235	0	0	0	0	0	5	0	0	25	100	0	24	0
1819	200603018043	1.8308461104	45.04377083	-124.51575833	376.9928	Groundfish Slope and Shelf Combination Survey	2006	0	0	0	0	0	0	0	0	0	0	0	0	0	0	0	0	0	0	0	0	2	3	0	0	0	0	0	0	0	0	0	0	0	0	0	0	0	0	0	0	16	0
1820	200603018044	1.64911073985	44.95900614	-124.68264315	451.0421	Groundfish Slope and Shelf Combination Survey	2006	0	0	0	0	0	0	0	0	0	0	0	0	0	0	0	0	0	0	0	0	0	1	0	0	0	0	0	0	0	0	0	0	0	0	0	0	1	0	0	0	8	0
1821	200603018045	1.8599142669	44.89825321	-124.55079189	360.0629	Groundfish Slope and Shelf Combination Survey	2006	0	0	0	0	0	0	0	0	0	0	0	0	0	0	0	0	0	0	0	0	11	4	0	0	0	0	0	0	0	0	0	0	0	4	1	0	18	0	0	0	35	0
1822	200603018048	1.88239324315	44.60544583	-124.54916667	143.1473	Groundfish Slope and Shelf Combination Survey	2006	0	0	0	0	0	0	0	0	0	18	0	0	0	0	0	0	0	0	0	0	4	4	0	0	0	0	25	0	0	0	0	0	0	4	0	0	70	5	0	0	114	0
1823	200603018049	2.0087492525	44.52537975	-124.79218279	406.429	Groundfish Slope and Shelf Combination Survey	2006	0	0	0	1	0	0	0	0	0	1	0	0	0	0	0	0	0	0	0	0	14	1	0	0	0	0	0	0	0	0	0	0	0	0	0	0	28	0	0	0	63	0
1824	200603018050	1.902895816	44.54684168	-124.67265266	307.6514	Groundfish Slope and Shelf Combination Survey	2006	1	1	0	0	0	0	0	0	0	0	0	0	0	0	0	0	0	0	0	0	9	2	0	0	0	0	7	0	0	0	0	0	0	11	0	0	16	0	0	0	424	0
1825	200603018053	1.700809775626	44.37297409	-124.37508618	81.6037	Groundfish Slope and Shelf Combination Survey	2006	0	0	0	0	0	0	0	0	0	0	0	0	0	0	0	0	0	0	7	0	0	7	0	0	0	0	0	0	6352	0	0	0	0	0	0	0	3	15	2320	0	2239	0
1826	200603018055	1.855431351463	44.04291834	-124.25489011	76.8235	Groundfish Slope and Shelf Combination Survey	2006	0	0	0	0	0	0	0	0	0	0	0	0	0	0	0	0	0	0	4	0	0	0	0	0	0	0	0	0	158	0	0	0	0	1	0	0	43	0	169	0	7	0
1827	200603018057	1.977005520603	43.80202091	-124.3802149	109.3981	Groundfish Slope and Shelf Combination Survey	2006	0	0	0	0	0	0	0	0	0	0	0	0	0	0	0	0	0	0	1	0	0	0	0	0	0	0	0	0	0	0	0	0	0	0	0	0	4	0	1	0	1	0
1828	200603018061	1.90683221058	43.14869167	-124.82280833	278.769	Groundfish Slope and Shelf Combination Survey	2006	0	0	0	1	0	0	0	0	0	1	0	0	0	0	0	0	0	0	0	0	8	5	0	0	0	0	0	0	0	0	0	0	0	7	0	0	60	0	110	0	593	0
1829	200603018062	1.930285531218	43.3003655	-124.51205558	89.571	Groundfish Slope and Shelf Combination Survey	2006	0	0	0	0	0	0	0	0	0	0	0	0	0	0	0	0	0	0	0	0	NA	1	NA	0	0	0	12	0	59	0	0	0	0	0	0	0	5	3	16	0	17	0
1830	200603018063	1.74137744337	43.15451267	-125.00483966	1024.5	Groundfish Slope and Shelf Combination Survey	2006	0	0	0	3	0	0	0	0	0	0	0	0	0	0	0	0	0	0	0	0	0	0	0	0	0	0	0	0	0	0	0	0	0	0	0	0	0	0	0	16	0	0
1831	200603018064	1.77953563378	43.09098206	-124.96801634	1047.7222	Groundfish Slope and Shelf Combination Survey	2006	0	2	0	4	0	0	0	0	0	0	0	0	0	0	0	0	0	0	0	0	0	0	0	0	0	0	0	0	0	0	0	0	0	0	0	0	0	0	0	10	0	0
1832	200603018067	1.7351893629	42.5622377	-124.77955334	404.84	Groundfish Slope and Shelf Combination Survey	2006	0	0	1	29	0	0	0	0	0	0	0	0	0	0	0	0	0	0	0	0	14	3	0	0	0	0	0	0	0	0	0	0	0	5	0	0	9	0	0	0	168	0
1833	200603018068	1.93902534802	42.41604167	-124.723925	186.736	Groundfish Slope and Shelf Combination Survey	2006	0	0	0	0	0	0	0	0	0	15	0	0	0	0	0	0	0	0	0	0	1	4	0	0	0	0	51	0	0	0	0	0	0	0	0	0	96	0	1	0	52	0
1834	200603018070	1.93958996203	42.6713	-124.546325	89.4296	Groundfish Slope and Shelf Combination Survey	2006	0	0	0	0	0	0	0	0	0	0	0	0	0	0	0	0	0	0	0	0	0	19	0	0	0	0	37	0	35	0	0	0	0	0	0	0	16	16	13	0	24	0
1835	200603018071	1.926516520055	42.51509167	-124.61790833	97.2176	Groundfish Slope and Shelf Combination Survey	2006	0	0	0	0	0	0	0	0	0	0	0	0	0	0	0	0	0	0	0	0	1	11	0	0	0	0	7	0	50	0	0	0	0	0	0	0	39	4	1	0	55	0
1836	200603018072	1.911983790262	42.31107083	-124.697825	440.8761	Groundfish Slope and Shelf Combination Survey	2006	0	0	0	16	0	0	0	0	0	0	0	0	0	0	0	0	0	0	0	0	3	1	0	0	0	0	0	0	0	0	0	0	0	5	0	0	0	0	0	0	442	0
1837	200603018073	1.8310521771	42.25415	-124.70134583	496.9395	Groundfish Slope and Shelf Combination Survey	2006	0	0	0	17	0	0	0	0	0	0	0	0	0	0	0	0	0	0	0	0	0	4	0	0	0	0	0	0	0	0	0	0	0	1	0	0	4	0	0	0	319	0
1838	200603018077	1.630815009522	42.07856112	-124.44817922	95.6476	Groundfish Slope and Shelf Combination Survey	2006	0	0	0	0	0	0	0	0	0	47	0	0	0	0	0	0	0	0	4	0	0	10	0	0	0	0	2	0	30	0	0	0	0	0	2	0	22	61	123	0	137	0
1839	200603018078	1.94192440175	42.04525463	-124.63431709	445.0581	Groundfish Slope and Shelf Combination Survey	2006	0	0	0	48	0	0	0	0	0	0	0	0	0	0	0	0	0	0	0	0	2	3	0	0	0	0	3	0	0	0	0	0	0	9	0	0	88	5	0	0	238	0
1840	200603018081	1.662123478752	41.78963773	-124.62125291	616.1301	Groundfish Slope and Shelf Combination Survey	2006	0	0	0	50	0	0	0	0	0	0	0	0	0	0	0	0	0	0	0	0	0	0	0	0	0	0	0	0	0	0	0	0	0	0	0	0	0	0	0	1	125	0
1841	200603018082	1.760801533524	41.73372709	-124.59551953	599.3119	Groundfish Slope and Shelf Combination Survey	2006	0	0	0	58	0	0	0	0	0	0	0	0	0	0	0	0	0	0	0	0	0	1	0	0	0	0	0	0	0	0	0	0	0	0	0	0	0	0	0	0	86	0
1842	200603018083	1.702905871959	40.88192917	-124.49340833	444.973	Groundfish Slope and Shelf Combination Survey	2006	0	2	0	19	0	0	0	0	0	0	0	0	0	0	0	0	0	0	0	0	0	4	0	0	0	0	19	0	0	0	0	0	0	5	0	0	5	0	0	0	138	0
1843	200603018084	1.99127948719	40.86718333	-124.40169167	168.6476	Groundfish Slope and Shelf Combination Survey	2006	0	0	0	0	0	0	0	0	0	198	0	0	0	0	0	0	0	0	3	0	2	24	0	0	0	0	4	0	0	0	0	0	0	10	0	0	14	39	41	0	98	0
1844	200603018091	1.912362481886	40.28394933	-125.1116752	1228.489	Groundfish Slope and Shelf Combination Survey	2006	0	0	0	0	0	1	0	0	0	0	0	0	0	0	0	0	0	0	0	0	0	0	0	2	0	0	0	0	0	0	0	0	0	0	0	0	0	0	0	1	0	0
1845	200603018094	1.63479761	40.2088125	-124.51740833	482.1946	Groundfish Slope and Shelf Combination Survey	2006	0	0	0	22	0	0	0	0	0	0	0	0	0	0	0	0	0	0	0	0	2	2	0	0	0	0	4	0	0	0	0	0	0	0	0	0	0	0	0	0	96	0
1846	200603018098	1.825894775604	39.31624499	-123.95224436	167.0164	Groundfish Slope and Shelf Combination Survey	2006	0	0	0	0	0	0	0	0	0	140	0	0	0	0	0	0	0	0	0	0	3	29	0	0	0	0	4	0	0	0	0	0	0	0	0	0	8	59	118	0	39	0
1847	200603018099	1.991042938854	39.10762575	-123.86979372	111.3384	Groundfish Slope and Shelf Combination Survey	2006	0	0	0	0	0	0	0	0	0	31	0	0	0	0	0	0	0	0	0	0	0	13	0	0	0	0	4	0	34	0	0	0	0	0	0	0	5	0	0	0	3	0
1848	200603018100	1.882013089814	39.09019756	-123.86584251	107.0903	Groundfish Slope and Shelf Combination Survey	2006	0	0	0	0	0	0	0	0	0	45	0	0	0	0	0	0	0	0	0	3	0	9	0	0	0	0	1	0	12	0	0	0	0	0	0	0	0	0	1	0	1	0
1849	200603018101	1.9043159654	39.00769136	-123.90218504	125.192	Groundfish Slope and Shelf Combination Survey	2006	0	0	0	0	0	0	0	0	0	16	0	0	0	0	0	0	0	0	0	0	2	4	0	0	0	0	1	0	0	0	0	0	0	1	0	0	6	60	70	0	57	0
1850	200603018102	1.92029817375	39.00528496	-123.8149551	89.7934	Groundfish Slope and Shelf Combination Survey	2006	0	0	0	0	0	0	0	0	0	42	0	0	0	0	0	0	0	0	0	8	0	8	0	0	0	0	0	0	123	0	0	0	0	0	0	0	7	4	5	0	28	0
1851	200603018103	1.85601634981	38.84545997	-123.75382914	91.506	Groundfish Slope and Shelf Combination Survey	2006	0	0	0	0	0	0	0	0	0	28	0	0	0	0	0	0	0	0	0	5	0	12	0	0	0	0	2	0	146	0	0	0	0	0	0	0	4	28	40	0	17	0
1852	200603018104	1.93678280236	38.78262816	-123.8257078	152.5992	Groundfish Slope and Shelf Combination Survey	2006	0	0	0	0	0	0	0	0	0	449	0	0	0	0	0	0	0	0	0	0	0	6	0	0	0	0	10	0	3	0	0	0	0	0	0	0	8	221	23	0	57	0
1853	200603018105	1.90006818957	38.5473125	-123.5304125	137.7185	Groundfish Slope and Shelf Combination Survey	2006	0	0	0	0	0	0	0	0	0	99	0	0	0	0	0	0	0	0	0	3	0	8	0	0	0	0	0	0	0	0	0	0	0	0	0	0	4	4	0	0	10	0
1854	200603018106	1.836947577984	38.54878887	-123.40714403	95.4406	Groundfish Slope and Shelf Combination Survey	2006	0	0	0	0	0	0	0	0	0	36	0	0	0	0	0	0	0	0	0	6	0	14	0	0	0	0	1	0	81	0	0	0	0	0	0	0	1	2	0	0	1	0
1855	200603018107	1.75348605535	38.31193578	-123.43042682	170.2	Groundfish Slope and Shelf Combination Survey	2006	0	0	0	0	0	0	0	0	0	91	0	0	0	0	0	0	0	0	0	0	1	15	0	0	0	0	10	0	0	0	0	0	0	0	0	0	27	11	16	0	130	0
1856	200603018111	1.81578984975	38.01231414	-123.34830543	111.8652	Groundfish Slope and Shelf Combination Survey	2006	0	0	0	0	0	0	0	0	0	12	0	0	0	0	0	0	0	0	0	0	0	0	1	0	0	0	2	0	120	0	0	0	0	0	0	0	0	15	0	0	15	0
1857	200603018112	1.9019072415	37.93949465	-123.43867844	141.6208	Groundfish Slope and Shelf Combination Survey	2006	0	0	0	0	0	0	0	0	0	61	0	0	0	0	0	0	0	0	0	0	0	1	1	0	0	0	36	0	1	0	0	0	0	0	0	0	2	10	16	0	23	0
1858	200603018113	1.7946791625	37.86467779	-123.33601178	117.3406	Groundfish Slope and Shelf Combination Survey	2006	0	0	0	0	0	0	0	0	0	2	0	0	0	0	0	0	0	0	0	0	0	4	0	0	0	0	16	0	155	0	0	0	0	0	0	0	1	18	34	0	90	0
1859	200603018114	1.863727534416	37.85044456	-123.23116865	101.3636	Groundfish Slope and Shelf Combination Survey	2006	0	0	0	0	0	0	0	0	0	2	0	0	0	0	0	0	0	0	1	0	0	1	0	0	0	NA	3	0	61	0	0	0	0	0	0	0	3	16	19	0	38	0
1860	200603018115	1.835902397373	37.9288875	-123.17239583	95.536	Groundfish Slope and Shelf Combination Survey	2006	0	0	0	0	0	0	0	0	0	2	0	0	0	0	0	0	0	0	0	3	0	1	0	0	0	0	7	0	937	0	0	0	0	0	1	0	1	14	30	0	35	0
1861	200603018117	1.640633507184	36.3323579	-122.02544328	124.5577	Groundfish Slope and Shelf Combination Survey	2006	0	0	0	0	0	0	0	0	0	181	0	0	0	0	0	0	0	0	0	0	0	0	0	0	0	0	18	0	6	0	0	0	0	0	0	0	0	4	35	0	2	0
1862	200603018118	1.658460399156	36.35358098	-121.98818051	117.9669	Groundfish Slope and Shelf Combination Survey	2006	0	0	0	0	0	0	0	0	0	40	0	0	0	0	0	0	0	0	0	0	0	0	0	0	0	0	1	0	35	0	0	0	0	0	0	0	1	15	3	0	2	0
1863	200603018119	1.893262673925	36.16106673	-121.83182244	573.4321	Groundfish Slope and Shelf Combination Survey	2006	0	0	0	66	2	0	0	0	0	0	0	0	0	0	0	0	0	0	0	0	0	6	0	0	0	0	0	0	0	0	0	0	0	0	0	0	0	0	0	0	0	0
1864	200603018120	1.6848495804	35.86150033	-121.61300648	647.9829	Groundfish Slope and Shelf Combination Survey	2006	0	2	0	27	7	0	0	0	0	0	0	0	0	0	0	0	0	0	0	0	0	6	0	0	0	0	0	0	0	0	0	0	0	0	0	0	0	0	0	0	0	0
1865	200603018121	1.994303613324	35.32985015	-121.69446384	1155.6869	Groundfish Slope and Shelf Combination Survey	2006	0	0	0	5	1	5	0	0	0	0	0	0	0	0	0	0	0	0	0	0	0	0	0	2	0	0	0	0	0	0	0	0	0	0	0	0	0	0	0	0	0	0
1866	200603018127	1.574263856076	35.07004167	-121.03870833	448.1976	Groundfish Slope and Shelf Combination Survey	2006	0	0	0	7	31	0	0	0	0	0	0	0	0	0	0	0	0	0	0	0	11	31	0	0	0	0	3	0	0	0	0	0	0	0	0	0	6	0	0	0	39	0
1867	200603018128	1.704667847418	35.04959991	-121.08826774	510.5945	Groundfish Slope and Shelf Combination Survey	2006	0	0	0	6	48	0	0	0	0	0	0	0	0	0	0	0	0	0	0	0	0	14	0	0	0	0	1	0	0	0	0	0	0	0	0	0	0	0	0	0	27	0
1868	200603018129	1.659158016921	35.33971482	-120.9418371	76.7899	Groundfish Slope and Shelf Combination Survey	2006	0	0	0	0	0	0	0	0	0	4	0	0	0	5	0	0	0	0	0	2	0	0	0	0	0	2	9	0	15	0	1	0	0	0	0	0	0	6	4	0	0	0
1869	200603018130	2.004284161555	35.08774167	-120.79255	76.2266	Groundfish Slope and Shelf Combination Survey	2006	0	0	0	0	0	0	0	0	0	1	0	0	0	2	0	0	0	0	0	0	0	0	1	0	0	1	1	0	65	0	0	0	0	0	0	0	0	0	31	0	1	0
1870	200603018131	1.611215454947	34.98855271	-121.09304627	522.3721	Groundfish Slope and Shelf Combination Survey	2006	0	0	0	29	42	0	0	0	0	0	0	0	0	0	0	0	0	0	0	0	0	9	0	0	0	0	0	0	0	0	0	0	0	0	0	0	0	0	0	0	13	0
1871	200603018133	1.948529008436	34.63998677	-121.42367678	940.8004	Groundfish Slope and Shelf Combination Survey	2006	0	0	0	0	0	0	0	0	0	0	0	0	0	0	0	0	0	0	0	0	0	0	0	7	0	0	0	0	0	0	0	0	0	0	0	0	0	0	0	2	0	0
1872	200603018134	1.9691235135	34.6772582	-121.58870059	991.2236	Groundfish Slope and Shelf Combination Survey	2006	0	0	0	2	0	0	0	0	0	0	0	0	0	0	0	0	0	0	0	0	0	0	0	3	0	0	0	0	0	0	0	0	0	0	0	0	0	0	0	0	0	0
1873	200603018135	1.92508219575	34.68626513	-121.62267208	947.7792	Groundfish Slope and Shelf Combination Survey	2006	0	1	0	0	0	0	0	0	0	0	0	0	0	0	0	0	0	0	0	0	0	0	0	5	0	0	0	0	0	0	0	0	0	0	0	0	0	0	0	0	0	0
1874	200603018137	1.795577927	34.21850989	-121.03412106	1028.1518	Groundfish Slope and Shelf Combination Survey	2006	0	0	0	0	0	1	0	0	0	0	0	0	0	0	0	0	0	0	0	0	0	0	0	3	0	0	0	0	0	0	0	0	0	0	0	0	0	0	0	0	0	0
1875	200603018138	1.71722116485	34.362336	-120.6897595	530.0985	Groundfish Slope and Shelf Combination Survey	2006	0	0	0	3	70	0	0	0	0	0	0	0	0	0	0	0	0	0	0	0	0	15	0	0	0	0	0	0	0	0	0	0	0	0	0	0	0	0	0	0	0	0
1876	200603018139	1.6818507299	34.22074042	-120.38615354	462.6732	Groundfish Slope and Shelf Combination Survey	2006	0	0	0	3	20	0	0	0	0	0	0	NA	0	0	0	0	0	0	0	0	0	1	0	0	0	0	1	0	0	0	0	0	0	0	0	0	26	0	0	0	0	0
1877	200603018141	1.8382009705	34.28393485	-119.77065796	242.9833	Groundfish Slope and Shelf Combination Survey	2006	0	0	0	0	18	0	0	0	0	1	0	0	0	1	0	0	0	0	0	0	0	3	0	0	0	1	1	0	1	0	0	0	0	0	0	0	166	1	35	0	100	0
1878	200603018142	1.82790958383	34.30251609	-119.69021797	121.7856	Groundfish Slope and Shelf Combination Survey	2006	0	0	0	0	0	0	0	0	0	2	0	0	1	2	0	0	0	0	0	8	0	2	0	0	0	2	19	0	132	0	0	0	0	0	0	0	0	1	22	0	0	0
1879	200603018144	1.72349558978	34.17738082	-119.57114169	239.2527	Groundfish Slope and Shelf Combination Survey	2006	0	0	0	0	3	0	0	0	0	2	0	0	0	0	0	0	0	0	NA	0	15	33	0	0	0	0	15	0	0	0	0	0	0	0	0	0	23	0	14	0	0	0
1880	200603018147	1.840575631175	33.665744	-119.89124687	138.0457	Groundfish Slope and Shelf Combination Survey	2006	0	0	0	0	0	0	0	0	0	0	0	0	0	0	0	0	0	0	0	0	0	0	0	0	0	2	20	0	0	0	0	0	0	0	0	0	0	0	0	0	0	0
1881	200603018148	1.633343748736	33.24633794	-119.88452475	320.4335	Groundfish Slope and Shelf Combination Survey	2006	0	0	0	0	0	0	0	0	0	0	0	0	0	0	0	0	0	0	0	0	6	0	0	0	0	0	9	0	0	0	0	0	0	0	0	0	27	0	0	0	46	0
1882	200603018150	1.995549997	33.9223315	-118.72213816	514.1656	Groundfish Slope and Shelf Combination Survey	2006	0	0	0	4	0	0	0	0	0	0	0	0	0	0	0	0	0	0	0	0	0	4	0	0	0	0	0	0	0	0	0	0	0	0	0	0	0	0	0	0	0	0
1883	200603018151	1.822341105	33.72974613	-118.41238572	75.896	Groundfish Slope and Shelf Combination Survey	2006	0	0	0	0	0	0	0	0	0	0	0	0	0	0	0	0	0	0	0	1	0	0	0	0	0	0	0	0	19	0	7	3	0	0	0	0	0	0	31	0	0	0
1884	200603018152	1.890524668	33.77441252	-118.4629544	78.7601	Groundfish Slope and Shelf Combination Survey	2006	0	0	0	0	0	0	0	0	0	0	0	0	0	6	0	0	0	0	0	12	0	0	0	0	0	0	1	0	216	0	8	1	0	0	0	0	0	0	70	0	0	0
1885	200603018153	1.600530475681	33.89112875	-118.60743615	84.8324	Groundfish Slope and Shelf Combination Survey	2006	0	0	0	0	0	0	0	0	0	2	0	0	0	2	0	0	0	0	0	0	0	0	0	0	0	3	3	0	575	0	3	0	0	0	0	0	0	0	103	0	0	0
1886	200603018156	1.86858639748	33.41015234	-118.52745045	119.774	Groundfish Slope and Shelf Combination Survey	2006	0	0	0	0	0	0	0	0	0	6	0	0	0	39	0	0	0	0	0	3	0	0	0	0	0	0	5	1	0	0	1	0	0	0	0	0	3	0	0	0	0	0
1887	200603018157	1.620848734032	33.33635001	-118.60995311	1245.9388	Groundfish Slope and Shelf Combination Survey	2006	0	0	0	0	0	4	0	0	0	0	0	0	0	0	0	0	0	0	0	0	0	0	0	1	0	0	0	0	0	0	0	0	0	0	0	0	0	0	0	0	0	0
1888	200603018158	1.64738117271	33.31638681	-118.48842281	92.0794	Groundfish Slope and Shelf Combination Survey	2006	0	0	0	0	0	0	0	0	0	0	0	0	0	0	0	0	0	0	0	1	0	0	0	0	0	1	0	0	284	0	2	0	0	0	0	0	0	1	0	0	0	0
1889	200603018159	1.666103157263	33.24113485	-118.36707563	1168.8001	Groundfish Slope and Shelf Combination Survey	2006	0	1	0	0	0	1	0	0	0	0	1	0	0	0	0	0	0	0	0	0	0	0	0	1	0	0	0	0	0	0	0	0	0	0	0	0	0	0	0	2	0	0
1890	200603018161	1.78271759232	33.29451497	-118.0837579	835.0184	Groundfish Slope and Shelf Combination Survey	2006	0	1	0	7	0	0	0	0	0	0	0	0	0	0	0	0	0	0	0	0	0	0	0	0	0	0	0	0	0	0	0	0	0	0	0	0	0	0	0	5	0	0
1891	200603018163	1.760407228125	33.08491899	-118.24195881	1116.8403	Groundfish Slope and Shelf Combination Survey	2006	0	2	0	2	0	0	0	0	0	0	0	0	0	0	0	0	0	0	0	0	0	0	0	0	0	0	0	0	0	0	0	0	0	0	0	0	0	0	0	0	0	0
1892	200603018167	1.683692062836	33.37743482	-117.66034422	79.2002	Groundfish Slope and Shelf Combination Survey	2006	0	0	0	0	0	0	0	0	0	3	0	0	0	0	0	0	0	0	1	8	0	0	0	0	0	1	1	193	110	0	5	0	0	0	0	0	0	0	31	0	0	0
1893	200603018170	1.996911822105	33.07300917	-117.45028279	491.9592	Groundfish Slope and Shelf Combination Survey	2006	0	0	0	2	0	0	0	0	0	0	0	0	0	0	0	0	0	0	0	0	0	1	0	0	0	0	5	0	0	0	0	0	0	0	0	0	0	0	0	0	0	0
1894	200703008002	1.572807997194	45.20583393	-124.48059243	400.3336	Groundfish Slope and Shelf Combination Survey	2007	0	0	0	NA	0	0	0	0	0	0	0	0	0	0	0	0	0	0	0	0	0	1	0	0	0	0	0	0	0	0	0	0	0	0	0	0	6	0	0	0	5	0
1895	200703008003	1.926543494204	45.23269311	-124.37104801	360.4908	Groundfish Slope and Shelf Combination Survey	2007	0	0	0	0	0	0	0	0	0	0	0	0	0	0	0	0	0	0	0	0	5	3	0	0	0	0	1	0	0	0	0	0	0	13	0	0	5	0	0	0	16	0
1896	200703008004	1.706845548846	45.25750587	-124.2624137	173.2886	Groundfish Slope and Shelf Combination Survey	2007	0	0	0	0	0	0	0	0	0	4	0	0	0	0	0	0	0	0	0	0	1	5	0	0	0	0	0	0	0	0	0	0	0	66	0	2	16	1	0	0	208	0
1897	200703008005	1.706357064165	45.45577843	-124.14947259	109.5015	Groundfish Slope and Shelf Combination Survey	2007	0	0	0	0	0	0	0	0	0	0	0	0	0	0	0	0	0	0	0	0	0	1	0	0	0	0	12	0	0	0	0	0	0	0	0	0	10	15	35	0	31	0
1898	200703008006	1.684988841699	45.49168539	-124.34349241	177.0884	Groundfish Slope and Shelf Combination Survey	2007	0	0	0	0	0	0	0	0	0	0	0	0	0	0	0	0	0	0	0	0	0	9	0	0	0	0	6	0	0	0	0	0	0	22	0	0	44	1	0	0	45	0
1899	200703008007	1.60175483625	45.70357774	-124.17263106	106.8642	Groundfish Slope and Shelf Combination Survey	2007	0	0	1	0	0	0	0	0	0	0	0	0	0	0	0	0	0	0	0	0	0	4	0	0	0	0	16	0	64	0	0	0	0	0	0	0	25	6	18	0	40	0
1900	200703008010	1.7813281112	45.91708939	-124.24764114	115.4678	Groundfish Slope and Shelf Combination Survey	2007	0	0	0	0	0	0	0	0	0	0	0	0	0	0	0	0	0	0	0	0	0	3	0	0	0	0	2	0	0	0	0	0	0	12	0	1	49	10	0	0	306	0
1901	200703008012	1.618833076322	46.09338732	-124.3148048	107.1769	Groundfish Slope and Shelf Combination Survey	2007	0	0	2	0	0	0	0	0	0	0	0	0	0	0	0	0	0	0	0	0	0	3	0	0	0	0	2	0	2	0	0	0	0	4	0	0	10	4	0	0	40	0
1902	200703008013	1.625538858465	46.11881053	-124.30084633	102.1681	Groundfish Slope and Shelf Combination Survey	2007	0	0	1	0	0	0	0	0	0	0	0	0	0	0	0	0	0	0	0	0	0	2	0	0	0	0	2	0	16	0	0	0	0	3	0	0	17	8	0	0	23	0
1903	200703008015	1.6522129624	46.16048812	-124.51363426	135.7196	Groundfish Slope and Shelf Combination Survey	2007	0	0	0	0	0	0	0	0	0	1	0	0	0	0	0	0	0	0	0	0	0	2	0	0	0	0	8	0	0	0	0	0	0	23	0	0	19	0	0	0	119	0
1904	200703008017	1.65205243392	46.62408178	-124.34198104	73.1427	Groundfish Slope and Shelf Combination Survey	2007	0	0	0	0	0	0	0	0	0	92	0	0	0	0	0	0	0	0	1	0	2	4	0	0	0	0	0	0	371	0	0	0	0	2	0	0	3	8	23	0	NA	0
1905	200703008018	1.609926373173	46.76623013	-124.33445655	59.9849	Groundfish Slope and Shelf Combination Survey	2007	0	0	0	0	0	0	0	0	0	12	0	0	0	0	0	0	0	0	0	0	4	1	0	0	0	0	0	0	770	0	0	0	0	0	0	0	2	7	71	0	238	0
1906	200703008019	1.945442127199	46.81930375	-124.46663714	83.2984	Groundfish Slope and Shelf Combination Survey	2007	0	0	0	0	0	0	0	0	0	39	0	0	0	0	0	0	0	0	5	0	0	2	0	0	0	0	0	0	70	0	0	0	0	9	0	0	23	4	41	0	44	0
1907	200703008020	1.836008712306	46.99017443	-124.67635264	106.5121	Groundfish Slope and Shelf Combination Survey	2007	0	0	0	2	0	0	0	0	0	11	0	0	0	0	0	0	0	0	0	0	2	8	0	0	0	0	7	0	0	0	0	0	0	28	1	8	26	7	0	0	45	0
1908	200703008023	1.713829259175	47.52318239	-124.93271041	175.9232	Groundfish Slope and Shelf Combination Survey	2007	0	0	1	0	0	0	0	0	0	11	0	0	0	0	0	0	0	0	0	0	2	17	0	0	0	0	9	0	0	0	0	0	0	8	0	0	12	0	0	0	30	0
1909	200703008024	1.62939921384	47.75528179	-124.81982496	85.9368	Groundfish Slope and Shelf Combination Survey	2007	0	0	0	0	0	0	0	0	0	29	0	0	0	0	0	0	0	0	0	0	0	8	0	0	0	0	7	0	6	0	0	0	0	9	0	0	20	17	62	0	66	0
1910	200703008025	1.63119524986	47.85767181	-124.96501509	110.3447	Groundfish Slope and Shelf Combination Survey	2007	0	0	0	0	0	0	0	0	0	220	0	0	0	0	0	0	0	0	0	0	0	23	0	0	0	0	4	0	0	0	0	0	0	109	7	2	48	2	1	0	20	0
1911	200703008027	1.6440506715	48.40365181	-124.91113853	226.873	Groundfish Slope and Shelf Combination Survey	2007	0	0	0	0	0	0	0	0	0	7	0	0	0	0	0	0	0	0	0	0	13	31	0	0	0	1	25	0	0	0	0	0	0	19	0	0	0	0	0	0	10	0
1912	200703008028	1.611814996561	48.23034957	-125.16724972	197.9268	Groundfish Slope and Shelf Combination Survey	2007	0	0	0	0	0	0	0	0	0	9	0	0	0	0	0	0	0	0	0	0	3	4	0	0	0	0	3	0	0	0	0	0	0	22	0	11	69	0	1	0	101	0
1913	200703008030	1.63751487328	48.11920529	-125.73558345	287.3619	Groundfish Slope and Shelf Combination Survey	2007	0	0	1	0	0	0	0	0	0	0	0	0	0	0	0	0	0	0	0	0	4	2	0	0	0	0	2	0	0	0	0	0	0	8	0	0	1	0	3	0	62	0
1914	200703008031	1.58336652176	47.99520476	-125.55418905	172.5995	Groundfish Slope and Shelf Combination Survey	2007	0	0	0	0	0	0	0	0	0	29	0	0	0	0	0	0	0	0	0	0	0	2	0	0	0	0	11	0	0	0	0	0	0	13	0	0	1	2	1	0	0	0
1915	200703008032	1.689824052056	47.89896417	-125.06514028	130.3905	Groundfish Slope and Shelf Combination Survey	2007	0	0	0	0	0	0	0	0	0	116	0	0	0	0	0	0	0	0	0	0	0	26	0	0	0	0	11	0	0	0	0	0	0	54	0	0	26	0	0	0	2	0
1916	200703008035	1.68642244393	47.26549622	-124.79662236	148.5894	Groundfish Slope and Shelf Combination Survey	2007	0	0	0	0	0	0	0	0	0	5	0	0	0	0	0	0	0	0	0	0	0	7	0	0	0	0	1	0	0	0	0	0	0	20	0	0	26	0	0	0	0	0
1917	200703008036	1.99749799194	46.97208774	-124.9833062	336.5318	Groundfish Slope and Shelf Combination Survey	2007	0	0	0	0	0	0	0	0	0	0	0	0	0	0	0	0	0	0	0	0	3	17	0	0	1	0	0	0	0	0	0	0	0	4	0	0	3	0	0	0	72	0
1918	200703008037	1.64311102608	46.85825003	-124.9784052	504.4049	Groundfish Slope and Shelf Combination Survey	2007	0	1	0	2	0	0	0	0	0	0	0	0	0	0	0	0	0	0	0	0	1	4	0	0	0	0	0	0	0	0	0	0	0	0	0	0	0	0	0	4	10	0
1919	200703008038	1.71881858	46.03710854	-124.91345703	917.6158	Groundfish Slope and Shelf Combination Survey	2007	0	1	0	2	0	0	0	0	0	0	0	0	0	0	0	0	0	0	0	0	1	0	0	1	0	0	0	0	0	0	0	0	0	0	0	0	0	0	0	18	0	0
1920	200703008039	1.712282624907	46.03647597	-124.73966994	316.3779	Groundfish Slope and Shelf Combination Survey	2007	0	0	0	0	0	0	0	0	0	0	0	0	0	0	0	0	0	0	0	0	22	1	0	0	0	0	2	0	0	0	0	0	0	5	0	0	6	0	0	0	126	0
1921	200703008040	1.70062046775	45.92319148	-124.56713583	162.0165	Groundfish Slope and Shelf Combination Survey	2007	0	1	0	0	0	0	0	0	0	5	0	0	0	0	0	0	0	0	0	0	6	19	0	0	0	0	1	0	0	0	0	0	0	6	0	0	442	7	0	0	219	0
1922	200703008041	1.839130304759	45.94366945	-124.6029547	167.8816	Groundfish Slope and Shelf Combination Survey	2007	0	0	0	0	0	0	0	0	0	0	0	0	0	0	0	0	0	0	0	0	2	2	0	0	0	0	2	0	0	0	0	0	0	20	0	0	33	21	0	0	88	0
1923	200703008042	1.787077014656	45.80755453	-124.70741677	308.884	Groundfish Slope and Shelf Combination Survey	2007	0	0	0	0	0	0	0	0	0	1	0	0	0	0	0	0	0	0	0	0	12	4	0	0	0	0	0	0	0	0	0	0	0	3	0	0	41	0	0	0	113	0
1924	200703008043	1.863413801568	45.87501755	-124.8063847	774.6539	Groundfish Slope and Shelf Combination Survey	2007	0	3	0	NA	0	0	0	0	0	0	0	0	0	0	0	0	0	0	0	0	0	0	0	0	0	0	0	0	0	0	0	0	0	0	0	0	0	0	0	5	0	0
1925	200703008045	1.890995406952	45.70535303	-124.78762144	584.0681	Groundfish Slope and Shelf Combination Survey	2007	0	3	0	24	0	0	0	0	0	0	0	0	0	0	0	0	0	0	0	0	0	0	0	4	0	0	0	0	0	0	0	0	0	0	0	0	0	0	0	2	1	0
1926	200703008046	1.825988678616	45.44159801	-124.53523682	449.0758	Groundfish Slope and Shelf Combination Survey	2007	0	1	0	4	0	0	0	0	0	0	0	0	0	0	0	0	0	0	0	0	1	1	0	0	0	0	0	0	0	0	0	0	0	0	0	0	0	0	0	0	0	0
1927	200703008048	1.703660276003	44.80561797	-124.19790023	75.5921	Groundfish Slope and Shelf Combination Survey	2007	0	0	0	0	0	0	0	0	0	0	0	0	0	0	0	0	0	0	1	0	0	0	0	0	0	0	2	0	772	0	0	0	0	0	0	0	1	22	155	0	56	0
1928	200703008049	1.69604490016	44.90699777	-124.62399716	430.1822	Groundfish Slope and Shelf Combination Survey	2007	0	0	0	0	0	0	0	0	0	0	0	0	0	0	0	0	0	0	0	0	1	0	0	0	0	0	0	0	0	0	0	0	0	1	0	0	8	0	0	0	43	0
1929	200703008050	1.8726766869	44.84235784	-124.71571569	448.5633	Groundfish Slope and Shelf Combination Survey	2007	0	0	0	3	0	0	0	0	0	0	0	0	0	0	0	0	0	0	0	0	0	1	0	0	0	0	0	0	0	0	0	0	0	0	0	0	0	0	0	0	98	0
1930	200703008051	1.694712316595	45.02762417	-124.72026955	462.772	Groundfish Slope and Shelf Combination Survey	2007	0	1	0	1	0	0	0	0	0	0	0	0	0	0	0	0	0	0	0	0	5	4	0	0	0	0	0	0	0	0	0	0	0	1	0	0	1	0	0	0	27	0
1931	200703008054	1.67071326435	44.78393791	-124.92988235	583.0852	Groundfish Slope and Shelf Combination Survey	2007	0	0	0	15	0	0	0	0	0	0	0	0	0	0	0	0	0	0	0	0	0	0	0	NA	0	0	0	0	0	0	0	0	0	0	0	0	0	0	0	0	1	0
1932	200703008057	1.799261658524	44.36645169	-124.98671351	655.5211	Groundfish Slope and Shelf Combination Survey	2007	0	0	1	26	0	0	0	0	0	0	0	0	0	0	0	0	0	0	0	0	0	0	0	0	0	0	0	0	0	0	0	0	0	0	0	0	0	0	0	5	0	0
1933	200703008059	1.78389982116	44.12319401	-124.92128937	174.8526	Groundfish Slope and Shelf Combination Survey	2007	0	0	0	0	0	0	0	0	0	5	0	0	0	0	0	0	0	0	0	0	2	6	0	0	0	0	19	0	0	0	0	0	0	4	0	0	346	1	0	0	220	0
1934	200703008061	1.57586852857	44.13877443	-124.6664217	119.6083	Groundfish Slope and Shelf Combination Survey	2007	0	0	0	0	0	0	0	0	0	11	0	0	0	0	0	0	0	0	6	0	0	13	0	0	0	0	27	0	9	0	0	0	0	3	0	1	48	3	87	0	190	0
1935	200703008065	1.587142972488	44.68156974	-124.53264265	146.3824	Groundfish Slope and Shelf Combination Survey	2007	0	0	0	0	0	0	0	0	0	1	0	0	0	0	0	0	0	0	0	0	0	4	0	0	0	0	1	0	0	0	0	0	0	0	0	0	99	3	1	0	198	0
1936	200703008068	1.664607951	44.07935346	-124.48662848	120.8899	Groundfish Slope and Shelf Combination Survey	2007	0	0	0	0	0	0	0	0	0	0	0	0	0	0	0	0	0	0	0	0	0	4	0	0	0	0	4	0	7	0	0	0	0	0	0	0	37	5	4	0	253	0
1937	200703008069	1.715071851773	44.06622189	-124.47658684	121.9593	Groundfish Slope and Shelf Combination Survey	2007	0	0	0	0	0	0	0	0	0	1	0	0	0	0	0	0	0	0	0	0	0	8	0	0	0	0	1	0	1	0	0	0	0	2	0	0	31	3	26	0	327	0
1938	200703008070	1.69298275818	43.97442398	-124.39554209	117.1421	Groundfish Slope and Shelf Combination Survey	2007	0	0	0	0	0	0	0	0	0	3	0	0	0	0	0	0	0	0	0	0	0	6	0	0	0	0	3	0	18	0	0	0	0	8	0	0	20	3	64	0	73	0
1939	200703008071	1.6230282079	43.86010573	-124.23799133	72.2358	Groundfish Slope and Shelf Combination Survey	2007	0	0	0	0	0	0	0	0	0	4	0	0	0	0	0	0	0	0	2	0	0	1	0	0	0	0	0	0	253	0	0	0	0	0	0	0	0	17	107	0	113	0
1940	200703008072	1.837700826744	43.71866846	-124.63532206	326.431	Groundfish Slope and Shelf Combination Survey	2007	0	0	0	1	0	0	0	0	0	0	0	0	0	0	0	0	0	0	0	0	3	0	0	0	0	0	0	0	0	0	0	0	0	4	0	0	18	0	0	0	401	0
1941	200703008073	1.85641907728	43.60961307	-124.61475131	279.7015	Groundfish Slope and Shelf Combination Survey	2007	0	0	0	0	0	0	0	0	0	1	0	0	0	0	0	0	0	0	0	0	0	1	0	0	0	0	4	0	0	0	0	0	0	40	0	0	17	0	0	0	205	0
1942	200703008075	1.82506862724	43.5662567	-124.70956046	510.3612	Groundfish Slope and Shelf Combination Survey	2007	0	0	0	14	0	0	0	0	0	0	0	0	0	0	0	0	0	0	0	0	2	0	0	0	0	0	0	0	0	0	0	0	0	1	0	0	3	0	0	0	401	0
1943	200703008076	1.777610774933	43.52291001	-124.69598437	458.7854	Groundfish Slope and Shelf Combination Survey	2007	0	0	0	3	0	0	0	0	0	0	0	0	0	0	0	0	0	0	0	0	4	0	0	0	0	0	0	0	0	0	0	0	0	1	0	0	8	0	0	0	189	0
1944	200703008077	1.790457398784	43.57906994	-124.53437602	167.2308	Groundfish Slope and Shelf Combination Survey	2007	0	0	0	0	0	0	0	0	0	56	0	0	0	0	0	0	0	0	2	0	3	14	0	0	0	1	7	0	0	0	0	0	0	25	0	0	16	3	0	0	0	0
1945	200703008079	1.99256704542	43.45920336	-124.93169677	752.7295	Groundfish Slope and Shelf Combination Survey	2007	0	1	0	7	0	0	0	0	0	0	0	0	0	0	0	0	0	0	0	0	0	0	0	0	0	0	0	0	0	0	0	0	0	0	0	0	0	0	0	7	0	0
1946	200703008080	1.8376053201	43.44507125	-124.74406857	507.6882	Groundfish Slope and Shelf Combination Survey	2007	0	0	0	22	0	0	0	0	0	0	0	0	0	0	0	0	0	0	0	0	0	0	0	0	0	0	0	0	0	0	0	0	0	0	0	0	25	0	0	0	203	0
1947	200703008081	1.848370564518	43.44018791	-124.67680294	340.6512	Groundfish Slope and Shelf Combination Survey	2007	0	0	0	2	0	0	0	0	0	3	0	0	0	0	0	0	0	0	0	0	9	NA	0	0	0	0	NA	0	0	0	0	0	0	13	0	0	17	0	0	0	NA	0
1948	200703008083	1.84574406887	42.69916797	-124.86869641	566.611	Groundfish Slope and Shelf Combination Survey	2007	0	5	0	25	0	0	0	0	0	0	0	0	0	0	0	0	0	0	0	0	0	7	0	0	0	0	0	0	0	0	0	0	0	0	0	0	0	0	0	1	185	0
1949	200703008084	1.74167680512	42.39990915	-124.77480605	500.4733	Groundfish Slope and Shelf Combination Survey	2007	0	0	3	2	0	0	0	0	0	0	0	0	0	0	0	0	0	0	0	0	2	5	0	0	0	0	0	0	0	0	0	0	0	2	0	0	34	0	0	0	340	0
1950	200703008085	1.655300228	42.37115833	-124.76231029	466.8183	Groundfish Slope and Shelf Combination Survey	2007	0	0	0	20	0	0	0	0	0	0	0	0	0	0	0	0	0	0	0	0	15	6	0	0	0	0	0	0	0	0	0	0	0	1	0	0	7	0	0	0	155	0
1951	200703008089	1.654707056932	42.00489702	-124.64380623	487.652	Groundfish Slope and Shelf Combination Survey	2007	0	0	0	45	0	0	0	0	0	0	0	0	0	0	0	0	0	0	0	0	1	6	0	0	0	0	0	0	0	0	0	0	0	2	0	0	22	0	0	0	215	0
1952	200703008095	1.67015878863	41.69976742	-124.32190815	68.7908	Groundfish Slope and Shelf Combination Survey	2007	0	0	0	0	0	0	0	0	0	5	0	0	0	0	0	0	0	0	2	0	0	9	0	0	0	0	4	0	307	0	0	0	0	0	0	0	0	15	66	0	18	0
1953	200703008096	1.80553169476	41.64345135	-124.42744029	126.4091	Groundfish Slope and Shelf Combination Survey	2007	0	0	0	0	0	0	0	0	0	104	0	0	0	0	0	0	0	0	1	0	1	13	0	0	0	0	26	0	2	0	0	0	0	12	4	0	161	9	122	0	80	0
1954	200703008100	1.923792156	41.47528724	-124.88644581	891.5401	Groundfish Slope and Shelf Combination Survey	2007	0	2	0	13	0	0	0	0	0	0	0	0	0	0	0	0	0	0	0	0	0	0	0	7	0	0	0	0	0	0	0	0	0	0	0	0	0	0	0	23	0	0
1955	200703008102	1.67257730672	41.10946217	-124.42571844	507.1454	Groundfish Slope and Shelf Combination Survey	2007	0	0	0	28	0	0	0	0	0	0	0	0	0	0	0	0	0	0	0	0	0	5	0	0	0	0	0	0	0	0	0	0	0	0	0	0	9	0	0	0	301	0
1956	200703008103	1.630979567685	41.03557388	-124.46136012	505.5462	Groundfish Slope and Shelf Combination Survey	2007	0	0	0	15	0	0	0	0	0	0	0	0	0	0	0	0	0	0	0	0	2	9	0	0	0	0	0	0	0	0	0	0	0	0	0	0	20	0	0	0	490	0
1957	200703008104	1.671104100792	40.93246548	-124.43188963	272.7241	Groundfish Slope and Shelf Combination Survey	2007	0	0	0	0	0	0	0	0	0	24	0	0	0	0	0	0	0	0	0	0	38	30	0	0	0	0	5	0	0	0	0	0	0	9	0	0	86	0	0	0	198	0
1958	200703008105	1.57491887288	40.8655054	-124.31176615	73.2756	Groundfish Slope and Shelf Combination Survey	2007	0	0	0	0	0	0	0	0	0	160	0	0	0	0	0	0	0	0	1	0	0	3	0	0	0	0	0	0	216	0	0	0	0	0	0	0	3	51	116	0	28	6
1959	200703008106	1.716952460076	40.59720525	-124.5684679	155.8925	Groundfish Slope and Shelf Combination Survey	2007	0	0	0	0	0	0	0	0	0	50	0	0	0	0	0	0	0	0	0	0	2	23	0	0	0	0	6	0	0	0	0	0	0	19	0	0	4	0	0	0	1	0
1960	200703008107	1.707311778251	40.56343065	-124.63355561	172.9754	Groundfish Slope and Shelf Combination Survey	2007	0	0	0	0	0	0	0	0	0	88	0	0	0	0	0	1	0	0	0	0	1	15	0	0	0	0	14	0	0	0	0	0	0	5	0	0	3	0	0	0	0	0
1961	200703008112	1.947117146076	40.12955833	-124.73220833	879.9251	Groundfish Slope and Shelf Combination Survey	2007	0	0	0	20	0	0	0	0	0	0	0	0	0	0	0	0	0	0	0	0	0	0	0	0	0	0	0	0	0	0	0	0	0	0	0	0	0	0	0	12	0	0
1962	200703008114	1.649258369346	39.53941024	-123.93193838	145.1389	Groundfish Slope and Shelf Combination Survey	2007	0	0	0	0	0	0	0	0	0	111	0	0	0	0	0	0	0	0	0	0	1	13	0	0	0	0	3	0	0	0	0	0	0	0	0	0	13	15	0	0	0	0
1963	200703008115	1.848342339844	39.4494281	-124.07032157	664.3704	Groundfish Slope and Shelf Combination Survey	2007	0	0	0	74	0	0	0	0	0	0	0	0	0	0	0	0	0	0	0	0	0	4	0	0	0	0	0	0	0	0	0	0	0	0	0	0	0	0	0	6	0	0
1964	200703008122	1.580451583914	38.52915807	-123.44262559	111.7353	Groundfish Slope and Shelf Combination Survey	2007	0	0	0	0	0	0	0	0	0	44	0	0	0	0	0	0	0	0	0	2	0	6	0	0	0	0	3	0	19	0	0	0	0	0	0	0	0	10	1	0	4	0
1965	200703008123	1.67128638525	38.38493442	-123.68272773	858.1096	Groundfish Slope and Shelf Combination Survey	2007	0	1	0	10	0	0	0	0	0	0	0	0	0	0	0	0	0	0	0	0	0	0	0	0	0	0	0	0	0	0	0	0	0	0	0	0	0	0	0	12	0	0
1966	200703008129	1.672407300737	37.32953933	-122.89436399	260.9045	Groundfish Slope and Shelf Combination Survey	2007	0	0	0	0	0	0	0	0	0	8	0	0	0	0	0	0	0	0	1	0	23	10	0	0	0	0	1	0	0	0	0	0	0	0	0	0	79	2	0	0	184	0
1967	200703008130	1.719306222116	37.22113623	-122.60024314	93.2716	Groundfish Slope and Shelf Combination Survey	2007	0	0	0	0	0	0	0	0	0	2	0	0	0	0	0	0	0	0	NA	6	1	2	0	0	0	0	0	0	357	0	0	0	0	0	0	0	0	29	39	0	45	0
1968	200703008131	1.7725966037	37.11301176	-122.87310703	572.9781	Groundfish Slope and Shelf Combination Survey	2007	0	0	0	5	1	0	0	0	0	0	0	0	0	0	0	0	0	0	0	0	3	13	0	0	0	0	0	0	0	0	0	0	0	0	0	0	0	0	0	0	117	0
1969	200703008134	1.702655703	36.99187568	-122.43830366	158.1248	Groundfish Slope and Shelf Combination Survey	2007	0	0	0	0	0	0	0	0	0	19	0	0	0	0	0	0	0	0	0	0	1	25	0	0	0	0	65	0	225	0	0	0	0	0	0	0	40	21	33	0	303	0
1970	200703008136	1.66960147614	36.91701879	-122.26800438	126.3327	Groundfish Slope and Shelf Combination Survey	2007	0	0	0	0	0	0	0	0	0	0	0	0	0	0	0	0	0	0	0	5	0	14	0	0	0	2	4	0	43	0	0	0	0	0	0	0	2	43	58	0	44	0
1971	200703008139	1.888938834	36.22119179	-122.20639406	1010.7731	Groundfish Slope and Shelf Combination Survey	2007	0	1	0	4	0	0	0	0	0	0	0	0	0	0	0	0	0	0	0	0	0	0	0	5	1	0	0	0	0	0	0	0	0	0	0	0	0	0	0	17	0	0
1972	200703008140	1.840185070864	35.94877505	-121.91107529	1213.2356	Groundfish Slope and Shelf Combination Survey	2007	0	0	0	0	0	0	0	0	0	0	0	0	0	0	0	0	0	0	0	0	0	0	0	0	0	0	1	0	0	0	0	0	0	0	0	0	0	0	0	1	0	0
1973	200703008142	1.6340608018	35.82795257	-121.72333317	899.5381	Groundfish Slope and Shelf Combination Survey	2007	0	1	0	NA	0	0	0	0	0	0	0	0	0	0	0	0	0	0	0	0	0	1	0	0	0	0	0	0	0	0	0	0	0	0	0	0	0	0	0	6	0	0
1974	200703008143	1.771089268	35.80510294	-121.72198031	916.1763	Groundfish Slope and Shelf Combination Survey	2007	0	1	0	4	0	0	0	0	0	0	0	0	0	0	0	0	0	0	0	0	0	1	0	0	0	0	0	0	0	0	0	0	0	0	0	0	0	0	0	4	0	0
1975	200703008146	1.9490170302	35.57514012	-121.94775813	1035.017	Groundfish Slope and Shelf Combination Survey	2007	0	0	0	0	0	0	0	0	0	0	0	0	0	0	0	0	0	0	0	0	0	0	0	3	0	0	0	0	0	0	0	0	0	0	0	0	0	0	0	0	0	0
1976	200703008148	2.004795	35.43738119	-121.52727462	926.0002	Groundfish Slope and Shelf Combination Survey	2007	0	0	0	9	0	0	0	0	0	0	0	0	0	0	0	0	0	0	0	0	0	0	0	0	0	0	0	0	0	0	0	0	0	0	0	0	0	0	0	14	0	0
1977	200703008149	1.632182881986	35.54142679	-121.21531426	181.5938	Groundfish Slope and Shelf Combination Survey	2007	0	0	0	0	0	0	0	0	0	5	0	0	0	0	0	0	0	0	0	0	0	1	0	0	0	0	11	0	44	0	0	0	0	0	0	0	17	0	0	0	5	0
1978	200703008150	1.82028070497	35.52133576	-121.31666052	450.6358	Groundfish Slope and Shelf Combination Survey	2007	0	0	0	17	42	0	0	0	0	0	0	0	0	0	0	0	0	0	0	0	4	29	0	0	0	0	24	0	1	0	0	0	0	0	0	0	3	0	0	0	19	0
1979	200703008151	1.853048585106	35.39660724	-121.269082	454.7666	Groundfish Slope and Shelf Combination Survey	2007	0	0	0	11	106	0	0	0	0	0	0	0	0	0	0	0	0	0	0	0	5	19	0	0	0	0	8	0	0	0	0	0	0	0	0	0	0	0	0	0	29	0
1980	200703008152	1.883160765397	35.36117152	-121.2883258	520.6363	Groundfish Slope and Shelf Combination Survey	2007	0	0	0	33	204	0	0	0	0	0	0	1	0	0	0	0	0	0	0	0	0	3	0	0	0	0	0	0	0	0	0	0	0	0	0	0	0	0	0	0	0	0
1981	200703008153	1.745769132822	35.23213627	-121.45704739	660.2712	Groundfish Slope and Shelf Combination Survey	2007	0	0	0	7	0	0	0	0	0	0	0	0	0	0	0	0	0	0	0	0	0	0	0	0	0	0	0	0	0	0	0	0	0	0	0	0	0	0	0	0	0	0
1982	200703008155	1.675335818088	35.07554706	-121.18548268	573.0054	Groundfish Slope and Shelf Combination Survey	2007	0	1	0	47	11	0	0	0	0	0	0	0	0	0	0	0	0	0	0	0	0	1	0	0	0	0	0	0	0	0	0	0	0	0	0	0	0	0	0	1	0	0
1983	200703008156	1.732187339275	35.02447655	-121.09879973	524.251	Groundfish Slope and Shelf Combination Survey	2007	0	0	0	12	43	0	0	0	0	0	0	0	0	0	0	0	0	0	0	0	0	1	0	0	0	0	0	0	0	0	0	0	0	0	0	0	0	0	0	0	16	0
1984	200703008157	1.701052987	35.06054183	-121.02550294	433.2687	Groundfish Slope and Shelf Combination Survey	2007	0	0	0	9	9	0	0	0	0	0	0	0	0	0	0	0	0	0	0	0	12	37	0	0	0	0	5	0	0	0	0	0	0	0	0	0	5	0	0	0	34	0
1985	200703008158	1.592625083947	35.17352706	-120.97699795	251.8271	Groundfish Slope and Shelf Combination Survey	2007	0	0	0	1	1	0	0	0	0	5	0	0	0	0	0	0	0	0	0	1	1	29	0	0	0	0	1	0	0	0	0	0	0	0	0	0	27	1	0	0	0	0
1986	200703008160	1.687911287153	34.55449706	-120.72692772	95.5608	Groundfish Slope and Shelf Combination Survey	2007	0	0	0	0	0	0	0	0	0	0	0	0	0	0	0	0	0	0	3	6	0	0	0	0	0	0	3	0	145	0	0	0	0	0	0	0	0	0	24	0	0	0
1987	200703008167	1.641033850204	34.33593873	-119.93996569	451.3416	Groundfish Slope and Shelf Combination Survey	2007	0	0	0	0	56	0	0	0	0	0	0	0	0	0	0	0	0	0	0	0	0	0	0	0	0	0	0	0	0	0	0	0	0	0	0	0	129	0	0	0	0	0
1988	200703008178	1.581270073884	33.99290121	-118.71997482	67.959	Groundfish Slope and Shelf Combination Survey	2007	0	0	0	0	0	0	0	0	0	0	0	0	0	0	0	0	0	0	0	7	0	0	0	0	0	0	1	11	64	0	8	1	0	0	0	0	0	0	51	0	0	0
1989	200703008180	1.5946756254	33.97507091	-118.57154663	58.6197	Groundfish Slope and Shelf Combination Survey	2007	0	0	0	0	0	0	1	0	0	0	0	0	0	0	0	0	0	0	0	4	0	0	0	0	0	2	0	0	27	0	1	0	0	0	0	0	0	0	6	0	0	0
1990	200703008186	1.739246874648	33.40833458	-118.52669911	125.716	Groundfish Slope and Shelf Combination Survey	2007	0	0	0	0	0	0	0	0	0	0	0	0	0	0	0	0	0	0	0	2	0	0	0	0	0	0	1	0	0	0	3	0	0	0	0	0	0	0	0	0	0	0
1991	200703008191	1.6402363164	33.01102108	-120.41336569	1008.6429	Groundfish Slope and Shelf Combination Survey	2007	0	0	0	0	0	4	0	0	0	0	0	0	0	0	0	0	0	0	0	0	0	0	0	4	0	0	0	0	0	0	0	0	0	0	0	0	0	0	0	0	0	0
1992	200703008197	1.923026409056	32.61696042	-118.65460229	1036.5213	Groundfish Slope and Shelf Combination Survey	2007	0	0	0	0	0	2	0	0	0	0	0	0	0	0	0	0	0	2	0	0	0	0	0	4	0	0	0	0	0	0	0	0	0	0	0	0	0	0	0	0	0	0
1993	200703008202	1.637517527646	32.69578178	-117.29938711	73.2722	Groundfish Slope and Shelf Combination Survey	2007	0	0	0	0	0	0	0	0	0	NA	0	0	0	0	0	0	0	0	0	1	0	0	0	0	0	0	0	20	0	0	0	0	2	0	0	0	0	0	0	0	0	0
1994	200703008203	1.619523835188	32.66944538	-117.31634397	85.8655	Groundfish Slope and Shelf Combination Survey	2007	0	0	0	0	0	0	0	0	0	0	0	0	0	0	0	0	0	0	0	3	0	0	0	0	0	0	0	17	37	0	0	2	0	0	0	0	0	0	17	0	0	0
1995	200703010003	1.813169313926	44.94075125	-125.00701167	968.5918	Groundfish Slope and Shelf Combination Survey	2007	0	0	0	5	0	0	0	0	0	0	0	0	0	0	0	0	0	0	0	0	0	0	0	3	0	0	0	0	0	0	0	0	0	0	0	0	0	0	0	9	0	0
1996	200703010006	1.727569054723	46.0892892	-124.6289213	171.5631	Groundfish Slope and Shelf Combination Survey	2007	0	0	0	0	0	0	0	0	0	1	0	0	0	0	0	0	0	0	0	0	2	4	0	0	0	0	15	0	0	0	0	0	0	8	0	0	73	2	0	0	111	0
1997	200703010008	1.722468801564	46.11948207	-124.68975437	482.3955	Groundfish Slope and Shelf Combination Survey	2007	0	0	0	5	0	0	0	0	0	0	0	0	0	0	0	0	0	0	0	0	1	1	0	0	0	0	0	0	0	0	0	0	0	2	0	0	1	0	0	0	30	0
1998	200703010010	1.621622911374	46.32191526	-124.34038795	99.9337	Groundfish Slope and Shelf Combination Survey	2007	0	0	0	0	0	0	0	0	0	0	0	0	0	0	0	0	0	0	4	0	2	0	0	0	0	0	52	0	3	0	0	0	0	16	0	0	42	16	19	0	323	0
1999	200703010019	1.682348704958	48.25516509	-124.94159894	196.0943	Groundfish Slope and Shelf Combination Survey	2007	0	0	0	0	0	0	0	0	0	1	0	0	0	0	0	0	0	0	0	0	26	14	0	0	0	0	29	0	0	0	0	0	0	222	0	0	45	4	3	0	83	0
[truncated: 4,003 more rows]
[truncated: 268 more columns]
