# Supplementary material for: Non‐linear models of species' responses to environmental and spatial gradients
Source: Ecol Lett. 2022 Oct 21;25(12):2739–52. doi: 10.1111/ele.14121 (PMC9828393; doi:10.1111/ele.14121)
Supplement: Supplementary file 5 — Table S2 [file ELE-25-2739-s003.xlsx]

## Sheet: Sheet1
	Table S2. Parameter estimates for senlm models shown in Figure 1.
				Parameter estimates
				Mean							Error
	Species	Model	npar	H	m	s	r				g0	g1	phi
	Sebastolobus altivelis	sech.p1_zinbl	7	777.756	824.933	132.089	0.501744				7.88645	-2.00287	0.587831
				H	m	s	r				g0	g1	phi
	Sebastolobus alascanus	sech.p1_zinbl	7	71.9371	320.098	48.4051	0.842309				3.01693	-1.08082	1.77299
				H	a	m1	m2	s1	s2		pi	phi
	Antimora microlepis	mixgaussian_zinb	8	21.8284	0.401882	579.352	1177.03	61.4828	211.877		0.175488	1.08166
				H	a	m1	m2	s			g0	g1	phi
	Coryphaenoides acrolepis	mixgaussian.equal_zinbl	8	524.851	0	713.515	1921.91	426.685			2.50276	-1.4017	1.01629
				H	c	d	u	v			g0	g1	phi
	Alepocephalus tenebrosus	beta_zinbl.mu	8	40.0445	455.368	1294.4	0.57323	0.189229			2.78854	-0.271229	1.85289
				H	m	s	r	p			g0	g1	phi
	Lyopsetta exilis	sech_zinbl.mu	8	88.6425	155.458	0.000114227	0.577095	0			4.69819	-0.244566	1.88216
