# Supplementary material for: Non‐linear models of species' responses to environmental and spatial gradients
Source: Ecol Lett. 2022 Oct 21;25(12):2739–52. doi: 10.1111/ele.14121 (PMC9828393; doi:10.1111/ele.14121)
Supplement: Supplementary file 6 — Table S3 [file ELE-25-2739-s005.xlsx]

## Sheet: Sheet1
	Table S3. AIC values to compare the performance of four models for the 6 species shown in Figure 1.
	Note: The model with the lowest AIC is shown in blue.
			AIC values
	Species	senlm model	senlm	Gaussian + ZINB	quadratic GLM + ZINB	P-spline + NB
	Sebastolobus altivelis	sech.p1_zinbl	7321	7974	7973.91	7932.75
	Sebastolobus alascanus	sech.p1_zinbl	8512	9235	9235	8538
	Antimora microlepis	mixgaussian_zinb	3516.55	3767.88	3767.89	3544.03
	Coryphaenoides acrolepis	mixgaussian.equal_zinbl	3108.31	3261.08	3261.08	3221.91
	Alepocephalus tenebrosus	beta_zinbl.mu	2912.73	3011.78	3011.78	2979.09
	Lyopsetta exilis	sech_zinbl.mu	6550.21	7338.73	7126.85	6606.39
