# Supplementary material for: Non‐linear models of species' responses to environmental and spatial gradients
Source: Ecol Lett. 2022 Oct 21;25(12):2739–52. doi: 10.1111/ele.14121 (PMC9828393; doi:10.1111/ele.14121)
Supplement: Supplementary file 7 — Table S4 [file ELE-25-2739-s008.xlsx]

## Sheet: Table S3
	Table S3. Parameter estimates for senlm models shown in Figure 3.
				Parameter estimates
				Mean function							Error distribution
	Species	Model	npar	H	c	d	u	v			g0	g1	phi
1	Albatrossia pectoralis	beta_zinbl	8	41.28	378.638	1499.09	0.67088	0.329119			5.79256	-3.23032	2.08195
				H	c	d	u	v			g0	g1	phi
2	Alepocephalus tenebrosus	beta_zinbl.mu	8	40.0445	455.368	1294.4	0.573231	0.189228			2.78854	-0.271231	1.85289
				H	m	s	r				g0	g1	phi
3	Anoplopoma fimbria	sech.p1_zinbl.mu	7	23.398	38.0291	10.7372	0.986533				-18.6587	0.844925	1.57177
				H	a	m1	m2	s1	s2		pi	phi
4	Antimora microlepis	mixgaussian_zinb	8	21.8287	0.401881	579.352	1177.04	61.4826	211.879		0.17549	1.08166
				H	m	s	r				g0	g1	phi
5	Apristurus brunneus	sech.p1_zinbl	7	28.3957	635.906	117.431	0.338602				0.601328	-1.6569	1.3644
				H	m	s	r				g0	g1	phi
6	Atheresthes stomias	sech.p1_zinbl	7	42.1373	161.929	35.3883	0.607673				0.286698	-0.456584	2.24163
				H	m	s	r	p			g0	g1	phi
7	Bathyraja kincaidii	sech_zinbl.mu	8	10.6875	291.149	2.92621e-05	0.249492	2.5357e-07			3.09804	-2.03667	1.48782
				H	m	w					g0	g1	phi
8	Bothrocara brunneum	hofIVb_zinbl.mu	6	6.96468	1431.16	0.00268417					10.2481	-5.28228	3.59104
				H	m	s	r	p			g0	g1	phi
9	Careproctus melanurus	sech_zinbl.mu	8	4.49378	566.637	0.000121122	0.202355	5.0279e-07			8.00345	-9.0107	2.17395
				H	a	m1	m2	s			g0	g1	phi
10	Coryphaenoides acrolepis	mixgaussian.equal_zinbl	8	525.047	3.73427e-09	707.601	1922.03	426.705			2.50276	-1.40172	1.0163
				H	a	m1	m2	s			g0	g1	phi
11	Embassichthys bathybius	mixgaussian.equal_zinbl.mu	8	11.3285	0.0904652	366.358	1028.92	201.559			15.4843	-10.5119	1.06098
				H	m	s	r				g0	g1	phi
12	Eopsetta jordani	sech.p1_zinbl.mu	7	20.3524	82.1007	17.2163	0.833656				2.59893	-0.560156	2.30094
				H	m	s	r	p			g0	g1	phi
13	Glyptocephalus zachirus	sech_zinbl.mu	8	188.799	293.116	0.581545	0.0639027	0.00219957			5.8118	-0.0872247	1.65708
				H	m	w					g0	g1	phi
14	Hydrolagus colliei	hofIVb_zinbl.mu	6	32.7472	218.092	0.0157461					1.76534	-0.877283	3.76952
				H	m	s	r	p			g0	g1	phi
15	Lycodes cortezianus	sech_zinbl.mu	8	37.3498	342.199	18.0972	0.199751	0.110521			4.28971	-0.34441	1.40942
				H	a	m1	m2	s			g0	g1	phi
16	Lycodes diapterus	mixgaussian.equal_zinbl.mu	8	37.2714	0.957835	491.708	1103.73	125.842			2.3819	-0.201264	3.22818
				H	m	s	r	p			g0	g1	phi
17	Lyopsetta exilis	sech_zinbl.mu	8	88.6433	155.458	0.000108029	0.577094	1.332e-06			4.69819	-0.244564	1.88214
				H	a	m1	m2	s1	s2		pi	phi
18	Merluccius productus	mixgaussian_zinb	8	594.605	0.810446	-359.409	857.485	313.124	0.000265469		9.15439e-51	3.40868
				H	a	m1	m2	s1	s2		g0	g1	phi
18	Microstomus pacificus	mixgaussian_zinbl.mu	9	193.155	1	472.184	816.027	311.088	0.31681		0.893482	-0.0299212	1.60024
				H	a	m1	m2	s			g0	g1	phi
20	Ophiodon elongatus	mixgaussian.equal_zinbl.mu	8	9.50731	0.938893	136.754	331.204	54.4763			11.0439	-18.0514	3.26005
				H	m	s	r				g0	g1	phi
21	Parophrys vetulus	sech.p1_zinbl	7	121.51	62.9611	17.8041	0.818906				4.04942	-1.64159	2.59801
				H	m	w1	w2	k			g0	g1	phi
22	Raja rhina	hofV_zinbl.mu	8	11.0394	257.195	0.0501313	0.0068771	156.848			1.86422	-0.903868	1.32775
				H	m	w1	w2	k			g0	g1	phi
23	Sebastes crameri	hofV_zinbl.mu	8	22.0553	227.441	0.109466	0.0342136	89.794			1.75496	-3.10335	6.1066
				H	m	s	r	p			g0	g1	phi
24	Sebastes diploproa	sech_zinbl.mu	8	555.383	274.469	145.964	0.512892	11.3097			1.62801	-0.0449225	3.54323
				H	m	s					g0	g1	phi
25	Sebastes saxicola	gaussian_zinbl.mu	6	349.837	218.904	57.456					1.24241	-0.0101415	4.6025
				H	m	s	r				g0	g1	phi
26	Sebastolobus alascanus	sech.p1_zinbl	7	72.5796	325.162	51.1528	0.834349				1.45285	-1.62169	1.64593
				H	m	s	r				g0	g1	phi
27	Sebastolobus altivelis	sech.p1_zinbl	7	777.756	824.933	132.089	0.501743				7.88647	-2.00287	0.587831
				H	m	s	r	p			g0	g1	phi
28	Squalus suckleyi	sech_zinbl.mu	8	65.7576	134.002	68.1346	0.999993	132205			2.6581	-1.73795	9.43522
